# Supplementary material for: Engineered bacteriophytochrome heterodimers for research and applications
Source: J Biol Chem. 2025 Jul 4;301(8):110452. doi: 10.1016/j.jbc.2025.110452 (PMC12329595; doi:10.1016/j.jbc.2025.110452)
Supplement: Supp_sequences_aligned_2 [file mmc3.zip]

Archive with 1 entries (1 files):
- jbc_110452_Supp_sequences_aligned_2_mmc3.phy
