# Supplementary material for: Engineered bacteriophytochrome heterodimers for research and applications
Source: J Biol Chem. 2025 Jul 4;301(8):110452. doi: 10.1016/j.jbc.2025.110452 (PMC12329595; doi:10.1016/j.jbc.2025.110452)
Supplement: Supp_sequences_aligned_2 [file mmc3.zip › jbc_110452_Supp_sequences_aligned_2_mmc3.phy]

404 1757
AbBphP1   ------------------------------------------------------------
AbBphP2   ------------------------------------------------------------
AcBphP    ------------------------------------------------------------
AfBphP    ------------------------------------------------------------
Agp1      ------------------------------------------------------------
Agp2      ------------------------------------------------------------
AmBphP    ------------------------------------------------------------
ArsPadC   ------------------------------------------------------------
AsPadC    ------------------------------------------------------------
Avp1      ------------------------------------------------------------
Avp2      ------------------------------------------------------------
BaBphP    ------------------------------------------------------------
BjBphP    ------------------------------------------------------------
BpBphP    ------------------------------------------------------------
BrBphP1   ------------------------------------------------------------
BrBphP2   ------------------------------------------------------------
CcPadC    ------------------------------------------------------------
CrBphP    ------------------------------------------------------------
CsBphP    ------------------------------------------------------------
DdBphP    ------------------------------------------------------------
DrBphP    ------------------------------------------------------------
GbBphP    ------------------------------------------------------------
HbBphP    ------------------------------------------------------------
HdPadC    ------------------------------------------------------------
HnBphP    ------------------------------------------------------------
IsPadC    ------------------------------------------------------------
KxBphP    ------------------------------------------------------------
LsBphP    ------------------------------------------------------------
MaPadC    ------------------------------------------------------------
McBphP    ------------------------------------------------------------
MmPadC    ------------------------------------------------------------
MnBphP    ------------------------------------------------------------
MoBphP    ------------------------------------------------------------
MpPadC    ------------------------------------------------------------
MsPadC    ------------------------------------------------------------
MtPadC    ------------------------------------------------------------
PaBphP    ------------------------------------------------------------
PcBphP    ------------------------------------------------------------
PlBphP    ------------------------------------------------------------
PsPadC    ------------------------------------------------------------
PstBphP1  ------------------------------------------------------------
PstBphP2  ------------------------------------------------------------
RaPadC    ------------------------------------------------------------
RfBphP    ------------------------------------------------------------
RlBphP    ------------------------------------------------------------
RpBphP1   ------------------------------------------------------------
RpBphP2   ------------------------------------------------------------
RpBphP3   ------------------------------------------------------------
RpBphP5   ------------------------------------------------------------
RpBphP6   ------------------------------------------------------------
RrBphP    ------------------------------------------------------------
RsBphG1   ------------------------------------------------------------
RsBphP    ------------------------------------------------------------
RtBphP1   ------------------------------------------------------------
RtBphP2   ------------------------------------------------------------
SaBphP1   ------------------------------------------------------------
SaBphP2   ------------------------------------------------------------
SfPadC-EAL------------------------------------------------------------
SsBphP    ------------------------------------------------------------
SyBphP    ------------------------------------------------------------
ThPadC    ------------------------------------------------------------
TsPadC    ------------------------------------------------------------
XaBphP    ------------------------------------------------------------
XccBphP   ------------------------------------------------------------
A0A084SWJ6------------------------------------------------------------
A0A084SMC5------------------------------------------------------------
A0A085WSW7------------------------------------------------------------
A0A085WSZ7------------------------------------------------------------
A0A085Z7K5------------------------------------------------------------
A0A085Z8C1------------------------------------------------------------
A0A086W9P6------------------------------------------------------------
WP_0519332------------------------------------------------------------
A0A0A7JQE9------------------------------------------------------------
A0A0A7JQS0------------------------------------------------------------
A0A0B1Q0T8------------------------------------------------------------
A0A0B1Q9R2------------------------------------------------------------
A0A0E3YTA7------------------------------------------------------------
A0A0E3UFH0------------------------------------------------------------
A0A0P9QGX7------------------------------------------------------------
A0A3M4BMV9------------------------------------------------------------
A0A0P9RMM4------------------------------------------------------------
A0A0P9NPK5---------------------MKTAGRALKAHTCQLAGISPHSQLKPRVQRAPVMVTHFL
A0A0P9YBJ4------------------------------------------------------------
A0A0Q0BKK6----------------------------------------------------MLWWHTSF
A0A0Q0B2U2------------------------------------------------------------
A0A3M3ZBK0------------------------------------------------------------
A0A0Q4GSH1------------------------------------------------------------
A0A0Q4G187------------------------------------------------------------
A0A0Q4N882------------------------------------------------------------
WP_0561470------------------------------------------------------------
A0A0Q4XVC0------------------------------------------------------------
A0A0Q4XJL1------------------------------------------------------------
A0A0Q5DAT4------------------------------------------------------------
A0A0Q5DBA1------------------------------------------------------------
A0A0Q6CX90------------------------------------------------------------
A0A0Q6D7F5------------------------------------------------------------
A0A0Q7AI91------------------------------------------------------------
A0A0Q7AP50------------------------------------------------------------
A0A0S9KPX0------------------------------------------------------------
A0A0S9LXW7------------------------------------------------------------
A0A0S9MSE2------------------------------------------------------------
A0A0S9MUT2------------------------------------------------------------
A0A142WV82------------------------------------------------------------
A0A142WSA1------------------------------------------------------------
A0A147H1Z1------------------------------------------------------------
A0A1G5P6I7------------------------------------------------------------
A0A169QFG4------------------------------------------------------------
A0A160PCB0------------------------------------------------------------
A0A1B2EH05------------------------------------------------------------
A0A1C2DGQ9------------------------------------------------------------
A0A1X0VTA6------------------------------------------------------------
A0A1F2JTF1------------------------------------------------------------
A0A1F2KHQ0------------------------------------------------------------
A0A1G7T808------------------------------------------------------------
A0A1H7UET2------------------------------------------------------------
A0A1H7WIK3------------------------------------------------------------
A0A1H8LNJ2------------------------------------------------------------
A0A1H8LHX6------------------------------------------------------------
A0A1H8VWP4------------------------------------------------------------
A0A1H8VJE6------------------------------------------------------------
A0A1I0L7S0------------------------------------------------------------
A0A1I0KNV6------------------------------------------------------------
A0A1L9B671------------------------------------------------------------
A0A1L9B4T7------------------------------------------------------------
A0A1P8E5W2------------------------------------------------------------
A0A1P8E626------------------------------------------------------------
A0A1Q3HAW3------------------------------------------------------------
A0A1Q3HJI8------------------------------------------------------------
A0A1Q4GB74------------------------------------------------------------
A0A1S9PKG9------------------------------------------------------------
A0A1S9PFU0------------------------------------------------------------
A0A1T5D695------------------------------------------------------------
A0A1T5B697------------------------------------------------------------
A0A1X1P2T8------------------------------------------------------------
A0A5R8ZI30------------------------------------------------------------
A0A1X7EB93------------------------------------------------------------
A0A6N1ARB2------------------------------------------------------------
A0A1X7QEM8------------------------------------------------------------
A0A1Y6JHS9------------------------------------------------------------
A0A3M4PIR9------------------------------------------------------------
S9PB78    ------------------------------------------------------------
S9P7L0    ------------------------------------------------------------
A0A2B8BGR3------------------------------------------------------------
A0A2B8B838------------------------------------------------------------
A0A2G8T278------------------------------------------------------------
A0A2G8T5Q1------------------------------------------------------------
PIL41344  ------------------------------------------------------------
A0A2R4DZD4------------------------------------------------------------
A0A2R4E6E2------------------------------------------------------------
A0A0D7EIE1------------------------------------------------------------
A0A0D7EKU9------------------------------------------------------------
A0A2R4VPR6------------------------------------------------------------
A0A160JFY1------------------------------------------------------------
A0A3M2WZD1------------------------------------------------------------
A0A3M3TN79------------------------------------------------------------
A0A2S4LMM0------------------------------------------------------------
A0A2S4LCI3------------------------------------------------------------
A0A2S6MVK7------------------------------------------------------------
WP_1045070------------------------------------------------------------
A0A2U8HM61------------------------------------------------------------
A0A2U8HP59------------------------------------------------------------
A0A2U8HZE0------------------------------------------------------------
A0A2U8W9H7------------------------------------------------------------
A0A2U8W941------------------------------------------------------------
A0A2U8WCF2------------------------------------------------------------
A0A2U8X9M0------------------------------------------------------------
A0A2U8WYI2------------------------------------------------------------
A0A2U9SGJ1------------------------------------------------------------
A0A2U9S411------------------------------------------------------------
A0A2V4HKT9------------------------------------------------------------
A0A2V4H8U1------------------------------------------------------------
A0A2V5DRV4------------------------------------------------------------
A0A2V5DBX1------------------------------------------------------------
A0A2X4AJI4------------------------------------------------------------
A0A2Z3GSQ6------------------------------------------------------------
A0A327JYL2------------------------------------------------------------
A0A327K401------------------------------------------------------------
A0A327K921------------------------------------------------------------
A0A327KD36------------------------------------------------------------
A0A327KLI3------------------------------------------------------------
A0A327K203------------------------------------------------------------
A0A328ACJ5------------------------------------------------------------
A0A328ADJ5------------------------------------------------------------
A0A346YU76------------------------------------------------------------
A0A346YVA7------------------------------------------------------------
A0A346YM92------------------------------------------------------------
A0A365PWL6------------------------------------------------------------
A0A365PWP1------------------------------------------------------------
A0A372NCP9------------------------------------------------------------
A0A372NCR2------------------------------------------------------------
A0A386DY50------------------------------------------------------------
A0A386E8E5------------------------------------------------------------
A0A386DZ57------------------------------------------------------------
A0A3E0WQH3------------------------------------------------------------
WP_0116292------------------------------------------------------------
A0A3G2CQQ1------------------------------------------------------------
A0A2W5F622------------------------------------------------------------
A0A3G2N7E9------------------------------------------------------------
A0A3G2NCW2------------------------------------------------------------
A0A3M4B0U4------------------------------------------------------------
A0A3M4ANU1----------------------------------------------------MLWWHTSF
A0A3M4CET9------------------------------------------------------------
A0A0N8RYJ6----------------------------------------------------MLWWHTSF
A0A3M5RRM0------------------------------------------------------------
A0A0N8QX43------------------------------------------------------------
A0A3S0V686------------------------------------------------------------
A0A3S0XQR6------------------------------------------------------------
A0A410RL02------------------------------------------------------------
H8MLG4    ------------------------------------------------------------
A0A420FFV4------------------------------------------------------------
A0A420FFL8------------------------------------------------------------
A0A5R9QHV8------------------------------------------------------------
A0A5R9R413------------------------------------------------------------
A0A4P6FSA1------------------------------------------------------------
A0A4P6FN02------------------------------------------------------------
A0A4Q1JR44------------------------------------------------------------
A0A4R3A1C2------------------------------------------------------------
A0A4R3A6B5------------------------------------------------------------
A0A4R3N3B6------------------------------------------------------------
A0A4R3MU60------------------------------------------------------------
A0A4R5UME3------------------------------------------------------------
A0A4V3APQ4------------------------------------------------------------
A0A4S3FKP2------------------------------------------------------------
WP_1687100------------------------------------------------------------
A0A4U1HVC2------------------------------------------------------------
A0A4U1HKY0------------------------------------------------------------
A0A4Y1KK40------------------------------------------------------------
A0A4Y1KHX9------------------------------------------------------------
A0A4Y9QIQ7------------------------------------------------------------
A0A4Y9QSN3------------------------------------------------------------
A0A512DWQ9------------------------------------------------------------
A0A512DPK2------------------------------------------------------------
A0A512E1G4------------------------------------------------------------
A0A5A9EZA2------------------------------------------------------------
A0A5A9FKX4------------------------------------------------------------
A0A5A9FF13------------------------------------------------------------
A0A5A9FN17------------------------------------------------------------
A0A5B9W4T4------------------------------------------------------------
A0A5B9W750------------------------------------------------------------
A0A5C8SM21------------------------------------------------------------
A0A5C8S6Q5------------------------------------------------------------
A0A5D9CUQ5------------------------------------------------------------
A0A5D9CZW9------------------------------------------------------------
A0A5K7TZH5------------------------------------------------------------
A0A5K7TWR0------------------------------------------------------------
A0A5M6INW8------------------------------------------------------------
WP_1500456------------------------------------------------------------
A0A5M6IX79------------------------------------------------------------
A0A6I1U8C9------------------------------------------------------------
A0A6I1U621------------------------------------------------------------
A0A6I4I7G6------------------------------------------------------------
A0A6I4IH26------------------------------------------------------------
A0A6L3T420------------------------------------------------------------
A0A6L3SSW1------------------------------------------------------------
A0A6M1LTP1------------------------------------------------------------
A0A6M1LPS8------------------------------------------------------------
A0A6N6JKG6------------------------------------------------------------
A0A6N6JFQ7------------------------------------------------------------
A0A6N6ME69------------------------------------------------------------
A0A6N6MRZ9------------------------------------------------------------
A0A6N8DMZ9------------------------------------------------------------
WP_1844258------------------------------------------------------------
A0A6N8DWE6------------------------------------------------------------
A0A6N8DYH7------------------------------------------------------------
A0A7C8B7V5------------------------------------------------------------
A0A7C8F4M3------------------------------------------------------------
A0A7C9IAA8------------------------------------------------------------
A0A7C9M727------------------------------------------------------------
B1J6D2    ------------------------------------------------------------
B1J8C3    ------------------------------------------------------------
B1M2J7    ------------------------------------------------------------
B1M9J3    ------------------------------------------------------------
B3Q8U2    ------------------------------------------------------------
Q6NDI6    ------------------------------------------------------------
B6BFK0    ------------------------------------------------------------
B6BFX9    ------------------------------------------------------------
C1D3W9    ------------------------------------------------------------
C2FUW2    ------------------------------------------------------------
C2G147    ------------------------------------------------------------
D7VQ30    ------------------------------------------------------------
D7VIF7    ------------------------------------------------------------
H0SNP3    ------------------------------------------------------------
J3E143    ------------------------------------------------------------
J3IVJ6    ------------------------------------------------------------
L0NK43    ------------------------------------------------------------
L0NEH9    ------------------------------------------------------------
Q137Y0    ------------------------------------------------------------
Q132M8    ------------------------------------------------------------
S6H2J3    ------------------------------------------------------------
S6I017    ------------------------------------------------------------
V6EWA5    ------------------------------------------------------------
V6F466    ------------------------------------------------------------
A0A385MW91------------------------------------------------------------
A0A385MW87------------------------------------------------------------
A0A495UCY9------------------------------------------------------------
A0A495UQN0------------------------------------------------------------
A0A4U0ZCN1------------------------------------------------------------
A0A4V5NN68------------------------------------------------------------
A0A502FIK2------------------------------------------------------------
WP_1408842------------------------------------------------------------
A0A5B7YGI0------------------------------------------------------------
A0A5B7YDX2------------------------------------------------------------
A0A640P590------------------------------------------------------------
A0A640P0V0------------------------------------------------------------
A0A6N8E733------------------------------------------------------------
A0A6N8ECC6------------------------------------------------------------
A0A6N9TJX6------------------------------------------------------------
A0A6N9TGP2------------------------------------------------------------
A0A0R3D1U2------------------------------------------------------------
A0A4E0QHE1------------------------------------------------------------
A0A0S9S3B0------------------------------------------------------------
A0A0S9SAH5------------------------------------------------------------
A0A0V2F7Y3------------------------------------------------------------
A0A0V2F6H9------------------------------------------------------------
A0A1B3Z677------------------------------------------------------------
A0A1B3ZHZ2------------------------------------------------------------
A0A1E7ZGN1------------------------------------------------------------
A0A1E7ZEQ7------------------------------------------------------------
A0A2N5D3L8------------------------------------------------------------
A0A2N5CYS2------------------------------------------------------------
A0A2N5DSC1------------------------------------------------------------
A0A2N5DPH7------------------------------------------------------------
A0A2T4YPF8------------------------------------------------------------
A0A2T5GGH5------------------------------------------------------------
A0A2T5GSD3------------------------------------------------------------
A0A2T9JUD5------------------------------------------------------------
A0A366F708------------------------------------------------------------
A0A379N415------------------------------------------------------------
A0A4Y1MZ31------------------------------------------------------------
A0A3A1WJ48------------------------------------------------------------
A0A3S5CAQ4------------------------------------------------------------
A0A448XV31------------------------------------------------------------
A0A4P7QYU0------------------------------------------------------------
A0A4V1CGD9------------------------------------------------------------
A0A4Q0RCK6------------------------------------------------------------
A0A4Q0RE80------------------------------------------------------------
A0A4R2TT70------------------------------------------------------------
A0A4R2TTZ3------------------------------------------------------------
A0A4R3TAM2------------------------------------------------------------
A0A4R3SSJ5------------------------------------------------------------
A0A502FXD7------------------------------------------------------------
A0A502G080------------------------------------------------------------
A0A561QCB5------------------------------------------------------------
A0A561Q7I9------------------------------------------------------------
A0A5C4N5Y9------------------------------------------------------------
A0A5P6P1P0------------------------------------------------------------
A0A5P6PBR3------------------------------------------------------------
WP_1383264------------------------------------------------------------
A0A5R9J901------------------------------------------------------------
A0A653J9R6------------------------------------------------------------
A0A654DQ70------------------------------------------------------------
A0A653ZI40------------------------------------------------------------
A0A6M5JEY7------------------------------------------------------------
A0A6M5JJV8------------------------------------------------------------
A0A0A3XHR4------------------------------------------------------------
A0A1L3FLQ1------------------------------------------------------------
A0A256GAH3------------------------------------------------------------
A0A2T2QFE8------------------------------------------------------------
A0A2T2QEM7------------------------------------------------------------
A0A2U2DVR9------------------------------------------------------------
A0A2U2DG07------------------------------------------------------------
A0A2U8PPT6------------------------------------------------------------
A0A2U8PYH9------------------------------------------------------------
A0A327XMG3------------------------------------------------------------
A0A327XKW5------------------------------------------------------------
A0A371X4E6------------------------------------------------------------
A0A371WXU3------------------------------------------------------------
A0A4D7DL38------------------------------------------------------------
A0A4D7DXV5------------------------------------------------------------
A0A516J5T0------------------------------------------------------------
A0A516IYN0------------------------------------------------------------
A0A5M8FLQ3------------------------------------------------------------
A0A5M8FRD3------------------------------------------------------------
A0A6M4M8F1------------------------------------------------------------
A0A6M4MB00------------------------------------------------------------
A0A4R5Q762------------------------------------------------------------
A0A4R5Q6E9MSDNLDWVTPALLDDLNHAELDALPFGVVQVTGAGQIIFYNAAESRFSGRSVEAVVRRDF
A0A1I5FHE1------------------------------------------------------------
A0A1I4UU76------------------------------------------------------------
A0A3E1P2Z2------------------------------------------------------------
A0A3E1NZH6------------------------------------------------------------
A0A4R1B7Y1------------------------------MDSVGSRSTRRARNTAGQHLSSRYQQRRRR
A0A4R1BMT9------------------------------------------------------------
A0A4R4E193------------------------------------------------------------
A0A4R4DWY9------------------------------------------------------------
A0A561JAM1------------------------------------------------------------
A0A561IX54------------------------------------------------------------
A0A5Q3LD48------------------------------------------------------------
A0A5Q3L617------------------------------------------------------------
A0A6B9ZJY4------------------------------------------------------------
A0A6B9Z8L6------------------------------------------------------------
A0A6N4SQF8------------------------------------------------------------
A0A6N4SME9------------------------------------------------------------
C7PU12    ------------------------------------------------------------
C7PF81    ------------------------------------------------------------
F3FEX0    ------------------------------------------------------------
F3FQH3    ------------------------------------------------------------
A0A0Q2LIL1------------------------------------------------------------
A0A0Q2R111------------------------------------------------------------
WP_1582571------------------------------------------------------------
A0A386UFB1------------------------------------------------------------
WP_1207920------------------------------------------------------------
A0A502E4H6------------------------------------------------------------
WP_1425500------------------------------------------------------------

------------------------------------------------------------
------------------------------------------------------------
------------------------------------------------------------
------------------------------------------------------------
------------------------------------------------------------
------------------------------------------------------------
------------------------------------------------------------
------------------------------------------------------------
------------------------------------------------------------
------------------------------------------------------------
------------------------------------------------------------
------------------------------------------------------------
------------------------------------------------------------
------------------------------------------------------------
------------------------------------------------------------
------------------------------------------------------------
------------------------------------------------------------
------------------------------------------------------------
----------------------------------MCWPAPPRPSRRSSNGSPLLWQPGGY
------------------------------------------------------------
------------------------------------------------------------
------------------------------------------------------------
------------------------------------------------------------
------------------------------------------------------------
------------------------------------------------------------
------------------------------------------------------------
----------------------------------------------------MSPGASAP
------------------------------------------------------------
------------------------------------------------------------
------------------------------------------------------------
------------------------------------------------------------
------------------------------------------------------------
------------------------------------------------------------
------------------------------------------------------------
------------------------------------------------------------
------------------------------------------------------------
------------------------------------------------------------
------------------------------------------------------------
------------------------------------------------------------
------------------------------------------------------------
-----------------------------------------------------MHRGCSP
------------------------------------------------------------
------------------------------------------------------------
------------------------------------------------------------
------------------------------------------------------------
------------------------------------------------------------
------------------------------------------------------------
------------------------------------------------------------
------------------------------------------------------------
------------------------------------------------------------
------------------------------------------------------------
------------------------------------------------------------
------------------------------------------------------------
------------------------------------------------------------
------------------------------------------------------------
------------------------------------------------------------
------------------------------------------------------------
------------------------------------------------------------
------------------------------------------------------------
------------------------------------------------------------
------------------------------------------------------------
------------------------------------------------------------
------------------------------------------------------------
------------------------------------------------------------
------------------------------------------------------------
------------------------------------------------------------
------------------------------------------------------------
------------------------------------------------------------
------------------------------------------------------------
------------------------------------------------------------
------------------------------------------------------------
------------------------------------------------------------
------------------------------------------------------------
------------------------------------------------------------
------------------------------------------------------------
------------------------------------------------------------
------------------------------------------------------------
------------------------------------------------------------
-----------------------------------------------------MYRGCSP
-----------------------------------------------------MHRVANA
------------------------------------------------------------
LSLACISRARHPGLHAALSRQPRIFLRCPSGPLAAQISVAADKKSSESRSASNDCASSQA
------------------------------------------------------------
TLWLASAELYYPGLHAAPSRQPRIFLRCPSGLLIAQSFVTADKNYPNRSLCLTTACRTKA
------------------------------------------------------------
-----------------------------------------------------MHRVATA
------------------------------------------------------------
------------------------------------------------------------
------------------------------------------------------------
------------------------------------------------------------
------------------------------------------------------------
------------------------------------------------------------
------------------------------------------------------------
------------------------------------------------------------
------------------------------------------------------------
------------------------------------------------------------
------------------------------------------------------------
------------------------------------------------------------
------------------------------------------------------------
------------------------------------------------------------
------------------------------------------------------------
------------------------------------------------------------
------------------------------------------------------------
------------------------------------------------------------
------------------------------------------------------------
------------------------------------------------------------
------------------------------------------------------------
------------------------------------------------------------
------------------------------------------------------------
------------------------------------------------------------
------------------------------------------------------------
------------------------------------------------------------
------------------------------------------------------------
------------------------------------------------------------
------------------------------------------------------------
------------------------------------------------------------
------------------------------------------------------------
------------------------------------------------------------
------------------------------------------------------------
------------------------------------------------------------
------------------------------------------------------------
------------------------------------------------------------
------------------------------------------------------------
------------------------------------------------------------
------------------------------------------------------------
------------------------------------------------------------
------------------------------------------------------------
------------------------------------------------------------
------------------------------------------------------------
------------------------------------------------------------
------------------------------------------------------------
------------------------------------------------------------
------------------------------------------------------------
------------------------------------------------------------
------------------------------------------------------------
------------------------------------------------------------
------------------------------------------------------------
------------------------------------------------------------
------------------------------------------------------------
------------------------------------------------------------
------------------------------------------------------------
------------------------------------------------------------
------------------------------------------------------------
------------------------------------------------------------
------------------------------------------------------------
------------------------------------------------------------
------------------------------------------------------------
------------------------------------------------------------
------------------------------------------------------------
------------------------------------------------------------
------------------------------------------------------------
------------------------------------------------------------
------------------------------------------------------------
------------------------------------------------------------
------------------------------------------------------------
------------------------------------------------------------
------------------------------------------------------------
------------------------------------------------------------
------------------------------------------------------------
------------------------------------------------------------
------------------------------------------------------------
------------------------------------------------------------
------------------------------------------------------------
------------------------------------------------------------
------------------------------------------------------------
------------------------------------------------------------
------------------------------------------------------------
------------------------------------------------------------
------------------------------------------------------------
------------------------------------------------------------
------------------------------------------------------------
------------------------------------------------------------
------------------------------------------------------------
------------------------------------------------------------
------------------------------------------------------------
------------------------------------------------------------
------------------------------------------------------------
------------------------------------------------------------
------------------------------------------------------------
------------------------------------------------------------
------------------------------------------------------------
------------------------------------------------------------
------------------------------------------------------------
------------------------------------------------------------
------------------------------------------------------------
------------------------------------------------------------
------------------------------------------------------------
------------------------------------------------------------
------------------------------------------------------------
------------------------------------------------------------
------------------------------------------------------------
------------------------------------------------------------
------------------------------------------------------------
------------------------------------------------------------
------------------------------------------------------------
------------------------------------------------------------
------------------------------------------------------------
------------------------------------------------------------
------------------------------------------------------------
------------------------------------------------------------
TLWLASAELYYPGLHAAPSRQPRIFLRCPSGLLVAQSFVAADKNYPNRSLCLTTACRTKA
------------------------------------------------------------
TLWLVSAELYYPGLHAAPSRQPRIFLRCPSGLLVAQSFVAADKNYPNRSLCLTTACRTKA
-----------------------------------------------------MHRGCSP
---------------------------------------------------MTTAWRTRA
------------------------------------------------------------
------------------------------------------------------------
------------------------------------------------------------
------------------------------------------------------------
------------------------------------------------------------
------------------------------------------------------------
------------------------------------------------------------
------------------------------------------------------------
------------------------------------------------------------
------------------------------------------------------------
------------------------------------------------------------
------------------------------------------------------------
------------------------------------------------------------
------------------------------------------------------------
------------------------------------------------------------
------------------------------------------------------------
------------------------------------------------------------
------------------------------------------------------------
------------------------------------------------------------
------------------------------------------------------------
------------------------------------------------------------
------------------------------------------------------------
------------------------------------------------------------
------------------------------------------------------------
------------------------------------------------------------
------------------------------------------------------------
------------------------------------------------------------
------------------------------------------------------------
------------------------------------------------------------
------------------------------------------------------------
------------------------------------------------------------
------------------------------------------------------------
------------------------------------------------------------
------------------------------------------------------------
------------------------------------------------------------
------------------------------------------------------------
------------------------------------------------------------
------------------------------------------------------------
------------------------------------------------------------
------------------------------------------------------------
------------------------------------------------------------
------------------------------------------------------------
------------------------------------------------------------
------------------------------------------------------------
------------------------------------------------------------
------------------------------------------------------------
------------------------------------------------------------
------------------------------------------------------------
------------------------------------------------------------
------------------------------------------------------------
------------------------------------------------------------
------------------------------------------------------------
------------------------------------------------------------
------------------------------------------------------------
------------------------------------------------------------
------------------------------------------------------------
------------------------------------------------------------
------------------------------------------------------------
------------------------------------------------------------
------------------------------------------------------------
------------------------------------------------------------
------------------------------------------------------------
------------------------------------------------------------
------------------------------------------------------------
------------------------------------------------------------
------------------------------------------------------------
------------------------------------------------------------
------------------------------------------------------------
------------------------------------------------------------
------------------------------------------------------------
------------------------------------------------------------
------------------------------------------------------------
------------------------------------------------------------
------------------------------------------------------------
------------------------------------------------------------
------------------------------------------------------------
------------------------------------------------------------
------------------------------------------------------------
------------------------------------------------------------
------------------------------------------------------------
------------------------------------------------------------
------------------------------------------------------------
------------------------------------------------------------
------------------------------------------------------------
------------------------------------------------------------
------------------------------------------------------------
------------------------------------------------------------
------------------------------------------------------------
------------------------------------------------------------
------------------------------------------------------------
------------------------------------------------------------
------------------------------------------------------------
------------------------------------------------------------
------------------------------------------------------------
------------------------------------------------------------
------------------------------------------------------------
------------------------------------------------------------
------------------------------------------------------------
------------------------------------------------------------
------------------------------------------------------------
------------------------------------------------------------
------------------------------------------------------------
------------------------------------------------------------
------------------------------------------------------------
------------------------------------------------------------
------------------------------------------------------------
------------------------------------------------------------
------------------------------------------------------------
------------------------------------------------------------
------------------------------------------------------------
------------------------------------------------------------
------------------------------------------------------------
------------------------------------------------------------
------------------------------------------------------------
------------------------------------------------------------
------------------------------------------------------------
------------------------------------------------------------
------------------------------------------------------------
------------------------------------------------------------
------------------------------------------------------------
------------------------------------------------------------
------------------------------------------------------------
------------------------------------------------------------
------------------------------------------------------------
------------------------------------------------------------
------------------------------------------------------------
------------------------------------------------------------
------------------------------------------------------------
------------------------------------------------------------
------------------------------------------------------------
------------------------------------------------------------
------------------------------------------------------------
------------------------------------------------------------
------------------------------------------------------------
------------------------------------------------------------
------------------------------------------------------------
------------------------------------------------------------
------------------------------------------------------------
------------------------------------------------------------
------------------------------------------------------------
------------------------------------------------------------
------------------------------------------------------------
------------------------------------------------------------
-------------------------------------------------------MDVHP
------------------------------------------------------------
------------------------------------------------------------
------------------------------------------------------------
------------------------------------------------------------
------------------------------------------------------------
------------------------------------------------------------
------------------------------------------------------------
------------------------------------------------------------
------------------------------------------------------------
------------------------------------------------------------
------------------------------------------------------------
------------------------------------------------------------
------------------------------------------------------------
------------------------------------------------------------
------------------------------------------------------------
------------------------------------------------------------
------------------------------------------------------------
------------------------------------------------------------
------------------------------------------------------------
------------------------------------------------------------
------------------------------------------------------------
------------------------------------------------------MQSSTV
------------------------------------------------------------
------------------------------------------------------------
------------------------------------------------------------
------------------------------------------------------------
------------------------------------------------------------
FRDVAPCTDLPAFRGRFLEGVRRGVLDEGFVFTFGFEPAPVRVAVWLRRAREPDRYWIMI
------------------------------------------------------------
------------------------------------------------------------
------------------------------------------------------------
------------------------------------------------------------
LGRALCARRFHPRRPPYLRHYPQSLARCSAAVLRRLWRRNRPALGCLPCGPRSLGRKKRP
------------------------------------------------------------
------------------------------------------------------------
------------------------------------------------------------
------------------------------------------------------------
------------------------------------------------------------
------------------------------------------------------------
------------------------------------------------------------
------------------------------------------------------------
------------------------------------------------------------
------------------------------------------------------------
------------------------------------------------------------
------------------------------------------------------------
------------------------------------------------------------
------------------------------------------------------------
------------------------------------------------------------
------------------------------------------------------------
------------------------------------------------------------
------------------------------------------------------------
------------------------------------------------------------
------------------------------------------------------------
------------------------------------------------------------
------------------------------------------------------------

-------------------------MTVGDLDLDACSREPIHRPGSIQPHGMLLAFSGSD
--------------------------MNGGVDLSNCDREPIHLVGSIQPSGFLIALS-TD
------------------------MPNAEAVDLTNCDREPIHIPGSIQPHGCLIACTPDA
--------------------MTIQSQPFGDVDITNCEREPIQFLGRIQNFGYLLAVS-TD
---MTRLAARYQVDRSSAGKRLEKFMSSATPKLDSCGAEPIHIPGAIQEHGALLVLSARD
-----------------------MASTDYHVDLTNCDREPIHIPGYIQPHGCLIACDNAM
-----------------------MSQPPQNINFERCEDEPIHIPESIQSYGFLIAFNYKD
---------------------MSQEARIAVIDLTHCDREPIHVPEQIQPFGLMLVSDGRS
------------------------MDPDELRRLAECAKEPIRTPGSIQAHGTLLGLDL-S
-----------------------MGNDYTDANLTVCDREPITRLDEIQNFAFLIAMS-ND
------------------------MPATQTVDLTNCDREPIHIPGSIQPHGCLLACDAEM
----------------------MTSPRVDDEALRRCADEPIAIPGAVQPHGVLLAVTEPG
-------------------------------------------------------ML-SD
------------------------MSPDSPLDQTACDREPIHIPGSIQPHGMLLIAELQS
------------------MPVPLTTPAFGHATLANCEREQIHLAGSIQPHGILLAVKEPD
--------------------------MNEPVNLTNCDREPIHVPGSVQPFGFLLALV-SD
--------------------------MQDTVKRDLCAREPIHVPGSIQTHGLLMVLDAGS
-----------------------MTAAPTPEQIQACDREPIHIPGAIQPHGVLLALDRDS
DRPPPPCRSLPHVCQNFVVRGCLMTISGGTFDPSICEMEPIATPGAIQPHGALMTARADS
----------MTSRGCGSDLLPPTYQGGPTITTDNCEREPIHVPGSVQPHGALLTVDALS
------------MSRDPLPFFPPLYLGGPEITTENCEREPIHIPGSIQPHGALLTADGHS
------------MAATFKNGYPQMPLRQEMLPLTECDREPIHTPGAIQPYGFLIAVS-RL
-----------------------MTLNVDDLDFERCEDEPIHIPESIQGYGYLFALDRAE
--------------------MSANSRHQTQVDLSVCENEPIQVPDAIQPHGCILVADAQT
------------------MSLTDNDFLADSVTLTNCDREPIHIPGAIQPYGFLLCLDPTT
-------------------MSADLGSDDISKLIAACDQEPIHIPNAIQPFGAMLIVEKDT
RPVGRAEASPLLASPGAPGEAPAYVPAYGQVDLTNCDREPIHVPGAVQPHGVLLAVDPAG
----MPERVEGVHGAVPLSSDDAFLAPGEPVDLDNCAREPIHVPGLIQPRGVLLVVLEET
----------------MAVKNFQHKTEDLRAAQEECAREPVHIPGAVQSFGVLLSFDAAI
------------------MTSDTPEAMWKVVGHEGCETEPIDKPDAIQAHGWLLAIDLAR
----------MTDIFALSPDESAQRVEDEAARLVECATEDIRAIGRLQSYGFLLGVDEET
------------------------------------------------------MVREPS
------------------------MTLNESVNLTNCDREPIHIPGSIQEHGCLLACDTQA
-----------------------MNAAVSTEDLEQCEKEPIHIPGAIQPDGLLLVLDPDD
-----------------------MSSSSATYGLNNCDKEPIHVPGAIQPDGFLLVLDPDE
----------MTDTPALVFDGDRPRDDAESLRLRECSQEQIRTIGRIQAHGALFGIDETT
------------------------MTSITPVTLANCEDEPIHVPGAIQPHGALVTLRADG
--------------------------------MDACAREPIHIPGHVQPYGVLLVIDPDS
---------------MTDFTQDASPAAKLEAALTDCASEPIRVPGAIQPHGVMLVLSGQP
---------------------------MTPIYFSDCLTAQLEFLGKTQDHGTLLVADEND
CGPFHICMFRALARRSRGTAMSQLDKDAFEVLLANCADEPIQFPGAIQPHGLLFTLKEPE
---------------MIEHTLDANPDAALEAALAECAREPIRIPGAIQPHGVLLSVAGDP
------------------MKAASTKGDETLDLKEGCEREPIHVPGSIQPHGVLLVLDPNS
-----------------MTVDRHESPAFGSANLSNCEREQIHLAGSIQPYGALIVLRAPD
-----------------------MSGTFEPVDLTNCDREPIHQLGSVQPFGFLLAIS-SD
-----------------MAGHASGSPAFGTADLSNCEREEIHLAGSIQPHGALLVVSEPD
---------------------MTEGSVARQPDLSTCDDEPIHIPGAIQPHGLLLALAA-D
--------MSSRSDPGQPMASATDPSGRLALDLTECDREPIHIPGAIQPHGYLFVVSETD
--------------------------MPRKVDLTSCDREPIHIPGSIQPCGCLLACDAQA
--------------------------MPRKVDLTSCDREPIHIPGSIQPCGCLLACDAQA
------------------MGEPLSIPPFGQADLSNCELEQIHLAQSIQPHGALLMMRESD
----------------------MNELKESALDLVKCEQEPIHAPGAIQSASILLLFDPDQ
------------------MGEPLSNPPFGQADLSNCELEQIHLAQSIQPHGALMMVRESD
------------------------------------------MPGAIQPHGRLAVLRDDG
--------------MYATFTSGAVQGPAEPVTLDNCASEPIHIPGHIQPHGALLAFDLQG
------------------MSTEASRSGKQEVDLTNCDREPIHIPGAIQPHGVLLVLSEPG
-----------------------MPPSVSELDLSQCDREPIHLLGGIQSHGVLLAFRGPD
--------------------MTAAVPANSPVDLARCEWEPIATPGAIQPHGALLTVVYDN
-------------------------MAMIGGFIDLCEQEQLHLSGAIQAYGALLVADG-D
----------------------MTPPHRTTVDLTNCDREPIQIPGSIQPHGAMLVAHPDS
---------------------------MNHVDLDNCAQEPIATPGSIQPFGALLVLEPAD
-----------------------MDEPELVAALEACEREPVHIPGAIQPHGALIAMDEQL
----------------MEDATSRRPARSDLDPLTVCDREPIHRPGAIQPHGLLLVADSRT
-----------------------MSTATNPLDLDVCAREPIHIPGLIQPYGVLLVIDPAD
-------------------MQTDGARVGQVVDLTNCDKEPIHIPGGIQPHGVLLVLQEPA
---------------------MSTRPPVSEAELSQCEREPIHLLGGIQPHGALLAFSEPD
----------------MHEAFKNTLPPGQKIDLSNCDREPIHIPGHIQAHGLLLAVDRSS
------------------------MNVSASVDLSACDREPIHLPGTIQAHGALLALRGPD
------------------------------MNFVECHDEPIHIPGYIQSFGYLIGIDAAS
------------------------------MRAVECNEIIIHQPGYIQSFGYLIGIGALT
------------------------MEHGRQVDLLNCADEPIHIPGSIQPHGTLLFFTADG
--------------------MGVHDDTIPAELEKSCAQEPIHLLGTVQAYGFLMAVDVAS
---------------------MTTAENAFDQAVERCAQEPIQIPGSIRSHGFMLVLDEQD
------------------------MTLDSRVNLSNCDREPIQIPGSIQPHGCLIACDASA
----------------------------MSSFADRCAREAIHIPGSIQPHGFLLVVDGTS
-------------------MTSQDNALSFVADLTNCEREPIQFLGSIQPIGFLVCVS-MD
-------------------MLSSKSAHEPTLDLSSCAREPIHTPGAIQPYGLLLVIDPSD
-----------------------MNQPTEPLDMDVCAREPIHIPGMIQPYGVLLVIEPAD
CRPFHICMFRALARRSRGTAMSQLDKDAFEVLLANCADEPIQFPGAIQPHGLLFTLKEPE
VAGCFRLKYQMELMHMIEHTLDANPDAALEAALAECAREPIRIPGAIQPHGVLLSVAGDP
-----MCMFRALARGSRGTVMSQLDKDAFEVLLANCADEPIQFPGAIQPHGLLFTLEEPG
AAGCSRLKHPVEFTQLIKDMLDATPDAALEAALAECAREPIRVPGAIQPHGVLLSVAGDP
--------------------MSQLDKDAFEVLLANCADEPIQFPGAIQPHGLLFTLEEPN
AAGCFRLKYPMEFTQMIEPMLAAGPDAALEAALAECAREPIRVPGAIQPHGVLLSVAGNP
---MHVCMFRALARGSKGTAMSQLDKDAFEVLLANCADEPIQFPGAIQPHGVLFTLKEPE
AAGCFRVKYQMELMQMIEHTLDANPDAALEAALAECAREPIRIPGAIQPHGVLLSVAGDP
-------------------------MIKFSVDLTNCDKEPIHIPGKIQSHGFLIAVDKTE
------------------------MSDKRNYDAEFCGNLPIHHINSIQDYGYLLVLDNKT
----------------MITPDFAVRNADTPVTLANCADEPIHIPGSIQPHGAILVFNSAA
------------------METNDAFSTIATDLERSCALEPIHLLGTVQSYGFLMVIDIAT
--------------------MNRPIDRATGADLTVCDREPIHIVGSVQPHGFLLVLDAAS
-------------------MKSLERTAVPSVDLSSCDREPIHVLGAVQPFGFLVAVS-VD
-------------------------MDRSEINLESCAQEPIHIPGAIQPHGALIVLRPAD
-----------------------MGYEYTDASLIVCDREPITRLEEIQNFAFLVAMS-ND
---------------MESGLNQHSTAARLSLDLTACDREPIHIVGSVQPHGFLLALDAAG
------------------MTLISAGPPEPTVDLSSCDREPIHVLGAVQSFGFLLAVS-PD
-------------------MPEPSATSIETSDAADCANEPIRIPGSIQPHGALLVLEPTT
---------------------MLTSPAFGQADLTNCERELIHLAGSVQPHGLLLALREPD
-----------------------MTADALPSDLAACDLEPIRWPGAIQPHGRMLVLDAQT
-----------------------MNTQAAPLGLSNCDQEPIHIPGRIQSHGVLLAFGADG
-----------------------MTADVNPPDLTSCDLEPIRWPGAVQPHGRMLVLHAQT
-----------------------MRVDGAPLGLSNCDREPIHIPGRIQSHGVLLAFGADG
MRVEVAGLTRMIENLRESGVTVPIRPVDSTIDLSNCDREPIRLAGSIQPHGVLFVLRRGD
----------------MSEPTADAPDAPFTVDLDNCEREPIHIPGSIQPHGLLLAFDPET
-----------------------MIAAPSGQSLQRCESEPIRIPGSIQAHGYLLAFDEAE
-------------------MALESPSKTQPDALADCANEPIHIPGSIQEHGFLFAVEEPD
-------------------MFGSGARSPGAADLTACDREPIHLLGTLQPHGFLLVLEEPD
--------------------MTQPDQPPATVDLASCDREPIHILGSVQPFGFLLAVS-PD
----------------------MTQQIPQDLDLDACAREPIHIPGSIQPHGMLLAIRLSD
---------------------MTLTDDFLQSAIDKCAQEPIQIPGSIQPQGFLLVINEAA
----------MELRQMIEHTLDASTDAALEAALAECAREPIRVPGAIQPHGVLLSVTGVP
------------------------------MREINCHEEKIHLCGNIQSFGYLFIFEDD-
------------------------------MRQLECHEEKIHLCGKIQSFGFLCIFDES-
--------------------MQSQIATAPALDLSNCADEPIRTPGAVQPYGVVLVVDPET
---------------------MTLIADPAQLDLTDCAKEPIHTPGAIQPYGVLLVVDSRS
-----------------------MTAVDDPVDMDACAREPIHIPGSIQPYGVLLVIDPAT
------------------------MQVATPVTLTNCADEPIHIPGSIQPHGALLAFDLAG
-----MTHSALQTDSPWMHAGQPYSIKRHGLTLSNCDSEPVQTPGCVQAHGALLVLRLAD
-----------------------MHAAAGDVDLTNCDREPIHIPGCIQPHGLLIAFND-E
----------------MDPVKADGVVTAKNVDLSTCDRELVQYPEAIQPHGAMLTVDDQS
-------------------MSTEPARGGLEVDLTNCDREPIHIPGAIQPHGVLLGLSEPD
-----------------------MRPSVSELELSQCDREPIHLLGGIQAYGVLLAFRGPD
-------------------MSTESAGTAQVADLTNCDKEPIHIPGAIQPHGVLLVLREPA
-----------------------MNPPVSQTELTECDREPIHLLGGIQPHGALLAFSEPD
------------------------------MREINCHEEKIHLCGNIQSFGYLFIFEDD-
------------------------------MRQLECHEEEIHLCGKIQYFGFLCIFNES-
-------------------MQTDGARVGQVVDLTNCDKEPIHIPGGIQPHGVLLVLQEPS
---------------------MSTRPPVSEAELSQCEREPIHLLGGIQPHGVLLAFSEPD
------------------------------MREINCHEEKIHLCGNIQSFGYLFIFEDD-
------------------------MAALKNYDSDFCGSLPLSHINVIQDYGYLVVVARET
-------------------------MQPTNADLSNCDKEPIHIPGKVQSHGFLIVIDKP-
--------------------MQSQIATAPALDLSNCADEPIRTPGAVQPYGVVLVVDPET
--------------------------MSDLPDLNACDREPIHIPGSIQPHGVLIVADAAT
---------------------MTTDQTPLDQAIERCAQEPIQVPGSIQPQGFLLAVDEST
------------------------MVSHTHVNLSNCDREPIHIPGSIQPHGCLLACDAGA
--------------------------MAGTLDLDACAREPIHIPGSIQPHGHLLGMEADS
---------------------MSGPVPSGSVDLTDCDREPIHQLGLIQPTGFLIAVT-AD
-----------------------MISGTMTVNLTNCDREPIHIPGSIQPHGCLLACDTAA
--------------------MSQLDKDAFEALLANCADEPIQFPGAIQPHGLLFTLTEPG
----------MEFTQMIEPMLATGPDAALEAALAECAREPIRVPGAIQPHGVLLSVAGNP
-------------------MSTESAGTAQVADLTNCDKEPIHIPGAIQPHGVLLVLREPS
-----------------------MNPPVSQTELTECDREPIHLLGGIQPHGALVAFSEPD
--------------------------MAGTLDLDACAREPIHLPGSIQPHGHLLAVEADS
---------------------MSGPVPAGSVDLTDCDREPIHQLGLIQPTGFLIAVT-AD
------MASTVAGAASLGAFPQPYSTKRDGSTIANCDSEPVQTPGCVQAHGALLVLRLSD
----------------------MRKDTISAELEKACAQEPIHLLGTVQPHGFLMAVDVAS
--------MSLTVIRSVKKPACMRKDTISAELEKACAQEPIHLLGTVQPHGFLMAVDVAS
------------------MTVPLHTAVPAAATLDNCDREPIHIPGSIQDHGALVAFDGEG
------------------MTLPLHTAAPAAATLDNCDREPIHIPGSIQDHGALVAFDGDG
----------------------MQSQTNPPVDLTNCDREPIHLLGAVQSFGFLLAIPMDS
-----------------MAISVQPTPAFGKADLSNCEREEIHLAGSIQPHGTLLVINEPE
--------------------------MAGSFDLDACAREPIHIPGSIQPHGHLLALEPDG
---------------------MNGPVPSGSVDLTDCDREPIHQLGLIQPTGFLIAAT-AD
------MKYQMEWMQMTEHTRDASPDAALEAALAECAREPIRAPGAIQPHGVLLSVAGDP
----------MEFTQMIEPMLATSPDAALESALAECAREPIRVPGAIQPHGVLLSVAGNP
--------------------MSLTSGSPPAEALTACDREPIHRLGALQPHGFLVALRGAE
------------------MTQTIDGQPPASVDLSSCDREPIHILGAVQGFGFLLAVS-PD
---------------------MNDRPTPDTVDLTNCDREPIHIPGAIQPHGLLFAFTEEN
----MVTQSLPRHAELSAEGLADLADMADFGGLTACDREPIHLSGAIQPHGLLLAVDSAT
-------------------MIRSGAPSPGAADLTACDREPIHLLGTLQPHGFLLVLEGPD
-------------------MDASTEDKGPPVDLTSCDREPIHVLGAVQPFGFLLGVS-PD
-------------------MEASTDDQGPPVDLTSCDREPIHILGAVQPFGFLLGVS-SD
-----MVPHEPRFGASGAHGLSSATQTQHGAELTACDREPIHILGTLQPHGFLLAGEGAD
--------------MTVISTP-DQKADSEQVDLSACEREPIHVPGCIQSHGALLVLEPTR
--------------------MSSATRTLHAAELTACDREPIHILGTLQPHGFLLAVEGAD
------------------------MRSVQPAELTACDKEPIHILGTLQPHGFLLALEGPD
------------------MNPRNATQPEPEVDLSSCDREPIHILGSVQQFGFLVGVS-AD
--------------------------MAGSFDLDACAREPIHIPGSIQPHGHLLALEPDG
---------------------MSSPVPSGSVDLTDCDREPIHQLGLIQPTGFLIAVT-AD
----------------------MTADSTLAQAVERCAQEPIQVPGSVQPQGFLLVVDEAD
------------------------MTSNTQVNLTNCDREPIQIPGSIQPHGCLLACDATA
-------------------------MSSVTPKLDSCGAEPIHIPGAIQEHGALLVLSARD
-----------------------MASIDDNVDLTNCDREPIHIPGYIQPHGCLIACDNAM
-------------------MTATDTQASLQAAIDNCAREPIRIPGSIQPQGFLIVIEEPS
------------------MNLTDNDLITTPVTLTNCDREPIHIPGAIQPYGFLLCLDPAT
----MSAPPEHAAGVAGAVTPDSATALPPGASAADCAAEPIHVPGSIQPHGALLVVDPET
------------------MGEPLSIPPFGQADLSNCELEQIHLAQSIQPHGALLMMREAD
---------------MTADPGTTSIDSSATIDLGNCDREPIHLLGAVQPFGFLLAARLDD
---------------MKDARALGGPDDTGAADLASCDREPIHVPGAIQPHGLLFAFAEGD
------------------MGEPLAIPPFGQADLSNCELEQIHLAQSIQPHGALMMMRESD
----------------------MQADAGASVDLTNCDREPIHLLGAVQPFGFLIAVAADD
-------------------MNDVSLTPTAQLDLDSCAAEPIRIPGAIQPHGALLVVRPKD
--------------------------MSAAPDSTSCHAEPIHIPGSIQPHGLLLIADRDL
-------------------------MDHPATDLEACAQEPIHIPGAIQPHGVLFVLRPPH
----------------------MNEQRYAVPDITSCDREPIHIPGSIQPHGVLLVVEPAS
------------------------MPPMQTVDLTNCDREPIHIPGSIQPHGCLLACDSAG
-------------------MASIEDQDMLAKAIAQCGDEPIHIPGSIQPHGFLLVLSEPK
-----------MALSSCRRSFALTTEFNLSVAPVDCAQEPIHIPGTIQPHGLLLGCTLPD
-------------------------MSGSRSDLDTCAREPIHVPGAIQPHGSLLVLDPDG
----------------------MSLSPTEPVNLATCDREPIHIPGSIQSHGCLLACNIGL
-------------------------MSLTVSDLEACAREPIHIPGAIQPYGALLSLHPED
---------------------MLNEAVPRDADVTSCDLEPIHIPGSIQPHGIMLVADR-S
------------------------MRQTEAVNLTNCDREPIHIPGSIQPHGCMIVCDGAG
--------------------MKDEQQPLTPEDMAHCAEEPIHIPGAIQPHGILLACQGPE
--------------------MAPTDPSELARAQEACAREPVHIPGAVQPSGCLVSLDQRL
-------------------------MSSHTPKLDSCGAEPIHIPGAIQEHGALLVLSARE
-----------------------MAPTDYHVDLTNCDREPIHIPGYIQPHGCLIACDNAM
----------------------MTGHDQREADPIRCESEPIHIPGAIQPHGYLIAFREAD
-------------------MSESYQSVSEGMDLSVCEREPIHIPGSIQPHGFLLGCSLPD
-----MCMLRAMARWSRGTAMSQLDKDAFEVLLANCADEPIQFPGAIQPHGLLFTLEEPN
AAGCFRLKYPMEFTQMIEPMLATGPDAALEAALAECAREPIRVPGAIQPHGVLLSVAGNP
-----MCMFRAMARWSRGTAMSQLDKDAFEVLLANCADEPIQFPGAIQPHGLLFTLEEPN
AAGCFRLKYPMEFTQMIEPMLATGPDAALEAALAECAREPIRVPGAIQPHGVLLSVAGNP
CGPFHICMFRALARRSRGTAMSQLDKDAFEVLLANCADEPIQFPGAIQPHGLLFTLKEPE
ANCCSRLKHPMEFHEMIEQTLEASPDAGLEAALAECAREPIRVPGAIQPHGVLLSVAGDP
-------------------MTTTVSNDTTFHDSEACAREPIHIPESVQPHGHLLVFSGAD
---------------------MSGTPPSTPYTLTDCDREPIHQIGSIQPNGFLIGVS-AD
-----------------------MSPSVSDADLSVCDREPIHLLGGIQPRGVLVAFHPDT
-----------------------MSPSVSDADLSVCDREPIHLLGGIQPRGVLVAFQKDT
------------------------------MREINCHEEKIHLCGNIQSFGYLFIFEDD-
------------------------------MRQLECHEEEIHLCGKIQYFGFLCIFDEN-
-------------------MAATADQSFLAEAVANCANEPIHIPGSVQPHGFLFVLSEPE
----------------------------MSATTIDCAQEPIHTPGTIQPHGLLLGCTLPD
---------------MTADLDRRSADGGLPADLEACAREPIHIPGTIQPQGALFVVRPDD
--------------------------MADLVDLTACDREPIHIPGAIQPHGLLLVADRDG
--MTCGAFAPLTAHAPSGIPLNAKRHEEHAVDLSNCAQEPIHRPGAIQPYGAVLVVDAES
-------------------------MNLPDLDLETCAQEPIHIPGAIQPHGAMIVLRASD
------------------------MPDKMTVDLTNCDREPIHIPGSIQPHGCLLACDATG
--------------------------MNAELDFTNCDREQIQYAGAIQPHGALLVLQEPG
-----------------------MSELSRQGFLTECEREQLHHAQAIQPNGALLGGMTGD
-------------------------MSRSESDLEACSREPIHIPGAIQPHGALVVLRPAD
------------------------MPYKEAVDLTNCDREPIHIPGSIQPHGCLLASDLAG
------------------------MSEAPLVDLLSCADEPIHIPGFIQPHGFLLFFGVNG
------------------MSPGGRDDTIPAELEKTCAQEAIHLLGTVQAYGFLMVVEVAS
--------------MLAVAQPSKIEISGEPVDLSACEREPIHIPGSVQPHGVLVSLLEPE
-------MSDADPTETTAWASGPYSIKRHGVTITNCDSEPVQTPGCIQSHGALLALRPSD
----------------------MTTDRTLAQAIERCAQEPIQVPGSVQPHGFVLVLDPEH
------------------------MTLDPQVNLSNCDREPIQIPGSIQPHGCLLACDATA
--------------------MDSVSTDQPGLDLTVCDQEPIRIPGSVQPHGFLLALDA-E
---------------------MVSAPGTRDELLSQCDREPIHIPGAVQPFGVLLTIDPDT
---------------------MGLNAPDLAGDRNACEREPIHIPGAIQPHGVLLSIDPAD
---------------------MERLAASQGVDLTPCEREPIHIPGAIQPHGALLALHPTD
------------------------MTTSLEALVQRCEAEQLHLSGAIQSFGALIRIGTVS
--------------------------MAGTLDLDACAREPIHIPGSIQPHGHLLAVEADS
---------------------MSGPVPSGSVDLTDCDREPIHQLGLIQPTGFLIAVT-AD
--------------------------MAGSFDLDACAREPIHIPGSIQPHGHLLALEPDG
---------------------MSGPVPSGSVDLTDCDREPIHQLGLIQPTGFLIAVT-AD
-------------------MKAAQDATGHVVDLSNCDREPIHIPGRVQPHGVVLALRETD
-------------------------MTESDVNLENCDQEPIRIPGSIQPHGALAAADART
--------------------MNRPIDRATGADLTVCDREPIHIVGSVQPHGFLLVLDAAN
-------------------MKSLERTAVPSVDLSSCDREPIHVLGAVQPFGFLVAVS-VD
-------------------------MSSVTPKLDSCGAEPIHIPGAIQEHGALLVLSARE
-----------------------MAPSDYHVDLTNCDREPIHIPGYIQPHGCLIACDNAM
---------------------MSTADKLLAEAVERCAQEPIQVPGSIQPQGFMLVLEEPG
------------------------MTVHPQVNLTNCDREPIQIPGSIQPHGCLLACNASA
--------------MQHEAGAADAVVTAANVDLSNCDRELVHMPGLIQPHGVMLVLRPSD
------------------MNSLASSRLSGDLDVTACDLEPIHIPGEIQPHGALLVADAAS
------------------------MPRFGQADLSNCEREQIHLAGSIQPHGALLVIDEAD
--------------------MSQLDKDAFEVLLANCADEPIQFPGAIQPHGLLFTLTEPE
----------MEFTQLIKDMLDAKPDAALEAALAECAREPIRVPGAIQPHGVLLSVAGAP
-------------------------MSDYKVDLTNCDKEPIHIPGKVQAHGFLVAVDSKC
--------------------------MASNYDSEFCGNLPLHNVNMIQPHGYLVVLEKES
------------------MTSDQRSDATPRPDLTACDREPIHIVGSVQPHGFLLTLDPAS
--------------MTPIIPS-TRKPPAPPNDHADCEREPIHLPGSIQPHGALLVLDPAR
------------------MAPVAETELGRQEAEAACAREPIHIPGSIQAHGHLLAFDAAG
------------MSDRREPGTMEGDPAFGAADLSNCEREPIHLAASIQPHGALLALREPD
--MGLHGGASHLTGKAVRRTRLCTAMDYTRDDLNTCDLEQVHLIGSIQPIGCLIVADVAS
-------------------MDDYRDQSGIQLDLNTCDLEPIHTPGRIQPFGVLLAGPSDF
---------------------MPIALSRQAPELTACDREPIHILGSVQPHGFLLALEGDD
------------------------MTSGPRVDLTNCDREPIQVPGSIQPHGCLLACDASA
---------------------MNDRPVPAILDPTDCDREPIHVPGAIQPHGLLFAFTESN
----------MANASLPRHAELSAEGLANIGSLTACDREPIHLSGAIQPHGMLLALEPAT
------------------MGEPLSIPPFGQADLSNCELEQIHLAQSIQPHGALLMMREAD
---------------MTADPGTTSIDSSATIDLGNCDREPIHLLGAVQPFGFLLAARLDD
-------------------------MTAVDLDLDACSREPIHVPGSIQPHGVLLAFSGGG
--------------------------MTGGVDLSNCDREPIHLVGSIQSSGFLIALS-TD
-------------------------MRANDVDLDSCAREPIHVPGSVQPHGALLVLDPAD
---------MRSLPLPCDALKVVVLSTSDAVNLSTCDREPIHIPGSIQPHGCLIACDISL
---------------MTGAYPLTTTDIALAEAVERCAQEPIQVPGSIQPHGFLLVLDEQD
------------------------MTLQPDVNLTNCDREPIQIPGSIQPHGCLLACDASA
--------------------MNLRSGAAPRLDLSACDREPIHIVGSVQPHGFLLGLEARS
-------------------MDASTEEQGAPVDLTSCDREPIHVLGTVQPFGFLLAVS-SD
---------------------MTEGSVVRQPDLSTCDDEPIHIPGAIQPHGLLLALAA-D
----------------MGEADSGGIVTARNVDLSSCDRELVQYPEAIQPHGAMLTVDEQS
----------------MNLSLSRFFERTPTTNLDTCDREPVHLVGMIQKGTGLLVLDPAD
------------------MPDEKSSAANAQVDLTTCDREPIHIIGHVQSFGCLIAVS-AD
--------------MSDEHLLAPAHLGGPAIDASNCAREPIHIPGSIQPHGALLVLSVHE
------------------------------MEFIDCHEEKIHLCGYIQDLGYLFVFDET-
----------------------------MIPNQILCENEPIHLCGRVQHFGLLLILDQR-
------------------------------MEFRDCHEEKIHLCGLIQDIGYLFVFDKS-
----------------------------MIPNQILCENEPIHLCGRVQHFGLLLILDQR-
-------------------MGAASNVAASNVDLSNCDRELIQYPGAIQPHGVLLVVGEPS
---------------------MSTADKLLAEAVERCAQEPIQVPGSIQPHGFMLVLDEPS
------------------------MTVQPQVNLTNCDREPIQIPGSIQPHGCLLACNASA
-------------------------MVQPESDLEGCAREPIHIPGAIQPHGALFVLRPSD
------------------------MREAQTVDLTNCDREPIQIPGSIQAHGCLIACDHAG
----------------MDPVKADGVVTAKNVDLSTCDRELVQYPEAIQPHGAMLTVDDQS
-----------------MTAETPSSPAFGTADLSNCEQEQIHLAGSIQPHGALLVISEPD
-------------------MTAIDTEASLQAAIDNCAREPIRIPGSIQPQGFLIVIDEPT
-----------MTDYTQDESLDAVHELELEAALADCASEPIRIPGAIQPHGVLLTLSGKP
--------------------------MDESRPTLACDQEAIHAPGCVQPHALLLCIDPAN
----------------------MTTLSMLEALVQRCESEQLNLSGAIQSFGALIRIDSKS
--------------MKYLCRGVSMQTQNSSFSFQRCEDEPIHIPETIQSYGFLIAFGKET
--------------------MDNATSSDFTVDLTNCDREPIHLPGSIQSFGCLIAVR-AD
---------------------MQHNTDRKNTQLQNCEDEAIHLIESVQSFGYVIAIDPES
---------------------MSSDTKELSSLITQCDKEPIHLLGKIQNHGFMVILDRSG
---------------------MQYITDKKIKTLQNCEDEAIHLIESVQSFGYVIAVDPET
---------------------MHDEAGELSSLVNQCDKEPIHLLGRIQNHGFMIIVDKAG
-------MSVLSRQPRTRDLTARTPALPPDRADSICAQEPIHIPGSIQPHGVLLVADPAA
-----------------MTEPYILVPAPPAADLTTCDREPIHTPGSIQPHGAMIVLDARD
--------------------------MDVEELLANCEKEKLHLSGRIQAFGALIIFDEES
------------------MKNSDFIDVDKSVDLTNCDREPIHLLGHTQGFGCFIALR-FD
---------------------MQHITDTNTKPLQNCEDEAIHLIESVQSFGYVIAIDPES
---------------------MSSDSKQLSSLITQCDKEPIHLLGKVQDHGFMVALDRSG
-------------------------MSSDLPNLDQCAAESIHLAGAIQPHGVLLAMHEPH
-----------------------MTEPLTPGFLAECEREQLHRVQSIQPWGCLLGGRTGE
------------------------MSQASPQSNENCADEPIHLIESVQSFGYVIALNPAD
---------------------MDLQWQSNSDIGTECDKEPIHELGRVQSFGFLAATDKEG
--------------------------MNQAVNLTNCDREPIHIPGSVQPFGFLLAVL-SD
--------------------------MNQAVNLTNCDREPIHIPGSVQPFGFLLAVL-SD
------------------MIQSIDGQPPASVDLSSCDREPIHILGAVQGFGFLLAVS-PD
--------------------MTDHAERTQPLDLSSCDREPIHILGAVQPFGFLIAVS-SD
-----------------------MPTDAAPVDLTNCDREPIHILGAIQPIGFLVALT-AD
-----------------------MTAVPTPEQVQACDREPIHIPGAIQPHGALLALDRDS
------------------------MDENERVDLTNCDREPIHILGAIQPIGFLLALT-AD
-----------------MTDVIAKMTDRSEFDVDGCDREPIHIPGSIQPHGLLFVAHAST
--------------------MNNSTYLNEDVDLTNCDREPIHLLGNIQSFGCFIAMR-AD
--------------------------------MEQCELEKLHLSGQIQPFGAFLRIDQST
-----------------------MTSENPPVDLTNCDREPIHILGAIQPIGFLIALT-AD
---------------------MFVTAAPTPEQIQACDREPIHIPGAIQPHGVLLVLDRDS
-----------------------MPTDTAPVDLTNCDREPIHILGAIQPIGFLIALT-AD
-----------------------MTAAPTPEQIQACDREPIHIPGAIQPHGALLALDRDS
-------------------------MTDTALDLTACDREPIHIPGAIQPHGLLLVADAES
---------------------MSGTVDQSIPDLTICDREPITRLDRIQSFGFLIALS-ND
----MVGALEESFTYMSASSDTASSAGDVGLDLTACDREPIHIPGAIQPHGLLLVADAAT
-----------------------MPTDTVPVDLTNCDREPIHILGAIQPIGFLIALT-AD
-----------------------------MTDLTTCDREPIHIPGAILPYGAMLVLDGVD
-----------MTRPPPSLPLPDLHALPGRPDTSTCDREPIHVPASIQPHGLLLVLDPDT
-----------MTRPPPSLPLPDLHALPGRPDTSTCDREPIHVPASIQPHGLLLVLDPDT
-----------------------MSELTDTVDLSNCDREPIHVPGSIQPVGFLLALT-SD
---------------------MEGNLTGKLYPENECDKEPIHQLGRVQSFGFFVSVDSEG
--------------MNPDTTTRNKHNAEMDALVENCEKEALHLSGKVQQFGGAFFIDSES
-------------------------------MHADCEREPITFPERIQSFGFLLAVT-NN
---------------MNASSDIAGSTDGVGLDLNACDREPIHIPGAIQPHGLLLVADATS
--------------------------MNEAVNLTNCDREPIHIPGNVQPFGFLLTLL-SD
-----------------MTSVPLASPAFGQATLANCEREQIHLAGSIQPHGALLVVREPD
-----------------MSNLDFAPPAANAADLTSCDREQIQHINSIQSFGFLLGIS-GD
---------MTAQNDVDATALDQAQTQDSGLDLTACDREPIHIPGSIQPHGLLLVADPTS
----------------------------MTVDLTNCDREPIHLLGAVQPVGYLIALS-TD
------------------------------MKLNACDNEPIHIPGSIQPHGLLLIVSAES
-----------------------MADAFGTVDLTNCDREPIHILGAIQPIGFLLALT-AD
----------------------MSDHLDADFDLTICDREPITRLDQIQDFAFLIAMT-ND
-----------------------MSYDRSQINLTNCDREPIHIPGSIQPHGAMIVLND-N
------------------------MPNADAVDLTNCDREPIHIPGSIQPHGCLVVCDLAG
-----------------------MAGDDRLPDLSECAREPIQFLGHVQAFGCLLVIS-ND
--------------------------MNEAVNLTNCDREPIHIPGSVQPFGFLLTLL-SD
-----------------MALHSLATPAFGKADLSNCEREEIHLAGSIQPHGALLVVSEPD
--------------------MEHAERPVGDPELSECDREPIHIPGAIQPHGALLAASEDD
ETSADGSPRRDAPGDPKLQPEPPAGKLPVVFDPDLCEREAIHIPGAIQPHGALLATRPSG
-----------------------MADASHQVDLSTCDLEPIHIIGRIQSFGWLISFS-HD
----------------------MTQQMDGAVDLTNCDREPIHIPGSILPHGAMLVVDPST
-------------------------MTDTALDLTACDREPIHIPGAIQPHGLLLVADAES
------------------------MADFDKVDLTNCDREPIHLLGAIQPAGYLIAVT-RD
-----------------MDPPASNTDAADKLDLTACDREAIHIPGAIQPHGLLLLADRVT
--------------------------MNEAVNLTNCDREPIHIPGSIQPFGFLLTVL-SD
--------------------------MNEAVNLTNCDREPIHIPGSVQPFGFLLTVL-SD
------------------------MSISEPVNLTNCDREPIHIPGSIQSHGAMLVIDPFR
--------------------------MNEAVNLTNCDREPIHIPGSVQPFGFLLTLL-SD
-----------------MALHSLATPAFGKADLSNCEREEIHLAGSIQPHGALLVVSEPD
------------------------MQPDVKVDLTNCDREPIHIPGSIQPHGCLLACDNSV
----------------------MNSITSASSDITSCELEPIHIPGSIQPHGVMLVADASS
--------------------------MNEAVNLSNCDREPIHIPGNVQPFGFLLTVL-SD
-----------------MALHSLATPAFGKADLSNCEREEIHLAGSIQPHGALLVVSEPD
-------------------MNENSSENFGKVDLTNCDREPIHRLGAIQPFGFLLVVS-SD
---------------------MLNDALPSDADITSCDLEPIHIPGSIQPHGIMLVVNN-E
-------------------MTVTEDPTTFSVDLTNCDREPIHMLGAIQDFGFLLVIS-FD
---------------------------------MLCDREPIHIPGAIQPHGVMLVADAET
-----------------------MTSIDQQVDLTNCDREPIHIPGSIQPHGCLIACDNAM
------------------------MLRDENTQIISCDLEPIHRPGSIQPHGLMLVARAET
--------------------------MNEAVDLTNCDREPIHIPGSVQPFGFLLTLL-SD
TAWTTRSRTPRKPQRTELALHSLATPAFGKADLSNCEREEIHLAGSIQPHGALLVVSEPD
------------------------MYDSQEINISNCEREPIHLLGRIQSFGLLLCFN-AD
--------------------------MRDQPKILDCENEPLANSGLIQPGGALLFMEKGS
------------------METAENRNYPQSVDLTNCDKEPIHLLGNVQQFGCFIALR-AD
--------------------------MRIEDLLANCEKEQLHLTGKIQNFGALLRIDDKT
--------------MGQAPTASSAPPAFGQADLSNCEREQIHLAASIQPHGALLLLEEPA
RSLGALPPGQHRLARTAASEAIARRARAEPVDPAVCEREPIHLGGAVQPHAAVLACDPDM
-------------------------MQKRNFDSTFCGSVPLHQINLIQPYGMLLVIRQAD
-------------------MNIRSIVNKDNINLLNCESEPIHIPGCIQEHGFLLGLAADS
-------------------------MQKKNYDSTFCGSVPLHQINLIQPYGILMVLQRSD
-------------------MNIIEIVNKQVLTIENCDREPIHIPGSIQPHGMLLILSPEN
GFRYRSRQPHLSKFPPVDQANPVSANGRVNYDSEFCGRVPLNQTNLVQPHGVLLVLDRDS
-------------------MNLRDISYHDQATLANCESEPIHIPGSIQPHGVLLGLDP-Q
----------------------------MNFDSEFCGRVPLNQTNLVQPHGVLLVVESGS
-------------------MNITDIVNRNVATLATCESEPIHIPGTIQPHGVLAALNA-G
------------------------MSSPKNYDSEFCGSLPIHYINLVQPYGVLLVLQKET
-------------------MSIRDIVNRGNINLQNCESEPIHIPGCIQEHGFLLGVHSTS
-----------------------MDGTLPDEVLAQCADEPIHCPDHIQPHGVLLVFDPET
------------------MFDTNDFNSNDEVTLINCDREPIQFAEAIQPHGLLFLLEADS
-------------------------MEKRNFDATFCGSVPLHQINLIQPYGMLLVIQLAD
-------------------MNIRSIVNKDNINLLNCESEPIHIPGCIQEHGFLLGLAHDS
-------------------------MSKQNYDSKFCGSLPISFVNQIQDYGFLLVCDP-A
-------------------MKIKDIVNRDLVNLQNCDQEPIHIPGSIQPHGFLIAITKET
-------------------------MQKRNFDSTFCGSVPLHQINLIQPYGMLLVIRQAD
-------------------MNIRSIVNKDNTNLLNCESEPIHIPGCIQEHGFLLGLAADS
--------------------MSQLDKDAFEVLLANCADEPIQFPGAIQPHGLLFTLTEPE
----------MEFTQLIKDMLDAKHDAALEAALAECAREPIRVPGAIQPHGILLSVAGAP
-----------------------MLPAGTPIDLDNCAREPIHIPGSIQPRGVLAVVREPD
---------------------MTSEAHPSAPALADCASEQLHLSGRIQAHGALIAADLQD
--------------MSDVTRVEDLLPDDERRRLDECAREPIHVPGAVQPHGVLLAADPVT
--------------MPDGQTVPDLLPVGTPIDLDNCAREPIHIPGSIQPRGVLAVVREPD
---------------------MTAGANPSGQALPDCASEQLHLSGRIQAHGALIAADLQD
-----------------MTESTVQISTDEQARLDECAIEQIHLPGSIQPHGALIAVDASS
-------------------MSDGSESMWTVVGHEGCETEPIHKPDAIQAHGWLLAVDVVK

AGAPLI-QASANAAPAL-SLPLAQ----ALGQPL------ERALHPQIAT--------AV
W--IVK-HASSNIGAWL-GVEPDA----LLGLPL------SEVMDEEALH--------AI
G--HIL-CHSANAADVL-HLPSAG----INGLRL------EAVLGGKAAH--------DI
W--LIE-RVSTNIGDVV-GREPAS----LLGEPV------LSIVSEGALH--------SI
L--AIL-QASDNLERYL-DMPL-P-----VGTVA------DNGVFP-------------F
R--MVL-RHSQNCGELL-GLE-GD----LNGRTA------EEVLGKKLVH--------DL
L--KIS-IVSDNCESVF---TEPL----IGKHFL------EILSSDTNER--------AF
G--RIT-RVSANTDAWL-DTPPET----CLNRPL------AELTGKPLAE--------TI
G--VIA-VASANASGWL-GHGVGD----IGNQEL------EFAVR---------------
W--TIV-RASENCEKFF-KVKPQE----LLGTRF------DRWISEIALH--------DI
A--VVL-RHSANAGEML-GVK-GA----VNGEQV------HVLLGDDATH--------DL
L--DVV-VASANAAELF-GGPVSS----LVD-----------VLDDDA----------LA
F--TIC-MASDNVGSFL-GTDVAD----LLQQPL------SRVISEAAVQ--------TI
G--LVV-GGAGQLEAYF-G-VA------WPGQNL------NELLQFDVLA--------LA
N--VVI-QASINAAEFL-NTN--S----VVGRPL------RDLGGDLALQ---------I
F--TIC-MASENAPDFL-DGDIGW----LLHKSL------GAVVCESAEA--------AI
G--QVL-QMAGDPRTLL-GGKT-G------DALE------E-QLQGEVAA--------LL
L--TVR-MAAGDVAGLL-GVDA------WLGRSM------GALVGDELAA--------QA
G--RVA-HASVNLGEIL-GLPAAS----VLGAPI------GEVIGRVNEI---------L
L--DIL-QVSANAEDHL-GTAAAL----LRGRSL------GSLLTADELQ--------TL
G--EVL-QMSLNAATFL-GQEPTV----LRGQTL------AALLP-EQWP--------AL
W--NVT-HVSANIADYL-PASASM----VLGCSL------ITLLPPETVH--------AL
G--KIK-IVSENVSDLL-ISSDNL----IGSNFF------ELLDSAEAVF--------DF
R--KVL-QVSANIGAYP-GLELAD----PVGHLL------DDVLPETLL----------R
Q--LIV-HASANTGALL-GLPAES----LLGGGL------DQLLGPARLA--------EV
Q--QIV-YASANSAEYF-SVADNT----IHELSDIKQANINSLLPEHLIS--------GL
G--DVV-VASASATALL-GVRPEE----LLGRPL------AEVLGREAAE--------VV
G--EVL-QVSANAGDVL-GVDVPA----ALGARL------SGVLGSDGER--------VL
S--RVW-QVSANVSQHL-GLRVDD----CLGASA------IDIFGKSLLG--------RI
R--RVS-HVSSNLQAPICAKLRAPA---VLGTTV------EDVARALELP---------T
G--TVT-VASANAEHYL-GRTLRD----E-SDRL------GWILD---------------
F--EIR-QISANVDDLL-GRSVDE----VLNKDL------SALIGIDQAN--------LI
S--VIL-RHSANAPDLL-RLR-GE----INGRTL------DEVLGQEAAH--------TL
F--TII-QLSQNTDVWL-GWAPEA----LLGKPL------AHVLGQ-DLD--------EF
F--TII-QLSRNTDVWL-GLAPES----LLGMAL------PELLGE-GVL--------VF
G--VVV-VASENVEHWL-GRDLRQ----AGNETL------SWAIG---------------
M---VL-AASENIQALL-GFVA------SPGSYL------TQEQVGPEVL--------RM
G--RIV-QASANAAALL-GVAPQA----VLGASW------QDLLQVQGPQ--------PA
L--CID-QVSANCAREL-GLDSSE----LLGQPL------SALIPMEQSL--------LI
---VIV-AVAENAGDWL-GQNAKE----MLGRPW------MALFPQIHPP--------SS
L--TIL-QVSANVQSVL-GKVPDQ----LAGQTL------DCVLGAGWAE--------VI
L--CIE-QVSANCAKSL-GLESAE----LLGQPL------SILLSAAHSM--------LI
E--EIV-QSAGDVAGLL-GIRGSP----LGKSVK------Q-VLGRSLST--------QR
H--VIV-QESENAASFL-GFGRK-----LRGLSA------RALGGALADR---------I
W--IVT-RASANLAEFL-AITQPD----ALGRPV------TSLITPEALH--------TI
H--RII-QASANAAEFL-NLG-S-----VLGVPL------AEIDGDLLIK---------I
M--TIV-AGSDNLPELT-GLAIGA----LIGRSA------ADVFDSETHN--------RL
L--RIA-SVSANVEDLL-RQPPAS----LLNVPI------AHYLTAASAA--------RL
V--RIT-RISENAGAFF-GRE-TP----RVGELL------ADYFGETEAH--------AL
V--RIT-RISENAGAFF-GRE-TP----RVGELL------ADYFGETEAH--------AL
G--IVV-QASANAATFL-GFAE-P----VLGRAV------ADLAPQLAEA---------I
G--ALA-AASDNLEPLF-GASASA----LLGTPV------ERFFTIRDAT--------TI
G--TVV-QASTNAAAFL-GLAA-P----VLGQTL------EAISAGLAEA---------V
---RLV-AYSENW---E-SPGQVQ------------------------------------
---RLA-WASSNASA-LLG---------V-GLPA------VGQPIAPAHFG---------
L--VLT-HASENAPAVL-GNSAEQ----LLGAPL------GHFIEPSVRE--------PL
R--LLE-VVSANAQALL-GRPPET----LLGQPV------GRVLPAEVLA--------QW
G--LIA-HASANLEEVL-GSTPAS----VLGQPI------EKVIGSVSEI---------V
R--LIT-HASANIEQWL-AQAPQQ----LIGTVL------PDELTMLAM-----------
F--EIL-YASTNAGDVT-GFDEPI----VRGMPL------TAVIGERAAH--------DI
Y--TIR-FASANAGDHLPGAPDVAS---LPGRPL------TDWLPCAGTL--------AR
Q--EVR-QVSANLESIL-GVRVAD----AFAMTP------ERLFTRRWLD--------Q-
L--KVV-AAAGDVEGRL-A-AD------WAGRDL------GALLGRDVAA--------LL
G--RIV-QASTTAADLL-GVPMAA----LLGMPY------TQVLTLPEAQ--------P-
L--TIR-QVSENAEALL-GVPARS----LLGMAL------ENLLTESQAA--------SI
L--TLR-LVSANTEALL-GRPPEA----LLGQPL------SGLFPPSSLA--------LL
H--VIL-QASNNALEYL-GVPSDL----LLGKSL------ATLLGTEQLS--------LL
F--TVV-QASANTAEWF-GQEAVQ----VLGRPL------SAVLPGEAWA--------RV
L--TIS-FFSENITDLFNIENPEE----LFGKKI------SQFPDIFQNV--------IS
N--KIE-FYSENIDHIC-KIDQ-S----FLGQKT------IDIPELRFIF--------ES
A---LE-GWSANAPAML-GITP------ELGVPY------ASLALPRAAL--------EL
R--CIV-QVSAGIVRHWPGLQEANA---LISTQL------SDWVEAAGGT--------QT
L--RIL-QISENASQWL-GSTATD----LIGKTL------PTLMEAGFDA----------
N--LIL-RHSINTPHLL-GCG-EA----VNGQTL------HALLGQDVAH--------DI
H--AVI-AASANAGMHL-RMPG-G----VIGAQL------VDLLP-QARP--------VL
W--LIQ-RVSTNIRDYV-DRSVDD----LLGEPL------DLLLPAGTLH--------TL
L--HVV-ERAVSDPSLL-ERLG-E----PLGCAA------SAVFSGVLAP--------SC
G--RIV-QASTTAAELL-GVPLAE----LLGMVY------TQVLELPGEQ--------P-
L--TIL-QVSANVQSVL-GKVPEQ----LAGQTL------DCVLGAGWAE--------VI
L--CIE-QVSANCAKSL-GLESAE----LLGQPL------SILLSAAHSM--------LI
L--TIL-QVSANVQDLL-GHVPEQ----LLGKGL------DCVLGAGWAD--------VI
L--CIE-QVSANCATEL-GMAADE----LLGKPL------SWLLASEQSA--------LV
L--TIL-QVSANVQSVL-GHAPEQ----VLGKGL------EHVLGAGWAE--------VI
L--CIE-QVSANCANEL-GLDSDA----LLGRPL------SLLLSPEQAT--------II
L--TIL-QVSANLEKVL-GHAPEQ----VLGKGL------ELVLGAGWAE--------VI
L--CIE-QVSANCAKSL-GLESAE----LLGQPL------SILLSAAHSM--------LI
L--SIT-YLSENTGDFL-KEQAKD----LLNKTL------TDLSSLIKQQDVAFNIEDLL
L--NLI-QLSENLVEVT-NQVPAQ----MVNKHL------SSWFSQQDVD--------QI
E---LV-SWSANAHAML-QLTVPM----VLLTAL------ADLGLADEVQ--------EK
G--RIV-QVSEGVLRHWPGLHSASA---LLGGAL------ADWVATVNRG--------HP
L--TIV-QASANAPVAA-----------APGTGL------DGALP-ELAS--------VV
W--LIV-RVSQNAAQWL-GRPAED----LLGLPL------TDIFDGEAIH--------LI
L--TVL-QASRNAGAFF-GADL-R-----LGGPA------PAILDS-------------L
W--TIV-RVSENCETFF-TVKPEK----LLGTRF------DTWISETALH--------DI
---TIV-QASTNAPASA-----------AIGTRL------GAAFP-ELDA--------LV
W--IVL-RASANAPDWL-GRPVEA----LLGAPA------HAILDVEAIH--------LL
L--RLL-QASTNAVDLL-GTPVTPGAAWPHGAPT------VDAMLA--------------
L--RIV-QASANVESLL-GVHAEA----LLNQPV------TELGGDLAAQ--------VR
L--QPV-AASAGW---P-ASERAA----MLAAL--------------------------D
R---LS-HRSANADDLL-GAAA-P----VLGQPL------GETCFAADAAMH------GL
L--APL-AASARW---P-AAERAA----VLAQL--------------------------N
H---LS-HRSANAAQML-GAAA-P----ALGQPL------AQTCFAADAAMH------GL
L--KVL-QVSRNAEAVL-DRGADE----ILGRTL------DEILGPDRVA--------PL
E--QMI-QWSGNAPAVL-GINAEQ----MGGRPM------SEVLDAETCA--------RL
R--LIK-HISRNLPELL-GRPEPE----LLDRPL------EQVLPPELHE--------QV
L--RIV-QASANVREYL-GVAVEE----VLGRTL------GELLPERDLP--------AM
L--RIV-QASANVPDLP-GCPAAG----IRGTSL------LTAFP-QAAA--------AL
W--IVT-RVSENAPAWL-GRPVED----LLGLPL------DAFVDAEAIH--------RL
R--TIA-YASANITDTF-GLDPDA----ILRQPL------AQILP-ALSA--------EF
S--TVI-QVSANVSDWL-GLDPQS----LIGVAL------SNVFAEHELL----------
L--RIE-QVSANCAKEL-GLSSAE----LLGEPL------SLLLSSDHLM--------LV
---KCI-AVSENCVAIA-GEDYSE----ILGMTV------DDVLHRI--V--------PS
---GCI-AASENLTIVL-DIPMKE----ILGRSI------AQLLPLL--S--------SE
L--TVS-ESAVADARIV-EAFG-E----PLGAAL------DSVLGGHLSG--------WS
L--IVI-ERAISSGEVT-NTYA-D----PLGQPL------VDVFDGAIAA--------CV
G--NVL-QASSTAAALL-GVEPDR----LIGRHW------PDLLDLGERR--------LP
A---LI-AWSGNAPDLL-AVAP------ALDMPL------ASLALPAGVH--------EA
L--TVL-QASENSEDVL-GHAPAA----LLGCPV------GAVLGPEGEG--------QL
L--KVV-AVSSNIGNFV-DLEPDE----LLGQSL------DKALDSDSHM--------RL
H--LIM-HASANCAEFL-GKPLEA----VVGSTV------AAVLGPAWRD--------LT
L--RLT-HVSENAPGLL-GTPAAE----LLGAEL------GRFIEPSVRE--------PL
R--LLE-VVSANIQALL-GRPPEA----LLGKPA------AQVLPAELWA--------QW
L--IIC-QISENTEALL-GSRAQE----LLGRSL------DSLLPASQVA--------ST
L--TLR-VVSANIEAWL-GRAPQA----LLGQPL------AEFLHPTSLA--------LL
---KCI-GVSENCAAIA-GEEYSA----MLGMTV------DDVLHRI--V--------PS
---GCI-AASENLSALL-DISMKE----ILGRSI------EQLLPLI--S--------SE
L--TIR-QVSENAESLL-GVPVRS----LLGMAL------ENLLTESQAS--------RI
L--TLR-LVSANTEALL-GRSPEA----LLGQPL------PGLFPPSSLA--------LL
---KCI-AVSENCAAIA-GEEYSE----MLGMTV------DDVLHRI--V--------PS
L--SII-QVSENVAELL-GVALDD----IIDSPL------GNYTDAAAIA--------KL
G--VVR-FHSDNLAAFM-PDIPAS----ILGSHI------NTVEPLIGKNEPPDFIAQLI
L--TVS-ESAVADARIV-EAFG-E----PLGAAL------DSVLGGHLSG--------WS
R--TIL-QISENAADVL-GVDLDA----VLDAPL------HEVIGLPDDL----------
L--RVL-QASENAERWF-GVPAGD----LLGQAF------PDLVSADFDL----------
A--FVL-RHSANAGDML-GTT-QS----INGQTL------HALLGDDVAH--------DI
L--RLV-CASAEAGAVL-NRPPGE----AFGIPV------DQLIAARATA--------SL
W--IVL-HASANIGRWL-GVEPDD----LLGHPL------SRVITGEALH--------TI
V--VIL-RHSRNAADMM-GVE-GD----LNGRSL------EAVVGAEAAH--------TI
L--TVL-QVSANVHTVL-GLEPQQ----VIGQSL------EKALGAGWTD--------VI
L--CIE-QVSANCANEL-GLDSDA----LLGRPL------SLLLSPEQAT--------II
L--IIC-QSSENTEALL-GCGVQE----LLGRSL------DSLLPASQVA--------ST
L--TLR-VVSANIEAWL-GRAPQA----LLGQPL------AEFLHPTSLA--------LL
L--RLV-CASAEAGAVL-NRPPAE----AFGLPL------DRLIDCVSTA--------SL
W--IVV-HVSANIGRWL-GVEPDD----LLGRPL------AAFIVGEALH--------TI
L--RIL-QASENAAAVL-GQAAGQ----LVGQFV------DSVIGVEGQR--------QL
G--TIV-QVSSGIARHWPGLANAEA---LVGAPL------LEWVERGDRP----------
G--TIV-QVSSGIARHWPGLANAEA---LVGAPL------LEWVERGDRP----------
I---VR-YASANAEDLL-GCPL------VPGSVL------EGLQPQAPCSAVA-----DK
V---VR-YASANAEALL-GCPL------EPGSVL------DGLQPQAPCSAVA-----DK
W--VIE-RCSRNVEDFL-AVPAAT----LIGKPL------DTIFALEAVH--------TI
H--RVI-QASANAAAFL-NLD--K----VIGMLL------AEIDGDLLMR---------I
L--RLV-RASAEAGAVL-NRPLDE----AFGQPI------DRLIDADGMA--------SL
W--IVL-HASANTGRWL-GVEAAD----LLGTPL------SRAIDADALH--------TI
L--CIE-QVSVNCAKSL-GLESGE----LLGQPL------SILLSPAHSM--------LI
L--CIE-QVSANCANEL-GLDSDA----LLGRPL------SLLLSPEQAT--------II
R--RIV-QASANVPGGT-GG--------VLGRPF------ADLFP-DLEG--------LL
W--IVA-RASANASEWL-GRPVEA----MLGLPL------DELIDGEAIH--------VL
F--RIV-NVSSNLAQFT-PFRPDD----VLGGSL------ADVFDPASDA--------SL
L--RIA-AASANMVQQP-HWGPAM----LG-ARL------DEVFEARVVE---------T
L--RIV-QASANLPDRP-GRPAAERLEEVLGQSI------RTAFP-EAVP--------AL
W--IVV-RASANAPEWL-GRPAED----LLGLPL------DTLADRESIH--------LL
W--IVV-RASANAPEWL-GRPAED----LLGLPL------DILVDQEAIH--------LL
L--RIV-QASANVPDRP-GRLAAR----IHGQPL------GAAFP-EIGS--------AA
L--TIK-NVAGDTGTLL-GHAPET----LLGRSL------AQLFGPARVK--------HL
L--RIV-QASANVPDMP-DRPAAR----IHGQPL------EVAFP-EIGA--------LL
L--HVA-QASANLPDLP-GRPAAD----AHGKSL------AEAMP-EIGA--------PL
W--IVT-RASDNVATWL-GLTAEG----ILGLPL------DSVLDREAIH--------AI
L--CLV-RASAEAGAVL-NRPLSE----AFGQPI------DRLVDANGMA--------SL
W--IVL-HASANIGQWL-GVEPED----LLGMPL------SRVIAMDALH--------TI
L--RIL-QASENAERWL-GIPARE----LIGCHF------AELVSDAFDL----------
T--VVL-RHSANVPQML-GIT-GD----INGQKL------QAVLGDEVAH--------TL
F--SIV-QASDNLVDYI-DVPV-E-----IGAVA------SGDLLP-------------F
R--MVL-RHSQNCRDLL-GME-GD----INGRTA------EDVLGKDLVH--------EL
M--TIV-QISENITQWL-DVDASA----LLGCEL------DSLVKNGSAS----------
Q--LIV-QASANTEALV-GLAAED----LLGGGL------GQLLGPARLA--------EV
L--RVV-QAAVGPGGVA-AVAG-D----PLGQRL------VDVLPTSAAP--------LI
G--VVV-LASANAAEFL-GLHA-P----VIGRRL------VDLAPALAEA---------I
G--QVT-HASANAATAL-GVAADA----VIGRPL------HTLIAPEAVH--------SI
L--RTI-SVSANLQDLL-GLPAET----VLDRPI------EATFEPASVE--------QL
G--VVV-MASANTAAFL-GVDG-P----VIGRRV------ADLAPALAEA---------I
W--IVT-HVSANAAAWL-GRDGDD----LIGRPL------DALVEAEALH--------SL
F--VCL-NFSANLLQVA-GFELKPGDRLSDVAEA------RQ-LTA--------------
L--TIR-AVAGDVERRL-GVTD------WLGANL------ASVIGDELAA--------TV
M--AVV-QASQNAERFL-GQPV-Q-----YGEPP------RRRLDP-------------I
L--RTV-GEAGEVSRFI-P-AY------SRGTEV------SAFLSERLCQ--------RL
S--EIL-RYSANAPEML-SIG-DG----LNGKRL------EDIVGGEAAH--------SL
L--TIT-QASENVREWL-GVDAQM----LLGQPL------TELIG-DCGF----------
W--TIA-HVSANTSSFLADVDPQS----LLGRPL------DSVLPIETVH--------SV
L--ALL-WASANFEGIT-GR------------TP------IELLRS-------------V
T--TIE-RVSENAQAIL-GFE-RV----LLGRGV------GEVVGEKLLH--------DL
L--SVA-QASANLAGFI-GEVV-R-----PGERL------PALLQP-------------L
L--TVV-GAAGDVEGRL-S-KG------WADRPL------ADLIGAECAS--------KA
G--VIL-QQSANLAEML-GLP-GD----ILGRRL------EEVLGGEVAH--------TL
L--RLL-QVSANLGEFV-PAKIEE----LLGQPI------ALLLGENQSA--------KL
R--RLL-QASANLHRFF-GVTPEQ----ALASDP------KALLGRHLLR--------RI
F--SVV-QASDNLADYI-GVDL-P-----IGVVV------TEAILP-------------F
R--MVL-RHSENCRELL-GID-GD----INGRTA------EEVLGKKLIH--------DL
T--RVQ-HISANLPTLL-DCKADA----VLGQPL------AKILNAQALS--------QV
W--KII-QASANTADYLKGYSPDY----LLGLDL------EQVLPLEAVH--------SL
L--TIL-QVSANVQSVL-GHAPEQ----VLGKGL------EHVLGAGWAE--------VI
L--CIE-QVSANCANEL-GLDSDA----LLGRPL------SLLLSPEQAT--------II
L--TIL-QVSANVQSVL-GHAPEH----VLGKGL------EHVLGAGWAE--------VI
L--CIE-QVSANCANEL-GLDSDA----LLGRPL------SLLLSPEQAT--------II
L--TIL-QVSANVQSVL-GKVPDQ----LAGQTL------DCVLGAGWAE--------VI
L--CIE-QISANCATEL-GLDSAE----LLGNLL------STLLSPEHSM--------LV
L--RLL-RASARAGEAL-GVELER----AFGQTA------DRLFAGEVGA--------EL
W--MVL-HVSANVKDWL-GVEADD----VLGLPL------NRFVEMEALH--------LI
Q--AVA-VVSANAQALL-GAGPDA----LLGRPL------SSVLPHGLLA--------RV
Q--AVA-VVSANVQALL-GAGPDS----LVGKPL------SGVLPHGLLA--------RV
---KCI-GVSENCAAIA-GEEYSA----MLGMTV------DDVLHRI--V--------PS
---GCI-AASENLSALL-DIPMKG----ILGRSI------EQLLPLI--S--------SE
L--RVV-QASANVEQWL-GMDVQA----LLGSRL------DDLIP-GRDI----------
W--SIA-HVSGNVAQFLEGAAPAG----LLGQSL------DQVLPAETVH--------SV
L--KIV-QAALGPVART-LVSG-S----PLAIAL------DDLVRPERAP--------SC
I--V-V-QCAGAFERLL-GFAGTP-----LRLPL------AAVLGAEGAA--------LV
L--QVL-EAAVTRQEMR-EEFGP-----LVGAHV------GAIFDGFFEP--------RC
M--LVL-QASVNVADFL-DHPI-E-----AGKTI------GGVIST-------------H
A--VVL-RHSANAAEML-GVS-GQ----INGLRL------DEVIGGEAAH--------TL
L--RIL-QASANTDDYL-GLAPDR----LLGQGI------EVVLGEAATA--------GL
S--RLR-FASVNLADWI-GYPAEA----ALGRSL------VELLPDFPPS--------TD
M--AVV-HASRNALEFF-GEEV-A-----IGRPI------GGRLAP-------------L
A--VIL-HHSGNAPEML-QVT-GD----INGQRL------EDIVGGDTAH--------TL
V---LE-GWSANVPAELSG--L------EIGGYF------TGFALPPVAL--------EL
G--CIV-QVSAGIMRHWPGLADAAA---PLSRPL------SEWVATADDT--------QA
L--RIV-QASESTAAWL-DVDARA----LVGTPV------KALLDADSAA--------WL
L--TIL-QASENSARWL-GKEPEA----LLGKSA------EVVLGEALAD--------KL
L--QVL-QASDNIVQWL-GAPAES----VLGCSF------GEIVQAGFDL----------
T--VIL-RHSVNAPQLL-GAALP-----FNGLKL------DEVIGGELAH--------TL
R--RIV-QASDNLAAIT-GLAPET----VLGQPL------QAALGDAAAQ---------V
L--TIE-NASANCVALL-GVPPDA----ALGQPL------PSFLSPGEAE--------LL
W--SIA-QASANSADLL-TMAPED----LCGRPL------ADLLGPDAVA--------EL
W--ALM-AYSANASTTF-GIELGD----LGQRPL------DTLIGDTLAA--------EI
G--TIT-HVSANLADIV-GVEADA----VLGRSR------GCL-SWLQ-G--------DA
L--RLV-CASAEAGTVL-SRPPAE----SFGLPV------DQLIDAGSLV--------SL
W--IVL-HVSANIGRWL-GVEPDD----LLGHPL------SRVITGEALH--------TI
L--RLI-RASAEAGPVL-NRPLDE----AFGQPI------DRLIDADGMT--------SL
W--IVL-HASANTGRWL-GVEPED----LLGTPL------SRAVNADALH--------TI
L--SVV-QASANAAGLL-GLPAEE----LAGRPA------PSLFDGEDRE--------RC
L--CIT-HAAANLAAFF-GIEAGA----AIGQPL------SILLEDGDFA--------RV
L--TIV-QASANAPAAA-----------APGTGL------DGALP-ELAS--------VV
W--LIV-RVSQNAAQWL-GRPAED----LLGLPL------TDIFDGEAIH--------LI
F--SVV-QTSDNFADYI-GRAV-P-----IGAVA------SEVALP-------------F
R--MVL-RHSENYREML-GVE-GD----INGRTA------EEVLGKKLVH--------DL
L--RIV-QASENAERWL-GIPAQA----LLGCSF------AEVVSASFDL----------
S--VIL-RHSANASAML-GVA-GE----LNGQRL------DAIIGAEAAH--------TL
L--GLL-QASANMADLF-GIPVPD----LLSRGL------PALLGDELAA--------AL
D--EVT-HASANLAALL-GCAPEA----AFGRPL------KALLGQAAPQ----------
L--RIV-QASANAATFL-GLAPG-----LLGRSL------EALPGDIAQC---------V
L--TIL-QVSANVQTVL-GHVPEQ----VLGKGL------DCVLGAGWAD--------VI
L--CIE-QVSANCATAL-GMTAEE----LLGKPL------SWLLSPEHSA--------LI
---IIT-YLSENISDFL-PVKAEE----LLGNDL------KNLEQILLP-GETIGLNQML
L--NII-QISENLSDVL-ETSAAE----IVSSSF------SDYVPQKQID--------EL
L--AIA-QASANAPGTA-----------AAGATL------DAVFP-TLVP--------VV
L--TVL-GAAGDAPGLL-GYPAAS----LLGHSL------TALFGPRRVK--------VL
L--ALT-HASADAGLVI-GQDVTD----AFGLPA------ARLLPAPMAA--------LL
L--TIL-QASANAAAFI-GAAAP-----LQGRRL------SAVEARIAAA---------L
G--RIT-HLSENVETEL-GWPLDT----LLDAPL------AVLLGEAGQQ--------DL
S--KID-YCSANVVEYF-DVTPKT----ILGSPF------AELFGVQLVH--------DL
R--RIV-HASANVPEMP-GQPAGGGL----GEAF------ARLFP-DLDA--------E-
A--IVL-RHSANAPDLL-GTT-GD----PNGRRL------EAVLGDEAAH--------TV
F--QIV-AVSSNLSQFV-ALDPDD----VLGRSL------ADVFDAQSAA--------TL
Q--RIV-AASANTIQQP-HWGPAL----LG-APL------DQ-FDARAAQ---------I
G--VVV-LASANAAEFL-GLHA-P----VIGRRL------VDLAPALAEA---------I
G--QVT-HASANAAAAL-GVAADA----VIGRPL------HTLIAPEAVH--------SI
PNPVLT-QASANAAPAL-CLPPDR----ALGQPL------DRALHPHIAD--------PV
W--IVK-HVSANIGAWL-GVEPDA----LLGLPL------TGVMDEEALH--------AI
L--RIL-QVSANVADIA-GT------------DA------AGIAAV-------------L
T--RIE-RASANAADII-GYP-GN----LVGRDA------AEVLGEQLLH--------DL
L--RIL-QASDNVERWL-GVPARE----LLGCTF------ADVVSDSFDL----------
S--LVL-RHSVNTSQML-SVT-GG----VNGQRL------EAIIGIEAAH--------TV
L--TIV-QASANAPAAA-----------TVGTVL------DAALP-DLAA--------VV
W--ILV-RASANAQEWL-GRPAED----LLGLPL------DAIVDREAIH--------LL
M--TIV-AGSDNLPELT-GLAIGD----LIGRSA------ADVFDSETHN--------RL
D--RVL-HASANCAAFI-GKPPEA----VIGAPI------AAVLGAGWHE--------LL
G--RIV-GVSENLHEIL-GKPADA----LLGASI------EVLSEDIA----------GQ
W--IIA-HASANCAEVL-ELDETE----LAGRPV------TDILSPQALH--------DL
M--CIV-QVSANIPEFF-ERPAES----LLGQPL------ELLVTPTSLS--------PL
K--TCT-AASDNVIQID-NLPLEK----YLGMSI------DDVLSAL--T--------KS
L--VIS-AISENWGNYL-QEELDL----YLEQDA------VKFLSFH--F--------AD
R--ICT-AASDNVIQIE-NIPVEK----YMGMTV------DQVLSLL--T--------KS
L--VIS-AISENWVNYL-QEELDL----YLEQDA------VKFLSFY--F--------AD
H--VVL-QVSANVETFL-GRSQAE----VVGRPL------AQVFAASGRQ--------L-
L--RIV-QASENAERWL-GIPAQS----LVGCSF------AEMVSAQFDL----------
S--VVL-RHSLNAPAML-GVT-AE----LNGQRL------EAILGAEAAH--------TL
M--TVI-QASANTGNLL-GSSL-I-----LSDK-------PLNLGP-------------S
A--EVR-RFSANAPEML-SIP-GL----TAGARL------EEIFGRELAH--------TL
H--LIM-HASANCAEFL-GKPLEA----VVGSTV------AAVLGPAWRD--------LT
H--RVI-QASANAAEFL-NLE--C----LLGLPL------AELDGDLLMR---------I
M--KIV-QISENIAQWL-NIEQAS----LLGMEL------DALVENGSAY----------
L--CIE-QVSANCSRLL-GLDSSE----LLGKTM------SMLVSPQQAD--------LV
L--VIE-SISANVTDLA-PPGHPV----SLGMRL------DQVLPA-RVA----------
G--TVT-HVSSNLADFI-GTDPAK----ALGQNL------ETL-NFLP-I--------AS
L--DVS-IVSENIKNLF---ADSI----ISKAFL------SLLSPETDSK--------SF
W--LIA-FCSANTEHYL-GVPADE----VAGEPL------KNWFDKTTLH--------HI
K--KVQ-VVSENINDLF-KVDIVP----NQTLIT------ELIDVPSAEA--------PT
T---IK-FLSENASAFI-NKSTDE----LIGASF------WNLLDRNLVH--------SI
K--KVQ-VVSENINELF-KVSITA----GETLIT------ELIDTPSEDA--------PT
V---VT-HFSENLDRFA-DVPSSQ----LLGYTL------WELVDRELVH--------AI
G--MSIVAASENAGLLA-GPTASNT---LLGLPV------AAVLGEEFAA--------TL
L--RVT-HISANLPTRL-LGRPAPE---ALDNSI------VLAAQTALHE----------
Q--TIT-HVSNNISEFI-TQDAQS----LLGESI----DSLDWLDESMLS----------
W--IIA-YSSANTNDYF-GADS-DD---VIASPL------KNWIDPQTLH--------DI
K--KIQ-VFSENIKDLF-KVDIIP----NQTLIT------ELIDIPSPDA--------PT
I---IE-YLSKNACSFL-NQSSDE----LIGTSF------WSFLDRNLVH--------TI
W--RIV-QATSNCAEQL-GIALES----LLERTL------DSALGAELLT--------AA
S--VIR-FASANLTDWT-GWTLDS----VLGRAL------TECLPEFPPR--------TE
K--IIQ-VVSSNIRELF-KVDIVP----GKTLIT------ELFTIPNPEA--------HT
I---FT-HISRNADFGP-GIDNNA----LLGTSF------WELVGRDASH--------SI
F--TIC-MASDNVESFL-ATDVAD----LLQRPL------SGVISEAAVE--------TI
F--TIC-MASDNVESFL-GTDVAD----LLQRPL------SGAISEAAVE--------TI
W--IVA-RASANASEWL-GRPVDA----MLGLPL------DELIDGEAIH--------IL
W--IVV-RASENAAVRL-GLLEPD----LLGLPL------SDLIDGETIH--------LI
W--LVA-RVSANIADFI-GFEPAE----LFGKPL------FELFAPKAVH--------DL
L--AVR-MAAGDVGALL-GVQT------WIGQAV------GALIGDDLAA--------QV
W--IVA-RTSANTADFI-GFAPAD----LIGRPV------AEIFEARVVH--------DL
L--ETI-AGAGAIEAHF-G-AG------WLGRRL------PELLSQSVAS--------TL
W--LVA-FCSENVEAYL-GKSVDE----VIGEPL------KTWFDRTTVH--------HI
N--LVT-HVSKNISQFC-DVPFED----VLGKSI----RELPWFPLGALS----------
W--LVA-RASTNVAQFI-GFEPDE----LFGKPL------FELFVPKAVH--------DL
L--TVR-MAAGDVAGLL-AVDA------WLGRTA------GALIGDELAA--------QT
W--LVA-RASANVGDFI-GFQPAE----LFGKPL------FELFQPKAVH--------DL
L--TVR-MAAGDVAGLL-EVDA------WLGRSV------GALIGDDMAA--------QV
L--RVV-AGAGDIETRL-T-PD------WLGADL------ATLIGQDVTA--------LL
W--TIA-RASENTAEML-GTAAEQ----LIGCRL------DTLISRQALH--------DI
L--AIV-AGAGDLETRL-A-PD------WLGRDL------SALLAQDVAA--------TL
W--LVA-RTSANIADFI-GFQPDE----LFGKPL------FELFQPKAVH--------DL
L--QVL-QAAGDTEALL-GLSVDA----LLGQPA------ERLFSSEQVF--------RL
L--RVL-QATGDMQHLL-GIPLDA----ALGEEA------GRFLPSDAIQ--------AL
L--RVL-RAAGDMQHLL-GIPLDA----ALGEEA------GRFLPSDAIQ--------AL
W--MVA-RVSANVERFL-GLAPDA----MLGRPF------MDFVPGDTVH--------AL
V---IT-HISSNAELSC-SLNANA----LLGTSL------WELIGREASH--------SL
L--QVT-AASSNLASLI-HLSPSE----LVGCPV----KSLDWLPLSLLY----------
W--VIE-RASANLSQFL-GMEAKS----AIGMLL------DRVIPQPAMH--------HL
L--TVV-AGAGDLESRL-T-PD------WLGSDL------SALLAQDIGA--------TL
F--TIC-MASDNAGSFL-GGDVTD----LLQQPL------AKVFSAAAIE--------TI
N--VVI-QASANASDIL-KIS--P----VVGRSL------TDFDGNLLLK---------I
W--TIS-HVSANVDHFL-GLPLNS----VLGARL------QDVIRHEAVH--------AI
L--TIV-AGAGDIEGRL-A-AD------WLGADL------AQVLAQAV-----------P
W--VIS-RVSANIAALL-DVPPES----LVGQPF------SGFIPASLIH--------DL
G--EIV-GGAGEIENRL-R-SD------WLGLPV------GLLIGEAAAE--------RL
W--LVA-RASANIAAYI-GHGPDD----LIGLPL------SEIFSSSVIH--------DL
W--TVV-RVSSNTHDFL-AVSPEQ----LLGSRF------DIWLTKAALH--------KI
G--LVS-FVSENIDTFL-GETNRD----YVGAEL------SDVVGGAVAH--------DI
A--VIL-HHSANTASML-GFD-RE----INGGRL------EDLVGGEAAH--------SL
W--VIQ-NASVNTAEIL-GLAASD----LIGTRL------VEHLPLRAMH--------DL
F--TIC-MTSENANSFLAADIADIAD--ILQRPL------SDFFSGAAID--------MI
H--RVV-QASANAAAFL-NLK--Q----VDGMAL------ADLDGDLLVR---------I
W--RIS-HASANLSEVL-GLDAHA----MLGRPL------RDAVQELAFG---------S
W--RIT-HCSANLAEIL-GRTPHS----VLGTHL------ASIVGPAAQG--------SL
W--IIN-HVSTNSAEIF-GTPPED----MIGRAA------TEFIAPSALH--------DI
M--LVE-QVAGDTLGLF-GRDAAS----LTGQDL------ADVLKTEQLQ--------RL
L--RVV-AGAGDIETRL-T-PD------WLGTDL------AMLIGQDVAA--------LL
W--LIA-RVSKNIRNLL-GFDPED----LIGSPL------ADYVPAKLLH--------DL
L--RVI-GGAGDIEGRL-T-PV------WMDRPV------EALLAQPIDL--------AA
F--TIC-MASDNVASFL-DTDVAD----LLQQPL------SRVISEAAVE--------TI
F--TIC-MASDNVDSFL-GTDVAD----LLQQPL------SRVISEAAVE--------TI
Q--RLM-YASSNVPSLT-GYQGDL----IPGMDI------SLIVGEKNAH--------DF
F--TIC-MASDNVGSFL-GADVSD----LLQQPL------SRVISEAAVE--------AI
H--RVV-QASANAAAFL-NLK--Q----VDGMAL------ADLDGDLLVR---------I
A--TVL-RHSENAAAML-GFH-GQ----LNGAVV------ERILGPKNVH--------DL
L--EII-GEAGDVADIL-G-AS------KIGLTL------WDVVGPALVE--------HI
F--TIC-MASDNVGSFL-GTEVAD----LLQQPL------SRVISEAAVA--------TI
H--RVV-QASANAAAFL-NLK--Q----VDGMAL------ADLDGDLLVR---------I
W--MVA-RASANLEQFV-GIACDE----IIGQPV------SRVISGKTMH--------TL
L--KVI-GAAGDIEGRL-T-EN------WAGRAL------IDLVGGDCVA--------KA
W--LIQ-RVSLNVADYT-GRQVDD----LLGAPV------SDLLGDSVIH--------ML
S--LIV-GVAGDVENRL-T-SN------WSGRAL------SEVLGQPVDT--------S-
R--TVL-RHSLNCEAFL-GIA-GD----LVGRQT------EEIFGNVAVH--------DF
L--EIV-GAGGDVALRF-G-RD------WHGQTL------DVFLGLDLTQ--------IS
F--TIC-MGSANVGSFL-GVELSD----LLRRPI------ADVFLPAAIE--------TI
H--RVI-QASANATAFL-NLK--Q----VEGMAL------ADLDGDLLVR---------I
W--TLT-AASENVSDFF-DASAQS----LIGQPI------ERLFSESVKI--------KI
R--QFR-YVSANAESLL-GEPAAD----LLGQDG------DDWLAGVLPD----------
W--LIA-YCSANTEEYF-GCIPDE----LIGDGI------KNWLDKETLH--------HV
L--NVT-HVSENCALFC-GESPES----LLGKSV----SAISWLHDDDFQ----------
L--AVV-QASANASAML-GTE-------VLGRPL------AALGGDVAAR---------I
PNLAVR-ACSDNVASAL-GVEPSM----VVGRPL------AEVLPEY------------L
Y--KIV-QVSENISVAV-GRQAPE----IVDTLL------SDYIPASQMK--------EL
L--LIR-YSSENVLAYT-GFTHQQ----LLDKPL------QQLCSAEQED--------LL
Y--RIV-QVSENIGEAL-DLPPTE----VVNSPL------SRFIPDTQLE--------QL
G--VVR-YCSANTYQFI-DKQPVE----VLGKSL------TDIHPALWEK--------IQ
L--NVL-QCSENAEDIF-GIAAAD----LAGKPL------ADFFTKEQFA--------RL
G--IIR-YCSANVAGFS-GREPSA----LLAQPL------AAVHPELFSL--------IN
W--RIL-QCSENSATLL-GIEPEE----LAGSTL------HDRISAAQLE--------RL
G--IFR-YCSANCARYF-GKEAGA----LLQQPL------ASADEELAQA--------LQ
L--NIV-QASENAEEVF-EVPVDQ----LLQKTL------YNWLDALSAD--------AL
F--HIT-YCSANIAGFT-GYSPET----VLGAFF------RDVFTAEQEG--------QL
L--LIE-QASETVLTLL-RVEVSA----LLGSSI------EQLIGPQRTH--------YL
L--EIV-RASENVGEIL-GRPLEF----FLGRSL------PEVFSSDLNE--------QF
Y--KIV-QVSENITGAV-GLPPAA----VVDTWL------SDYILPHQME--------DL
L--LIK-YCSENVPAFT-GFTHLQ----LLGKPL------QLLCSAEQED--------ML
L--IVL-QVSDNAEAFT-RISYQS----FIDKNL------KELLTADSFQ--------LL
W--EIR-FCSENVIDFI-GLSHKQ----LLGKKI------TEIFDDIFFG--------KV
Y--KIV-QVSENITVAV-GRQAPE----IVDTLL------SDYIPASQMK--------EL
L--LIR-YSSENVFTYT-GFTHQQ----LLGKPL------QQLCSAEQED--------LL
L--KIL-QVSANVKAVL-GHMPEQ----VLGKGL------DCVLGAGWAD--------VI
L--CIE-QVSANCATAL-GMTADE----LLGKPL------SWLLSPEHSA--------LI
F--EVR-QVSANVEELL-GRPVDD----VVGRPL------SALMGAEQAG--------RI
R--RIT-YASANTEELI-GAAPDQ----LFDAPL------TSIFFADELQ---------R
H--EVL-QVSANCSRLL-SGPPEV----VLGQHL------EVVIGKGPSR---------R
F--EVR-QVSANVAEVL-GRSVAD----VVGRPL------SVLMGAEQAS--------RV
R--RIT-YASANTADRI-GAAPDQ----LFDAPV------TSIFSPDEHP---------R
F--EIR-QVSANSAAML-GVEPSE----LLGRSV------QLLLGEQWLR----------
G--RVS-HVSSNLQAPIAGLLHTTK---VLGTTF------EEVAHSLQLP---------S

RSFLAAGP---------VP-SRPVPV------------ILTELPGAGRHQLLA-H-AV--
RGRLQLSLI---------N-GSVERA-----------FRVKLSANALPLDIAV-H-LS--
RNALTTATD---------P-ARPGLL-------------LGLNIGERAFDVAV-H-IY--
RGRLQILSG---------D-GGSERI-----------VGLDLFGTGMRFDVAI-H-VS--
RDALSAWY---------AN-DESNFR---------------YVWADKGLDVTA-H-RS--
RNALTVTGR---------T-TRPAML------------PAMETSDGRSFDISL-H-RY--
LEETFDR--V-----TKTKIRLPIKL-------HLKASMLEEGAAIDYLA-VV-Y-DS--
REAARGL--D----TG-HR-VTSGTL-------------TPGRTGERAVSVTV-H-RV--
---------------TGRA-VDPVRI----------------TWEGVASDAIV-H-RA--
RNRMAILAS-----------TTGERI-----------FDLKLVQGLPNVDLSI-H-FQ--
RNALATAPE---------A-SRPALL------------PNLRLSCGQVFNVSV-H-RQ--
RLRDGLAG-----DLAEVN-PLRTTV------------------AGVEVDLVV-H-RA--
RSRVDHLSG---------P-DTTERM-----------FGVELQPGKPPCDLSI-H-FS--
AEAPRA-----------D----EIIL-------------GKLIIGEETFDLLG-H-IL--
LPHLNGP--------L-H--LAPMTL------------RCTVGSPPRRVDCTV-H-RP--
RARVDYLSG---------P-DAVERV-----------FGVDLQGQGRLFDLAI-H-FS--
RNH-----------SRDFS-GSPAYL-----------GEVRVGTEGKPLTVTG-H-RV--
AAISNS-----------RPA-GGFIG--------------VLHRGGRNLDLSA-T-VQ--
----LRE--A----RRSGS-ETPET------------IGSFRRSDGQLLHLHA-F-QS--
TTALPP-GSPDHLQFRATR-ESPAP-----------------EPSQGLQALTV-H-RT--
QAALPP-GCPDALQYRATL-DWP---------------------AAGHLSLTV-H-RV--
RGAVQMLGS---------A-AMTERL---------FGLKLRHDEEAVLYDFSI-H-IM--
LKETYHR--A-----KQKETRLPVEV-------KFKRSVISPDQSTDYYA-VV-Y-DS--
ELEAAGE--L----SGTYP-PHRCDL-----------DLTARGGATIPTMVSF-Y-RS--
AGRLGT--LTETAQLLGA------RL--------------EAVAGQPYYKLIM-H-RY--
ASA-IRE--N-----------------------------EPIWVETDRLSFLG-W-RH--
LAASVRAM-----T---AE-PLRTRL-----------LGPAGELAGREVDVIA-H-----
RSAT-RTA-----DLAAHN-PYLVRL------------PATADRAELLLDAVV-H-RPP-
RRG-LKG--V--------D-RLPGAL----------TVTRKLGGVSRKLHVVA-Y-RS--
GAT------------RFEA-IDGWR-------------SHMFWLTTDPVVITA-H-TT--
---------------HASA-VDPVRA----------------EVDGKTVEVIV-H-RG--
RQAAATFG-----DLRQRN-PLELTM--------------AVRGYTRPFDALL-H-REP-
RNALATASS---------E-SRAALV-------------FDLDIGDLAFDVAI-H-RF--
LTRVLGH--P----VNDHP-T----L-------------QPVRYRGKGFILRG-H-HN--
LLKILTN--P----FNDYP-T----L-------------QPVRYGDKAFVMRG-H-HN--
---------------QGLA-VDPVRA----------------EFEGSLYDVIA-H-RG--
LEEGLTG-------------NGPWSN------------SVETRIGEHLFDVIG-H-SY--
D-V---AQ----QAGASIG-YAGASF-----------PQRQTPPDRDWVAA-W-H-LY--
AQACTGP--------HRLE-SDPIRL----------------TIGGTCYSASL-H-RN--
LSS-------------FEA-IGLSGI-----------HLHPVRINSRSLIMAR-H-RT--
RSTSAND--------SLVD-VPRLLM----------------SVEGVEFEALL-H-RS--
NQAYSQP--------AMPN-SDPIRL----------------TVRAVDYNASL-S-RA--
AES-----------GVVMQ-REPTYL-----------GTAECNGGIGSLTLTA-H-LV--
LDGPPIS--------A-R--SIPVAV------------ACTVGPKKLSCTALI-H-RA--
RNKLTTLRG---------S-DVVERI-----------FGIALTSAQDRFDLAV-H-MS--
LPHLDPT--------A-E--GMPVAV------------RCRIGNPSTEYDGLM-H-RP--
TIALAEPGA--------AV-GAPIAV-------------GFTMRKDAGFVGSW-H-RH--
THALHGGDP--------AA-INPIRL------------DVVTPDGERAFNGIL-H-RH--
RNALAQSSD---------P-KRPALI-----------FGWRDGLTGRTFDISL-H-RH--
RNALAQSSD---------P-KRPALI-----------FGWRDGLTGRTFDISL-H-RH--
APQLAEP--------L-D--TIPHAV--------------RCRFGGQAWDVLL-H-RP--
RAIAAGQ--M--------P-MNAGY---------------FRLKTGQEHWVSL-L-RT--
RPHLGDP--------L-D--TIPRAI--------------RCRIGGRLYDGLL-H-RP--
-AALAGLPL--HDTHLAAG-ESPAAL-------------GTSAIDEQPWDAIA-H-RS--
RVAAVREAFAAEAAADEQWPPLPLQR--------------EVLLGDRRFDMVV-H-RV--
EADLRSARL--------KQ-LNPLKV------------VWRVDGVDRFFDGIA-H-RH--
EP----LVA--------RG---SVRV----------------VLPAGAYRALL-H-ES--
----QRE--I----LLPGS-QPLQS------------SVQLRDPKGIPLQLHA-F-RS--
---ELGQ--A----PGSRYAR------------------NNVTLSRRPASAVA-T-RS--
RNACAKSGG------GEIA-GV--EL------------GLTLGHSTRPVDVIV-H-RY--
MDRALEQ--R----PRATA-T----L------------SVGEAKNPAALHLTG-H-RS--
--------------IRTQL-ESPNRY-------GAMIVSLRIRGRSQRFRLLS-Y-RS--
GAAA----------------VGTVRV-------------GRVAGRDETFEVQI-H-AS--
--F---AV---DDQPQHLM-HAEVRF-----------PQRATPPASAWVAA-W-H-LY--
RECLLAERL--------ED-NNPLKL------------ITRGGGREHFFDGIA-H-RH--
TRALAQP-A--------SG---LLRL----------------EAAGRFFIGVP-H-RG--
QSVLRS--EPQEDNPVYLF-TALVL-------------------GSGPFHVIG-H-LH--
QAALGQVEL--------RT-ANPVRL------------TLGEGAQARPVNALL-H-RQ--
SEIFIDS------GFLSRR-DN---E----------TYFDKIVLNDNQYHFSV-F-RT--
PQFLF--------VMSSAE-ED---V----------KYIDRIAIDGIEYHITF-Y-RH--
LIDYIGP---------G-E-PEVSPS------------MVPVCINGMDFDCVV-H-AA--
LDI--AS--L----PATHP-ALPWRP-------RFEQTGPAPQHFVAQWECLG-H-RR--
RRQLERLPV--------DE-IFPFHI--------GDVKLHDGAPWTDCLRLLV-H-RH--
RNALARTRD---------A-SRPALL------------FAVRLPAGGTFDITA-H-LF--
--ELDASE---------PP-DGPATF-------------GRVDLHGRTYEMLA-H-ST--
RGRLQVLAA---------P-DSAERV-----------FGIDLFQDGRLFDVAL-H-LS--
S--LLSTL---------EP-GASIFL------------GTFTLGEYGACPTLA-H-RS--
--F---AV---EDQAQHLL-HADVRF-----------PLRAAPTEHPWVAA-W-H-LY--
RSTSAND--------SLAD-VPRLLM----------------SVEGVEFEAML-H-RS--
SQAYSQP--------AMPN-SDPIRL----------------TVRGVEYSASL-S-RA--
RSASAHD--------SFID-AQRLLM----------------SINGIEFEALL-H-RH--
DHAYSHP--------AAPN-LDPIKL----------------TIGTAHYSASL-Q-RT--
RSASAHD--------LFVD-AQRLLM----------------TVNGIEFEALM-H-RN--
ENAYHHP--------AAPH-IDPIRL----------------TLGSAHYSASL-H-RT--
RSASGHD--------SFID-AQRLLL----------------SVNGVEFEALM-H-RN--
NQAYSQP--------AMPN-SDPIRL----------------TVRAVDYNASL-S-RA--
QLGIIR--------KSFDA-ISPYPI----------------EINGKPFYLII-S-AA--
AKLIRG--DAKD--------RIPITL------------SSDIEGKQLRFDGLI-H-IK--
IHECIED---------MDG-GEAPAA------------MAETLVGTQAFDCIV-H-GH--
LAL--DT--L----PSAGAIMQPWRL------RFEQTRAPAAPHSPARWECLA-H-RS--
RRHLAEPP---------DQ-DGALYL---------RTVSLGAGAARQAYEVAA-H-RV--
RGQLQSLRG---------P-NAIDRI-----------FGIALQTDGPAFDVAL-H-QS--
NDDIRNWH---------ES-SEAVFQ-----------------KDISDATLTA-H-RS--
RNRMAILAS-----------TTGERI-----------FDVKLVQGLPNVDLSI-H-FQ--
HRYLDGGA---------IQ-DGATYL---------RTVALGSEEARLFYEVAA-H-RV--
RGHLQTLRG---------P-DAVDRV-----------FGVRLIAGGLLFDVAL-H-MS--
--ALTAAA---------AD-DVHGTV-------------RSIAGRDGPISIVT-S-NG--
QAC--------ENSAPLAE-PVPLRC-----------QVPVGGAPRDFEGTLH-R-VG--
RTALSSLP------AAGVG-TSPIGL------------GRLQLPGGGAQEVSA-H-RT--
VQDCLSA---------E-A-DESQPV------------AIQVTLADRHFELIG-H-RR--
RTALASLP------AIGAG-SSPISL------------GRLQLPGGVAQEVSA-H-RT--
VQECLAA---------E-P-AESQPV------------AIEVELAGRPFELIG-H-RL--
RPALLAAP---------HR-ARPTFL----------STLEGLGRSEHSFHAIA-H-ES--
RETVRT--GIAA------M-TVPLRT------------HFVGEPDGAARLGSA-H-LY--
LQALTLEHL--------EE-ANPLGW----------------IRPTRDMDVIL-H-RS--
LGA-----------LTQEE-QNPIYQ-----------GDVTLGPRQQTFALFM-H-RF--
APYLSEGQ---------AT-EGAAYL---------TTLAMEGSEEAVSYDLAV-H-RV--
RGHLQTLRG---------P-DAVDRI-----------FAVRLLPDQPPFDVAL-H-LS--
EADLADPP---------QA-GSTRTL---------RTVRVGTSEGVLPYEAAI-S-RS--
LERLRALPD--------EE-QNPFHL--------GEVRFLQGSRAGQPMTMMV-H-RH--
DQAYDQL--------TGTN-SDPIRL----------------TVGVAEYSASL-H-RA--
FELRGES--I-E-HAVSDN-MF---A----------RYADRVTIHQDDYFLSL-Y-RY--
KELNLKE--I-E-TQIRGE-IF---T----------RFVERIRIKNVDYYLSI-Y-QY--
E--SITAL---------EV-GTSSYL------------GMVTLGSHGQHHALA-H-RT--
Q--ALAQL---------EE-ASVSYL------------GRFAIGPAGMHHALA-H-RS--
A-P---SP---DDDAVHLP-HAAVKF-----------PQRAAQPAELYVAA-W-H-LA--
VAECLES---------VES-GEAPAT------------ALEVVIGSLQFDCIV-H-VH--
RTFLAA--EKADRNPLYLL-TLPVRG------------------AVPPLDVTV-H-TI--
RKAMREPVD--------AS-GSPIAI--------------RLHGHDAEFTGLW-H-RH--
ATLH---RMPLDSGPVNIA-RESF------------------VGTERGFNLFA-H-RC--
EAGLRSERL--------RQ-FNPLKV------------VWRVGGVDRFFDGIA-H-RH--
EL----LAA--------RG---ALRV----------------ALPSGPYRALL-H-ES--
RASLLSDRL--------QD-NNPLKL------------TLHGGDRERLFNGIA-H-RH--
NRALSQQGP--------VG---TLRI----------------EAAGHPFVGLL-H-RS--
FELRGEN--I-E-QAVSDS-MF---A----------RYSDRVTILQNDYFLSL-Y-RY--
PELNLKE--I-E-KQITGE-IF---T----------RFVERIRIKNVDYYLSI-Y-RY--
RECLLSERL--------ED-NNPLKL------------TTRGGGREHFFNGIA-H-RH--
TRALAQP-V--------SG---LLRL----------------EAAGRFFIGVP-H-RS--
FELRGES--I-E-HAISDS-MF---A----------RYADRVAIHANDYFLSL-Y-RY--
QKGFAD--KIRN--------KIPFTL----------------PFGGQNMSALA-H-FR--
NFGK-A--------NGFEQ-TNPFNT----------------DINGKPFHLIV-S-PT--
E--SITAL---------EV-GTSSYL------------GMVTLGSHGQHHALA-H-RT--
--F---ID---DERPAHSS-WVPVVF-------------PHDVDKSGWYAT-V-H-AY--
SGQLGYLPQ--------GD-VFPFHI--------GDVHLRQDAPSQALLRVLA-H-RH--
RNALARTRE---------A-GRPALM------------FNVSLAGGRLFDIAA-H-LF--
LRGLRAAP----------A--EPVQL------------DILHLRGGDEFQAIG-H-RS--
RGRLQVAHI---------N-GSVERA-----------FGVHLSDLAPVCDVAV-H-LS--
RNTLARTRE---------A-ARPAMA------------FGVVLASGVVGDVSV-H-RF--
RSASAHE--------SFVD-APRLLI----------------NVNGIEFEAMM-H-RS--
ENAYHHP--------AAPH-IDPIRL----------------TLGSAHYSASL-H-RT--
RASLLSDRL--------QD-NNPLKL------------TLKGGGRERLFNGIA-H-RH--
NRALSQQGP--------SG---TLRI----------------EAAGHAFVGLL-H-RS--
IRGLRNAP----------A--EPVQL------------ELVSLRGGADHQAIV-H-RS--
RGRLQVAHI---------N-GSVERA-----------FSVHLSNIAPVCDVAV-H-LS--
RGLLDQ--EGTACNPVHLL-TLPGNS--------------TGSEGKAALDVTV-H-TV--
DAL--DA--L----PLTQPMALPWRARFERTAPDRSPPESAMSTNSADWECLG-H-RS--
DAL--DA--L----PLTQPMALPWRARFERTAPDRSPPESAMSTNSADWECLG-H-RS--
VREGLLA---------LHG-EAEVPM------------PAELQVGSRQFDVVL-H-IS--
VREGLLA---------LHG-EAEVPM------------PAELQVGSRQFDVVL-H-IS--
RSHLQSAMI---------G-EAPARV-----------FNIALTAAEARYDLAI-H-AV--
LPHLDPT--------S-E--GLPIAV------------RCRIGNPSAEFDGLL-H-RP--
VRRLSGAP----------S--EPVQF------------DILHLRGGSDHQAIA-H-RS--
RGRLQVAHI---------N-GSVERA-----------FSVQLSETAPVCDVAV-H-LS--
SQAYSQP--------AMPN-SDPIRL----------------TVRAVDYSASL-S-RA--
ENAYHHP--------AAPH-IDPIRL----------------TLGSAHYSASL-H-RT--
PPDLG-EA---------ER-DGAQYL---------RTVTLATADGPRAYDLAV-H-RS--
RGHLQTLRG---------P-DAVDRV-----------FEVRLLPDRPLFDVAL-H-LS--
RAALGESGA--------TV-GWLVPI-------------RLARGGGAEFVGSI-H-RH--
IQNFDDS--I-----TPYA-VLPERV-----------PLPAGPAGANEYDVIS-H-CR--
ESYLAQAQ---------PS-EGAAYL---------TTLALERGEGAGSYDLAA-H-RV--
RGHLQTLRG---------P-DAVDRV-----------FGVRLVPDKPVFDIAL-H-VS--
RGHLQTLRG---------P-DAVDRV-----------FGVRLVPDKPVFDIAL-H-VS--
ASDLAAQS---------GR-EGANYV---------RTLTLNTVDGPRSYDLAV-H-QS--
RPLLA---Q------DDLA-TPLHAL------------DPDLRLGTVPVDASV-H-RSRL
TGDLAAQP---------ER-EGANFL---------RTLTFDTSEGPRSYDLAT-H-RS--
VEALTTQL---------DH-DGAAYL---------GVLTLETGAGPRLYDLAA-H-RS--
RGQLQTLRS---------P-DAVDRM-----------FGLQLLPGGAQFDVAL-H-MS--
ARRLRTAP----------A--EPVQL------------DILHLRGGSDHQAIA-H-RS--
RGRLQVAHI---------N-GSVERA-----------FGVTLSATVPVCDVAV-H-LS--
RLHLRRLPE--------DE-VFPFHI--------GDVRLRQGAPHSAPLHVLA-H-RH--
RNALARTRE---------A-SRPALS------------FGVQLANGQAFDIAA-H-LF--
LDILSAWH---------AG-DETNFR---------------HVWAERKLDVSA-H-RS--
RNALTVTGR---------T-TRPAML------------PGMETSDGRKVDISL-H-RY--
VAELGELEE--------EE-SQPFHV--------GDVTFIKGARGAQPVAMML-H-RH--
AGCLAT--LTETAQLLGA------RL--------------ETVAGQPYYKLIM-H-RY--
R-DLPARL---------PE-TGVTHL-------------GMTRTGDAVHHLLG-H-RS--
SPQLREP--------L-D--IIPHAV--------------RCRIGGRAYDVLV-H-RP--
RGLLQG-VG---------T-DMVGRA------------FAMTLTSGLVCDVAA-H-LL--
RVALRQSEG--------PA-GVPVAM-------------PLRTGGPFAFDGVV-H-RH--
APHQAEP--------L-D--TIPHAI--------------RCRFGGESWDVLI-H-RP--
RGLLQG-VA---------G-DLAARA------------FGLRLRPGLVCDVAA-H-VVAA
--ELRRWL---------DG-EHPAFL-------------RTVTVGEFVLQVFG-H-VT--
GRAAHS-----------GGASG-YAG-------------QLRTEAGELLDVSA-H-QA--
LPKIAAWH---------GS-SEPTFQ---------------MPLTNEQVTVSA-H-RS--
EGATTG-----------K----LTPL-------------GRIDTPAGAADVVA-Y-RS--
RNALATSDD---------P-ARPALR------------HAVKLPSGGIFDIAI-H-RL--
AEGLASLTD--------DD-HNPFHL-------RDINFNLPGRSNHPPLALMA-H-RY--
RNQLQTAML---------S-GSAERL-----------DCLALDDSAHRYDMTV-H-MV--
EAGLRDWQ---------AT-GTHTYR---------------TRLQHPDLDMAA-H-VH--
RNALATAST---------A-ARPALL-------------LGVMCGERAFDIAI-H-HY--
SDRLAAWQ---------AT-SEPTLQ---------------MRVAASDLQVTA-H-RS--
AEADDS-----------G----PVIL-------------GRVDGPAGAMNAFA-Y-RS--
RNALATSDD---------P-ARPALR------------HGLKLPSGRSFDVSL-H-RN--
QALLQTQAF--------PA-ANPLHV----------------ELGERAFDGIA-H-DS--
SAS-LPQ--A--------P-LQPVSL----------VAGMRLRGRNRRFRTTA-Y-RS--
IFVLSAWY---------SG-EESNFR---------------YAWAEKKLDVSA-H-RS--
RNALTVTGR---------T-TRPAML------------PATEMGDGRSFDISL-H-RY--
KQALRQP--------DFDE-VNPLLL----------------TVGGHEYEGLL-H-QH--
RNLLQTTML---------S-GTAERL-----------NRMALDNSDVPYDMAV-H-VS--
RSASAHD--------SFVD-AQRLLM----------------TVNGIEFEALM-H-RN--
ENAYHHP--------AAPH-IDPIRL----------------TLGSAHYSASL-H-RT--
RSASAHD--------SFVD-AQRLLM----------------TVNGIEFEALM-H-RN--
ENAYHHP--------AAPH-IDPIRL----------------TLGSAHYSASL-H-RT--
RSTSAND--------SLVD-VPRLLM----------------SVEGVEFEALL-H-RS--
DQAYNHP--------AAAN-SDPMRL----------------TVGAVDYSASL-H-RA--
CRGLGQAP----------A-REPIQL-------------GVAHLPTGSFQTIA-H-RS--
RGRLQIAQI---------N-GEVERA-----------FSVALIPGGVPCDIAV-H-LS--
EA----GTG--------PG---PVTV----------------EVSGQRCSALL-H-DG--
EA----GTG--------PG---PVTV----------------EVSGQRCSALL-H-DS--
FELRGEN--I-E-QAVSDS-MF---A----------RYADRVTILQNDYFLSL-Y-RY--
PELNLKE--I-E-KQITGE-IF---T----------RFVERIRIKNVDYYLSI-Y-RY--
GERLGMLVE--------GD-NNPFHL--------SDVTLLLDGRQSEALALMA-H-RY--
RNQLQTAML---------S-GLAERL-----------DCLALDEGTRRYDLTV-H-LA--
S-ELLREV---------PA-SGAVFL-----------GTARLGSGAAPFHLIA-H-RS--
DGSGR---G------GTFA-TA----------------------DGRAFDLAE-H-PS--
G--ELQKL---------KE-GQSLLI------------GSYPFGRAGAHYVLA-H-RT--
RADILAWH---------AS-EEPRLQ-----------------IQTDNLSLDF-H-RS--
RNALATSDD---------P-SRAALR------------MGVRVNETGAFDVSV-H-RI--
RERLSMQRL--------NG-VLLRLM------------AVQPLACDKPCHLFG-NRTD--
I-----PA---DAWMHPAT-GKRLYP------------DLCSGPRGSLDGLLS-C-NG--
VAAIREWY---------AS-SAPVFQ---------------SNSVEGDLQFTA-H-RS--
RNALATSDD---------P-ARPAFR------------HGLRLPSGKAFDVSL-H-RF--
IEECISS---------QVD-GECAPA------------FAAAELGGIDYDCIV-H-AT--
LDL--DS--L----PASRPVQLPWRP----RFELTQPQEELAGPVSPQWECLG-H-RR--
GRAVRRPSL--------RA-VTPAQI----------------KVAGRPFETVL-H-RS--
RALLAS--EPIERNPLYAF-TVQPA-------------------GREPLDATV-H-TN--
RQHLARLPE--------DE-VFPFHI--------GDVRLHDRASSREELHLLA-H-RH--
RNALARIRE---------G-SRPALS------------FAVALPDGRRVDVSA-H-RF--
LKELAQHPV--------G--SRPSYF------------GTIAVGGRGQFDVLA-H-VH--
GRYVASWQG--------ED-AGSVQF-------------HTCAEGAPAWEARA-H-RH--
ACR---D--L-------SP-VFPH--------LHDAIPVAVATAPQRPLCCVV-H-RH--
REAFAK-G-------ELDG-ANPFRT------------TACLPGNGVLMDFAV-H-SH--
FGT-----------LSGQL-GKSVVI------------RNIIDRGGIKVDGLA-I-QG--
VRGLRAAP----------A--EPVQL------------DILHLRGGGDFQAIA-H-RT--
RGRLQVAHI---------N-GSVERA-----------FGVHLSDLAPVCDVAV-H-LS--
VRRLRAAP----------A--EPVQL------------DILHLRGGSDHQAIA-H-RS--
RGRLQVAHI---------N-GSVERA-----------FGVHLSETAPVCDVAV-H-LS--
RRWLGSADL--------RD--GPLRL----------------SSRGRPLDATA-H-RH--
REGIAG--LAGDASPRSLR-TVRP------------------RGGDESFDAII-H-RL--
RRHLAEPP---------DQ-DGALYL---------RTVSLGAGAARQAYEVAA-H-RV--
RGQLQSLRG---------P-NAIDRI-----------FGIALQTDGPAFDVAL-H-QS--
LAALSAWY---------SS-EESIFR---------------YVWAEKKLDVSA-H-RS--
RNALTVTGR---------T-TRPAML------------PAVEMSDGRGFDISL-H-RY--
RAQLARLPS--------EQ-VFPFHL--------GDVRLRPDAPFNNKLRLLT-H-RH--
RNSLARVKE---------A-SRPALS------------FAVELASGRAFDVSG-H-LY--
GAAIRQAGERLDRGPAHLL-EVPA------------------APGRDAFDAMA-H-RA--
-----------------AG-LPEEFV------------LADACLPAGPLTVSL-R-RY--
RPHLHQP--------L-H--NSRTVL------------RCRIGAAGAPHDALL-H-RA--
RSASAHD--------SFID-AQRLLM----------------SINGIEFEALL-H-RH--
DHAYGHP--------AAPN-LDPIKL----------------TLGTAHYSASL-Q-RI--
QLGKHA--------KSFET-INPFRI----------------DSGDVSYNLIM-S-QV--
KAKIET--GIKD--------KIPVSL----------------TLNNVELLALV-H-AR--
RRYLDAPP---------DE-DGAHYL---------RTVTLDVAGVSQAYEVAA-H-QV--
KALRD---Q------GDLA-TPVHAL------------DPDLRLGPVPADASL-H-RARI
RDRLPASA----------P-GVPVGL------------GTLPMTDGAVVEAIG-H-RS--
APLLADP--------L-D--EIPGAF--------------RVRLDGMVLDGMA-H-RP--
MHEA-VR--L----PGDML-VQPRTT----------YLKHPDGGEDTRVTHLT-H-LA--
RNLASISTA---------R-TQRERV-------------GRYDLPQGEFEVYL-H-VN--
VGHQAAHP---------ER-EGAQYL---------RTVTLETTDGPRAYDLAL-H-RS--
RNSLARTRD---------A-SRPALT------------FDLSLPSGQAFDVAA-H-LF--
RAALDETGA--------TV-GSLVPI-------------RLAQIRGAEFSGSI-H-RH--
LRGLKDT--V-----TPYG-TLPERV-----------ALPAGPGGAGDYDVIA-H-RR--
SPQLREP--------L-D--IIPHAV--------------RCRIGGRAYDVLV-H-RP--
RGLLQG-VG---------T-DMVGRA------------FAMTLTSGLVCDVAA-H-LL--
RSFLASGP---------VP-SRPVPV------------AIADLPDAGLHQLLA-H-AV--
RGRLQLSLI---------N-GSVERL-----------FRLKVSAGALPLDIAV-H-LS--
SPELAAWK---------AS-GSPPAR---------------LVAPGYPLDIAV-H-LH--
RNAIAATNS---------A-SRPALM-------------LDVALGERVFDIAI-H-HY--
RAHLERLPG--------DD-VFPFHI--------GDVHLRNGAPCGDRLRLLT-H-RH--
RNSLARVKE---------A-SRPALS------------FGVPLASGQAFDVSA-H-LF--
RHHLTAAE---------PQ-DGALYL---------RTVTLETGGGRQAYEVAA-H-RV--
RGHLQTLRG---------P-DAVDRV-----------FGVRLVPDKPVFDIAL-H-VS--
TIALAEPGA--------AV-GAPIAV-------------GFTMRKDAGFVGSW-H-RH--
GSLH---RMPLDSGPVNIA-RESF------------------LGSDQGWHLFA-H-RC--
LAELTD-----S-PHISHE-IL---D-------------AQFEADGAVYDVVS-H-TH--
RTRMQMLRM---------Q-QSSVRV-----------FGYDLRGDGQKFDVSI-H-QS--
KKMLTL-EGRTH--------TFPVT-----------------LLKGLTYDATA-H-LA--
NTFIFES--I-N-QNINTS-IF---Y----------RFAERIQINNVDYDLSI-Y-TY--
YIEEISG--R-L-DHFSHS-TE---G----------RSVIELKIGQSNYYLSI-Y-RV--
DSFIFDS--I-N-QHLNSS-IF---Y----------RFAERIQINNIDYDLSI-Y-KY--
YIEEINE--R-L-EYFSHS-TE---G----------RSVIELKIGTSNYYLSI-Y-RV--
IARIERATL--------ES-DPAYIL--------REA--FAG--QSGDVNIFA-H-RS--
RAQLQRLPD--------DQ-VFPFHL--------GDVHLRPDAPCSDRLRLLT-H-RH--
RNALARVKE---------A-SRPALS------------FGVVIASGQAFDVSA-H-LF--
VERIREWY---------ES-GEPALQ---------------IAIPDRGLILIA-H-RS--
RNAIATAGD---------P-ARPALR------------HGMDLPCGNRFDVAV-H-VH--
ATLH---RMPLDSGPVNIA-RESF------------------VGTERGFNLFA-H-RC--
LPHLDPP--------S-E--GTPIAV------------RCRIGNPGADFDGLI-H-RP--
LDQLGELDD--------DA-SLPCHV--------GDVTFLQGDQSGQPVAMLL-H-RN--
EMACSGP--------RLGE-SDPIRL----------------TFGNSDYTASL-H-RS--
-----AR--V-----AEDSKRADGAF----------LALDEASWPPFGAEIYT-H-RS--
LKA-----------LPDQP-GKRLRV------------DSVAEFMGARVEVLA-V-RG--
LTDTFER--V-----SKNNIRLPIKI-------RLNEKLLCEGAEAEYLA-VV-Y-NS--
RSSLQSSMI---------T-GRNERL-----------FAQKVVATGLTVDISV-H-HN--
FQTIYET--V-----KGGNTRRAYQW------KFAKNALWLDSWEKEGSG-VA-F-DS--
KGAQSQA---------IIL-GKAAYL-----------YSVSVPFSDNSFDLCV-H-QS--
FQSIYQS--V-----KGGNSRRAYQW------KFAENALCLDNWEKEGSG-VV-F-DS--
RGAQSQA---------MIL-GKATYL-----------HSVSIPHTEDKFDLCI-H-QS--
ARLGAA-G-------EMPG-EAPWES--------------GLTLPGGAFEAAC-H-AQ--
-----------------DG-HSLSRI-----------HAAPRTPELPYSEMVV-H-HL--
---ALDN--Q----PGERS------L------------HYHHTVANSALHIRL-I-RS--
RSAYQASTI---------T-GRNERL-----------FSRAIEATGVPVDISI-H-HN--
FQNIYET--V-----KGGNIRRAYQW------KFTQNALWLDNWEKEGSG-VA-F-DS--
KGAQSQA---------VIL-NKATLL-----------YSVTFPFSENGFDLCV-H-QS--
Q-----AG---LATYREQP-STPVSF------------AWRSSPDGRAFTGYV-H-ES--
LVDITSAP---DAWTQAAA-GKRLYP------------ALLSGPRGVLDGLLS-C-NE--
FKTIFEA--V-----KGGKVRHAYQW------QFAQNALWLEDWEKEGSG-VA-Y-ES--
RGALHQA---------SII-KKPTRL-----------YAFTLPTTDTLFDVSV-H-QS--
RSRVDHLGG---------P-DATERL-----------FGVELQPGKPLFDLSI-H-LS--
RSRVDHLGG---------P-DATERL-----------FGVELQPGKPLFDLSI-H-LS--
RGHLQTLRG---------P-DAVDRV-----------FGVRLLPDQPLFDVAL-H-LS--
RGHLQALRG---------P-DAIDRI-----------FGTPLRPGGTPYDIAL-H-LS--
RNRSALLRG---------A-DSVERI-----------FDLELVAGRPRFDVAL-H-FS--
AAISNS-----------RPA-GGFIG--------------VLHRGGRNLDLSA-T-VQ--
RNRAAMLRG---------V-DAVERM-----------FDCEIVRGGRGFDVAI-H-LS--
EARPTS-----------V----TIAL-------------GQVVGATATFDATA-H-RT--
RSALQSAMI---------T-GRNERL-----------FDEKVISTGMPVDISV-H-HN--
---DLPD--V----LGSRL------L------------DIKNNRAGEPLYFRV-I-RA--
RNRSTLLRG---------P-DAVERI-----------FDLELVAGRPNFDVAL-H-FS--
AAISNS-----------RPA-GGFVG--------------VLHRGGRNLDLSA-T-VQ--
RNRSTLLRG---------P-DAVERI-----------FDLELVAGRPNFDVAL-H-FS--
AAISNS-----------RPA-GGFIG--------------VLHRGGRNLDLSA-T-VQ--
AERSGR-----------GSMIGAAVG-------------TLVAGTSEQFHMVL-H-AS--
RNRMSILQA-----------TSSERL-----------FDIGLITAKKRFDLSL-H-YS--
SADEPI-----------AGV--AIAG-------------VPVVGRTERFDVTI-H-RG--
RNRSTLLRG---------P-DAVERI-----------FDLELVAGRPNFDVAL-H-FS--
RGLAG---E------PDLV-KPRHLL-----------DPQLRISNRVPLDASA-H-RV--
CTPAPAPQE---------P-GPPRLP------TGARLLSGVELRPGRFFDLQG-R-DS--
CTPAPAPQE--------PG---PPRL-----PTGARLLSGVELRPGRFFDLQG-R-DS--
RNRMAVLRG---------P-NAVERM-----------ARCVLVEGGDPFDVAL-H-VS--
RGALHQS---------TII-NKPCRI-----------YSLSLPTINTLFDVSV-H-QN--
---NLGS--K----TGDRA------Y------------AFNEPFNDKVLNFRS-H-RS--
RYRVAMPGA---------G-RGIDRI-----------FGLRLRPGGDLYDLAF-H-LS--
TANDTV-----------AGV--ALAG-------------LPVAGPTERFDITL-H-RT--
RSRVDQLGG---------P-DSTERV-----------FGVELQADKPLYDLSI-H-FS--
LPHLGGP--------L-H--SKPMTV------------RCSLGSPQQRFDCTI-H-RP--
RNRLSILIS---------P-DGVERC-----------FSVQLLDGGRCYDLAV-H-LS--
ADDVGP-----------G----GMVG-------------DPLMGSTERFEVTI-H-RS--
RNRMAYLVS---------P-DSVERM-----------FGVRLVEGGQCYDLAL-H-LS--
NSCTRR-----------QCE-----L---------------GRLSHAAMEGVA-F-RS--
RNRAAILRG---------A-DAVERM-----------FDIALLPDRQPFDVAM-H-YS--
RTRVALLAS-----------TGSERL-----------FGLTLVPGMPPLDVSI-H-FQ--
ANAIAKVGS---------G-QVAGVV-----------LKAKLADGRYAADITA-H-RY--
RNALATSDD---------P-ARPALR------------HALQVSSGKAFDIAI-H-RY--
RGKLQTLSN---------G-DDSGRV-----------FGVDLRGDGERFDVAL-H-RA--
RNHVDQLSG---------P-DATERV-----------FGVEIQSGKPLYDLSI-H-FS--
LPHLDPT--------A-Q--GMPIAV------------RCRIGSPGADYDGLL-H-RP--
LAAASGE--A----LSHDN-VNLGH------------LNTLTRADGVLLHLQA-H-RS--
RDLRPYAK---------MS-LG--RL--------AADAVPGSAVPRRTLQLSA-F-HS--
RTRLQILGT---------A-DAVERM-----------FGLELIDGTRNFDVAL-H-AS--
RELLKSSSL---------A-RPRHLL-----------DPLLRVVPDRAIDASV-H-LS--
AERSGR-----------GSMIGAAVG-------------TLVAGTSEQFHMVL-H-AS--
RNRLSYLSE---------P-DMVERL-----------FGRQIGTSGQPYDVAI-H-YS--
LEANDF-----------S-----TPL-------------AVVPGRTETFDVSL-H-TA--
RSRVDHLSG---------P-DTTERM-----------FGVELQPGKPPCDLSI-H-FS--
RSRVDHLSG---------P-DTTERM-----------FGVELQPGKPPYDLSI-H-FS--
RNAAAKARE---------P-GLSSII-----------IGFRLPGVAGLFDAMV-H-TH--
RSRVDHLSG---------P-DATERL-----------FGVELQAGKPSYDLSI-H-FS--
LPHLDPT--------A-Q--GMPIAV------------RCRIGSPGAEYDGLL-H-RP--
RNAMGAVKT---------P-ERPALL------------FSMALPHGGTFDVSV-H-RF--
GDATTG-----------K----IAVL-------------GRVQASRGTLDVVA-Y-RS--
RSHVDQLSG---------P-DATERI-----------FGVELQAGKKLYDLAL-H-FS--
LPHLDPT--------A-Q--GMPIAV------------RCRIGSPGAEYDGLL-H-RP--
RNRLSIMRG---------P-DVVERL-----------FGIELSEGGPLFDIAI-H-MS--
ARVEED-----------A----TLIL-------------GRVEGASGYLNAIA-Y-RS--
RSRVQMLSA---------D-DASERV-----------FGIDFLADGRKYDVSM-H-IS--
-EIVAG-----------S----VLEL-------------DPLIGQTETFDVAL-H-RS--
RNALTVTAN---------S-SRAALL------------PNVQLENGKVFDVAV-H-RY--
ATARTG-----------H----PAVI-------------GRVSVAKGDMNAVA-F-VS--
RNRVDQLSG---------P-DATERV-----------FGVEIQPGKPLYDLSI-H-FS--
LPHLDPT--------A-Q--GMPIAV------------RCRIGSPGADYDGLL-H-RP--
RRAIVGLEH---------S-DDSERL-----------LNLEVIPGKGKMDVAV-H-IS--
MGA-----------LPTAA-GQRLQL-----------TAGVDLGAGDLDVLIT-T-TG--
RSGLQSSMI---------T-GRNERL-----------FNLRIAKTSIPVEVSI-H-HN--
---ALPE--N----AGSRT------L------------LLYREANGIPVHIRL-I-RG--
APLLRQP--------L-D--AIPAAM------------RCTVSAGALAFDALL-H-RP--
LTAVRDA--L-----ASGALADPARP--------LRTTARLGLDAVPFSA-EA-H-LH--
QRKLDE--GLVN--------KLPFTL------------TFTGSDGPKDYLAIT-H-LS--
REFLTA--------ASFDQ-SQPFVF----------------TINNVKYNTKP-H-IS--
QKRVNE--GIVE--------TVPFTL----------------SFASKDYLVLM-Q-IN--
P-LLH---------ADNSP-FHPVPV----------------GDLHVTIH------AS--
RERLVAG--V-----------EGKFP-------------LQASVNGRDFLFVV-E-SN--
E-VLH---------AGEDL-PRPLRV----------------EAAGKPWDVFGIT-NG--
AARLAS--VRDG--------KFPLTV----------------TLNGHKCLLIV-E-PV--
P-ALN---------GAGNL-AKPLRF----------------FRNDTHWDVFGCF-NE--
TRKLSG--NIKE--------KIPVSL----------------TIGNRKALALV-H-DK--
HTFVND--------PRHDQ-SQPLVF----------------TLNGIEYNTQP-H-LS--
RHW---KR---ESKPSDGE-LLDFSF--------------EYPLTGRWFQAIV-H-FH--
AEWLRA------KQPGFLN-SQSVSL--------------ETATGRLWFDLHA-H-RV--
QVKLAE--GLVN--------KLPFTL------------TFNGTGGAKDYLAVA-H-LS--
RAFLAA--------ASFDQ-RQPFVF----------------TINDVKYNTKP-H-IS--
QEKLSS--KAQK--------RFTCTL-------------EFYGGVRTSFLTLI-H-VK--
------------IQCKDYA-VGESKL-------------IQGKIEDKEFDF-A-H-QN--
QRKLDE--GLVN--------KLPFTL------------TFTGADGPRDYLAIT-H-LS--
REFLTA--------ASFDQ-SQPFVF----------------TINNVKYNTKP-H-IS--
RSASAHD--------SFID-AQRLLM----------------SINGIEFEAML-H-RH--
DHAYSQP--------AAPN-LDPIKL----------------TLGTAHYSASL-Q-RI--
EQAASTFG-----DLSQRN-PLECDI--------------DVAGQSRAFDAIL-H-RGP-
LEQAMEQ--S-----GYRP-SSPDLY-----------GVRLAAEAHGRVDVIL-H-QV--
LRTGPTA--A-----ADDA-VSAFRA--------------RI--DGRGVDVVA-H-EA--
EQAAATFG-----DLSQRN-PLECDI--------------DVNGQSRAFDAIL-H-RGP-
LEQAIEQ--S-----GYQP-SSPDLY-----------GVRLAADVHGKVDVIL-H-QV--
--NVLGR--E-----DDRL-ANPHL----------------AEVGGNLFDVIV-H-RS--
TVL------------RFEA-LEGLR-------------AEMRWLTSDPVVITA-H-SS--

-----DDAAG-D--RVVILELER-------LDGLETDLLDHVYPRMREALERLDAL--NA
-----------G--QSIIVEAEP----------SEPDSELDVGSMVRAMIGRLQRT--PD
-----------K--GVVIIECEA----------APKGRSGTPVEFVRALISQVSRL--GE
-----------A--GSIVIEAEP----------QAERASTNPGALVKSMINRVQKT--QG
-----------G--TLIILEFEE---------TRKGESAEALMGELTGFAQYLNSV--PS
-----------K--STTIIEFEP------------SGSDAQPLGTARKMVDRIREA--DS
-----------G--HNYVVELEP-----ATEFRDTYSAEQFIKLYAMSIAPRFKEM--TS
-----------G--DEVVAEMEP---------DSPIELSRSLLQHQVSAISRTSKA--AG
-----------D--GLTIVEIEP-----------LPDVGEYARTAVVGAIMRASRS--TS
-----------G--DLLIIEGER----------TQKAERVEAASMVRAMAARLLKS--PT
-----------R--ATVIIELEP------------AKGERDPLQLAREMIGRIKDI--DH
-----------D--GLLLTEWEP--------VTGAEQAGAAWHRRLPGVLQRLSSS--AT
-----------G--AYLVIEAEP----------SVSEPGVNSGELVRLMLERIRKT--RG
-----------NE--YLLVEIEP--------ALHSFVTPEQSLSGLEAVAYQFEAA--PD
---------S-NG--GLIVELEP------------ATKTTNVAPALDGAFHRITSS--SS
-----------G--AYLVVEAEP----------SLIEPGVNSGELVRLMLGRIRKT--TG
-----------E--GHLVIEIEP---------SGPVSPVAVVLSFVREAVERMTQR--EG
-----------G--DLVLLEIEP--------GLERPMAGSQILAHLEAAAAAFERC--PG
-----------G--DYMCLDIEP----------VRDEDGRLPPGARQSVIETFSSA--MT
-----------G--DLYILEFEP-----------APEVERTGSHALRNAVFALENA--PT
-----------G--ELLILEFEP-----------TEAWDSTGPHALRNAMFALESA--PN
-----------A--DTYVIEAEP--------SVCGKSGGNDVSSTVRMMFGRLQQS--RG
-----------D--DRFVIELEP------AADFRDSYSAKHFIKYALGVAPKFKKF--DS
-----------G--TRLVIETEA--------CPARSETSATNFRSLERFLYELRAI--AP
-----------D--GLLWVEFEP---------VAETDATPLDLAFLNAALGQMLAA--PT
-----------E--NYYIIEVER----------YHVQTSNWFEIQFQRAFQKLRNC--KT
--------PS-G--GRLVVEVEP---------VAPGTGHAVSYRATRAAMARLTMS--AG
-----LEPDD-T--PVLVIELEA-------AAAARPLAFPNTYRGVRQALGALEQA--AT
-----------G--EAVIVELEP----------LGGGVRYRWLSLVNDWISRLVET--GT
-----------A--DHYILEIER--------------DIASIAEDPTAMISTLLQA--PS
-----------T--SPLLVECEF-----------VVDDLEYARTAAVGAIERVAAV--DD
-----------G--GILLIEIEM-------AYGERPFSFPNTYQAVRNSVEELNRA--DG
-----------R--STVIIEFEP-----------AASQFTKPLDLTRALIGRLNKA--VD
-----------Q--SGILVEMEP-------LPDDDQLLTYQLFSQLSNFFHDLERI--RD
-----------E--SGILVEMEP-------LPPDDQLLTYRLFSQLSNFFHDLERV--GD
-----------T--APLIVELEP-----------VVPELEYVRTGVVGAIQRLAGV--SD
-----------K--EVFYLEFEI--------RTADTLSITSFTLNAQRIIAQVQLH--ND
-----------P--GQWQVELEP----------READRIEVSLRDALPIARLLERD--DS
-----------D--DALIIELEP-----------FVDTPQDQSRLITRVMRNLQAA--TT
-----------G--DHVVVEFEA--------ESETNAFGRDRGAILAACLSQIGRT--DS
-----------Q--EALVLELEI------QDKAAQAISYSERTGNMGRMLRQLHAA--AD
-----------G--DVLIIELEP-----------FVEAAHEQSRIITRVLRNLQAA--TT
-----------D--GAAVLELEP---------AVEPMAAAFVLASISSISEQISEA--CS
---------P-S--GELVIEFER------------SGETAPSPLDLQQLVPELVSA--AS
-----------D--SGVIIEGER----------CHEDRHDAPSLSMRSMMSRLDHT--ET
---------P-E--GGLIIELER------------AGPPIDLSGTLAPALERIRTA--GS
-----------D--QLVFLELEP--------PQRDVAEPQAFFRRTNSAIRRLQAA--ET
-----------D--SIVILELEP---------RDESRYTNEFFRSVRVAIRRLQTA--AD
-----------D--GTSIVEFEP----------AAADQADNPLRLTRQIIARTKEL--KS
-----------D--GTSIVEFEP----------AAADQADNPLRLTRQIIARTKEL--KS
---------P-G--EGVIIEIER------------AGETLPLAAQIEKALQAILGS--PS
-----------D--GLLGVEINT-YEGADHDVVGFGLGVGEALTEISEITDRLTRADEAD
---------P-G--EGLIVELEH------------AGAAVPLADHLAKALQAILAA--PS
-----------G--QHLVVEFEP--------ATPDTGLRAPIYSLARHFLPQLQAA--ES
---GRLVVGEFE--PRADNEQER----------------ADFAAQAHHGIEKLRRQ--RS
-----------Q--GRLILELEP-------SSHREAVPFLSFFHAVRDGLSRLRDA--RD
-----------D--GLTVLELEP--------AELQPGMEETALEVVRRLVSPLAGV--KG
-----------G--RYVCIDIEA----------VHPTEERRHVGLAQSIIESFSAA--LT
---------G-N--GSITMELLP-----------NESNPPAHGPIPLLGFVPFADL--ND
-----------K--DRVIIEFEP--------SIEGGKTAKDALDLTQTLVRRIGME--TE
-----------A--EGLVVELER-------LPDCGAEATEQKVDRLDRFLQQLATW--HD
-----------G--ARVVAELEP----------ISGNPERWLFGAMADWQTELSGH--TT
-----------G--RGLLVELEP---------AGAPLAAADILAGLDASATRFEQA--PD
-----------P--QQWLVEMEP----------RDARLLDVTLREAMPLLRSVERD--PG
-----------Q--GRLILELEP-------TSEKEALPFFGFYHQARSSMSRLRDA--KD
-----------D--GLVVLDLEP---------TAEGTHEEEALGMVDLLLSPLARA--QG
-----------D--GLLILEFEP--------KLPDTPRHPDFYELLKRSLARFQAA--QT
-----------E--AVVILEVEA-------RDAEGGVGALDLFAQVRMSMTRFLNA--AT
-----------N--NYIFLEFEA--------------VLENQRKRITNKYDNFYII--DN
-----------N--DIIYVELES------------CILNAKDNSLLVKKIKNLISN--RQ
-----------L--GRVIAEFER--------REVSADEVTQFALKAHASIDRLRRQ--KT
-----------G--QVAVLEWLP-----VNGSADELLRQNQIFAEFGEVIARLRRA--AG
-----------D--QVLIAEFEP------CMPSAGQGDQDDYYPLVRAFVSSLQQA--SS
-----------K--GTAIIEFEP-----------ASTGAAEPIDLARSLIAQLREI--DH
-----------G--RFIVVELEE-------TDAEAAGSLDTLYPHIRRFVSESRSH--ST
-----------A--QSIIIEAEP-----------AAASSYNPGILIKNMITRIHRT--DT
---------E-R--DIL-VEFEA-------PVVDQPGALEDFYPSIRQFIEAIEKS--TT
-----------P--EQWLVEIEP----------RDARLMDVTLREALPLLRSIERD--PG
-----------Q--DALVLELEI------QDKAAQAVSYSERTGNMGRMLRQLHAA--AD
-----------G--DVLIIELEA-----------FVEAAQDQSRIITRVLRNLQAA--TT
-----------Q--GVLVLELEI------QGKDTQSVSYSERTGNMGRMLRQLHAA--SD
-----------D--DVLIIELEP-----------FVETGHGQSRIITRVLRNLQAA--TT
-----------Q--GVLVLELEI------QDKDAQAVSYTERTGNMGRMLRQLHAA--SD
-----------D--DVLIIELEP-----------FVEAGHEQSRIITRVLRNLQAA--TT
-----------Q--GVLILELEI------QDKDALAVSYSERTGNMGRMLRQLHAA--SD
-----------G--DVLIIELEP-----------FVEAAHEQSRIITRVLRNLQAA--TT
-----------V--NDWLLEFEP------------VTLQYDIQSMIGRSASSMLQG--KT
-----------K--DFTLLEIEA-------ASTDGQKSFSDVFQEVRQFISAMESA--AT
-----------E--GLVIVEYEC--------RELATDSVATFALKAHTAIERLKRQ--KS
-----------A--ELAVLEWLP-----VERTFGSTGRQNRMLDDFADLIARLRHA--EE
-----------D--GLVVVELEE------TDDASGESELDALTPRLRAFVQHLHAA--RT
-----------G--STIVMEAEP-----------STSEHLNAGNLVRGMVGRLQQS--QG
-----------G--GLVILEVER----------SGTQTLGSLFARLRGFAQVLSTQ--AD
-----------G--DLLIVEGER----------TQKTERVEAASMVRAMAARLTKV--PS
-----------D--DLVVLELEE------TDDASGNAGLDALTPRLRAFVERLHAA--GS
-----------G--AAIVIEAEP-----------SAPEHLSAGNLVRNMVSRLRLT--VD
-----------P--QGLLVELER-------PTRAESGAFDTLFPSIRSFVDRIGAA--DD
-----------G--STLLVEIEP-TGAEHASAETVDIPGPQLRELLGVAVQRFSNA--SA
-----------P--THVIVECED--------ACAMDHGPAPFYALARNFLARLNEA--RD
-----------G--RQLLLELEL--------LGEEAALLADDAFKGHKALVRLKRQ--RS
-----------P--AHVIVECED--------AGPENHSPAPIYELARSFLPLLQRA--RD
-----------G--GLLLLELEL-------LADEAALLLADDAFKGHRALVRLKRQ--RT
-----------D--GGIVLELEL-----ADGEFRTQGSPSTIHARTDTFTLRAEEV--AT
-----------Q--GILIVEYELEAADSIHLHTTVPGTTTSLAVQLRQATAHLQAC--RD
-----------H--GLVFMEFEP------------DDHGGVEPAGLARALARLQQA--RN
-----------G--GVLIVEFEA--------PVDSRLGLNTLYPMVRVFIEQLHQA--ET
-----------G--DLIVLEFEA-----VASEAASTQSLDALYPRLNAFVEGLHAA--GS
-----------G--PAIVIEAEP-----------SEPEHLSAGNLVRSMVGRLQQT--AG
-----------G--ECAIIELEA-------PPSGTLSSIDMLYPTLRRFVDQLQGA--ST
-----------D--QVLMAEFEP--------AGDMSTAYGNVYPLIRGFISRMSVD--ES
-----------G--DVLIIELEP-----------FVEAAREQSRIITRVLRNLQAA--TT
-----------D--GKIFLEIEA------------CNPLAVKTTKLYYYAKHLDDR--SG
-----------D--ERTYLEIEI------------CNENHLKATRLFYYAKYLEER--HG
---------D-A--DLLIVELEQ-------SVPGESGSLEALYPVIRRFMSEIEQA--SS
---------G-D--AI-VLELEE-------PLEGEPGTFEELYPTIRAFMGKVGTA--AS
-----------P--TQWLVEIEP----------RVSRTSDVTVSDVLPTLRQLERD--HA
-----------C--ERLIIEFEL--------RHTASDAVAAFALKAHTAIDRLKRQ--KS
-----------N--GVAVLEFEA--------TGQSTGGEPDYYALVKTTVSRLQTA--DT
-----------G--GLAFLELEV--------PLHEAAESHAFFCRTSGAIKRLQAA--QT
-----------G--GLIILELEK-------SAADGSGVSPNLYSEVRADLARLQDA--NS
-----------Q--GKLLLELEP-------SSPRESVPFLSFFHGVREGLSRLRDA--RD
-----------D--GLSVLELEP--------AEPQPDMEETALELVRRLVSPLAGA--KG
-----------Q--GRLFLELEP-------VAESESLPFFGFYHQARGAMSRLRDA--KD
-----------D--GLAVLDLEP---------VTGDVSEEGALVMVDQILSPLTRA--KG
-----------D--GKIYLEIEA------------CNPLAVKTTKLYYYAKHLDDR--SG
-----------D--EKTYLEVEI------------CSENHLKATRLFYYAKYLEEQ--HG
-----------Q--GRLILELEP-------TSEQEALPFFGFYHQARSSMSRLRDA--KD
-----------D--GLVVLDLEP---------TAEGTNEEEALGMVDLLLSPLARA--QG
-----------D--GKIYLEIEA------------CNPLAVKTTKLYYYAKHLDDR--SG
-----------E--DSLLLELEK-------PDANGERSFTNVFEDIKYAIAAIEQA--NS
-----------Q--DYYLLEFEP----------ARSDSNTDVQRMIGRSISEMLAD--KN
---------D-A--DLLIVELEQ-------SVPGESGSLEALYPVIRRFMSEIEQA--SS
-----------D--TRWMIEIEP----------REDYFDDDPLRVAYDLTHKLEID--GN
-----------D--QVLILEFES-------SHKSEGVYQGDYYPLVRAFVSTLHKA--TS
-----------K--GCAIIEFEP-----------AGSSATEPVELARALIAQLREV--DQ
-----------G--DMVILELEE-------LPANGVGTLEALYPQMREGIRRMQAA--HD
-----------G--STIVIEAEP----------SEGEGPQDSGSLLRSMIARIQNA--RG
-----------K--GNAIVEFEP-----------ASSSVGEPLELVRAVIAHIGGI--EQ
-----------Q--DALVLELEI------QDKEAQAVSYLERTGNLGRMLRQLHAA--RD
-----------D--DVLIIELEP-----------FVEAGHEQSRIITRVLRNLQAA--TT
-----------Q--GRLFLELEP-------VADPESLPFSSFYQQARGAMSRLRDA--KD
-----------D--GLAVLDLEP---------VSSDSGEEGALVMVDQILSPLTRA--KG
-----------G--ALAILELEE-------LPDTGAGTLEALYPQMREGIRRMQAA--HD
-----------G--STIVIEAEP----------SEGEGPQDSGSLLRSMIARVQNS--RG
-----------D--GVAVLEFEA--------TGHTGGPRPDYYALVKTTLAKLQAS--GS
-----------G--KLAVLEWLP-----QATTAEQLHVQSRTISDIVAVIARLRHN--DR
-----------G--KLAVLEWLP-----QATTAEQLHVQSRTISDIVAVIARLRHN--DR
-----------D--KLLVAEFES--------RQHNGAELAVFAVQAHRAMEKLRRP--RA
-----------D--KLLVAEFES--------RRHSSAELAVFAVQAHRAMEKLRRP--RA
-----------A--NRLVIECER----------SRPEQAVNAAVLVTSMLGRLEAT--ES
---------P-E--GGLIIELER-----------AGPSIDLSSTQVDDALEKIRTA--NS
-----------G--RLVILELED-------LAATGIGTLEALYPQMREGIRRMQAS--HG
-----------G--STIVIEAEP----------SEGAGPQDSGSLLRSMIGRVQNT--RG
-----------G--DVLIIELEA-----------VVEAAHEQSRIITRVLRNLQAA--TT
-----------D--DVLIIELEP-----------FVEAGQEQSRIITRVLRNLQAA--TT
-----------D--LITILEFEA-----VESALASDHSLDALYPRLSRFVEGLHDA--AS
-----------G--GSIVIEAEP-----------SAPEHLSAGNLVRSMVTRLQQT--TG
-----------D--GLTFVELEP--------PERDLADAHAFFARTSGAIKRLQAA--RT
-----------G--PHHILEFED---------SSGAGADSEFLLNQYATTKALYAA--DS
-----------G--NLVVLEFEA-----VASEAASIQSLDALYPRLNAFVEGLHAA--GS
-----------G--GTIVMEAEP-----------SAPEHLSAGNLVRNMVSRLQHT--VE
-----------G--GAIVMEAEP-----------SAPEHLSAGNLVRNMVSRLQHT--VE
-----------S--GLTILELEE-----VASETASAHSLDALYPLLNAFVEGLHTA--TT
IKVATGRRCADR--SVLVVEFEA--------ADLPDLRTRDPLTTVQQMLLAVQPA--PD
-----------R--GLTILELEE-----VASEAAAAHSLDALYPRLNAFVEGLHAA--RT
-----------G--DRTVLEFEE-----NAGETAASGSLDTLYPRLRAFIEALHGA--SS
-----------G--TTIVIEAEP-----------SATEHLSAGNLVRGMVTRLQQT--VG
-----------G--GLVILELED-------LAATGIGTLEALYPQMREGIRRMQSS--HD
-----------G--STIVIEAEP----------SEGEGPQDSGSLLRSMLGRVQNT--RG
-----------D--QVLITEFES------PRLPADLTGQGDYYPLVRSFVSTLHLA--GS
-----------K--GSAILEFEP-----------ADAGIAEPVELARTLIAQLREI--DQ
-----------G--ALILVEVEK---------TRQGESAEALMVGLTSLAQYMNGA--PS
-----------K--STTIIEFEP------------SRSETQPLGTARKMVDRIREA--DS
-----------A--GLLIAEFEP--------ASDTATAHGKLYPLVRSFISQMREE--ES
-----------D--ELLWVEFEP---------VVETDAAPLDLAFLNAALGQMLAA--PT
-----------D--GALVIELER-------ALVGEPGSFDEVYPHVRELIDEIHRI--GD
---------P-G--EGVVIELER------------AGATFPIGTHLEKALQTILGA--PS
------RHEG-T--TLLIIEAEP----------TSGEPDSAAAALVRDMIARLQRA--GD
-----------D--GLVLLEFEP--------RGEPSDGAHAFFRRTSGAIRRLQAA--RT
---------P-G--EGLVIELER------------AGAAMPLASQIEKALQGILGA--PS
ADADANGANDPMGRDTVVIECEP----------TTGESDTAAPALVRDMITRLRRA--DD
-----------E--QGVVLEFED-------PPHSEAETLEGLYPRLREFLDDIARA--ED
-----------G--EFMLVELEP--------GVGAATSASAVLGMLERAGANFERA--AN
-----------G--RSIILEIEE----------ASYPPLDDLLPKLRSFGQILAGQ--SD
-----------G--AFLVLEFEP--------AEAEPVEAVPFLTTLDAASSRFERT--TS
-----------A--SAVILEFEP-----------ASTDSDQPLEVARMLISRIRNV--GS
-----------H--GKLIVEFES--------AGSPGAAYDKLYPLMRTFVVQLQEA--QD
-----------D--GLAVIEAAP----------SVMGAGANGVTLLRGLAGRLRRA--PT
-----------Q--GRLIVEFER----------STPVFQNELLFRLTGFAQQMTAT--EE
-----------K--SAVIIEFEP------------APAVGQPLHIAREMIGRISDI--TD
-----------G--GLIVVEVER----------NAADDTDGLLSRLRDFAQILSGQ--SD
-----------G--DKLVVEMDA--------GEAEPTLSAPFLFGLDAAVSVFERS--AT
-----------D--TKVILEFEP-----------AAGDTDQPLEVARMLVSRIRNV--TS
-----------E--GVTVLELEP-----------CSADQPAAATDLLQAVGRLRTS--GN
-----------G--ERVVLEFEA----------LSGPDTQTLFPAMGDWLSHLAGA--RT
-----------G--TLVILEVEK---------AGEGESAEKLMGELTSLAKYLNSA--PS
-----------K--STTIIEFEP------------SQSETQPLGTARKMVDRIREA--DS
-----------D--GLIFLELER-----------AQPTSPSDGVLNSRALRRLQKV--RT
-----------G--GIAIIEGTP---------SLDNTATADPVTLVKGLIGRLKRA--PT
-----------Q--GILVLELEI------QDKEAQAVSYTERTGNLGRMLRQLHAA--SD
-----------D--DVLIIELEP-----------FVEAGHEQSRIITRVLRNLQAA--TT
-----------Q--GVLVLELEI------QDKDAQAVSYTERTGNMGRMLRQLHAA--SD
-----------D--DVLIIELEP-----------FVEAGHEQSRIITRVLRNLQAA--TT
-----------Q--EALVLELEI------QDKAAQAISYSERTGNMGRMLRQLHAA--AD
-----------G--DVLIIELEP-----------FVEVAQEQSRIITRVLRNLQAA--TT
-----------G--DAVVLELEG-------VPSEGARTLESLYPDLRKSIHSLQSA--TD
-----------E--STIVIEVEK----------SEPGPVQDAGTMVRAMVGRVERT--GD
-----------D--GLRVLELEP-------LADEDVGAEQTALGAVQRLVSPLARA--KV
-----------D--GLRVLELEP-------LADEDVGAEETALGAVQRLVSPLARA--KG
-----------D--GKIYLEIEA------------CNPLAVKTTKLYYYAKHLDDR--SS
-----------D--EKTYVEVEI------------CSENHLKATRLFYYAKYLEEQ--HG
-----------K--GRLIVEFEP--------VGNAGQAYDDLYPLMRTFVVQLHDA--QG
-----------G--GLAVIEAAP----------SVPGAGANGVTLLRGLAGRLRRT--PT
-----------G--GALIVELEE-------VEQADPGGFDAVQPLVQSFLTDLQAA--RT
-----------E--ALTIVELEP--------VQAGRPSAAQALSRLQRLTRAIGAA--ES
---------P-G--LV-LIDMEE-------RVPGDAGTLEELYPSIQACIAQIEQT--SD
-----------G--DMIIVEVEK----------LPDGLADHVFLRFRGFAQQLAGQ--QD
-----------E--TSVIIEFQP-----------AAEHSDQPLETARMLISRVRSI--SS
-----------D--GLLLLEFER-------LDEAARVGAPDLYQEVHTTLQRLQAT--PT
-----------R--N-WLLELET---------ALPASQQREAYRPVTHRLYRMPYT-ETD
-----------G--HSIILEAER----------ADTRPLEGLFSRLRGFVEILSTR--PD
-----------E--SKVIIEFEP-----------ASTDGDQPLEVARMLISRIRNM--TS
-----------Q--GRIVCEFET--------RNVPADTVAMFAVKAHSSIERVRRQ--KS
-----------G--EWAIIEWLP-----MLASPDEQQRQNQVFADFAGVIGRLRRS--ED
-----------E--GLVVLELEQ-----------ALHDEEQASGCIEDVLERLQCA--RS
-----------D--GLALLEFEA-------LGHDDRGNGLDHYTLVKTTVARLQAA--GT
-----------D--QVLIVEFEP------LRVPEDLTAQGDYYPLVRTFVSSLHLA--GS
-----------K--GSTILEFEP-----------AGQNVAEPIELARTLIAQLREI--DQ
-----------D--GLTLVEFEA-------APRTAPADFRMLYPLIGEFLSQLGES--SA
-----------Q--DVLFLECEP--------VPPPDNDPTRFHHRLRDAVLTLQGA--AS
-----------D--DRVILEFED------TAAGTAHASSEELHRKLSYGVGRIARS-GDD
-----------N--GIIIVETEQ-------------TTPGDLPAALPRTMVRLRDA--SS
-----------T--GCILVELER----------SSRGFGTVSAQRLQTPLLRVPYD-EDE
-----------G--DLVILELEE-------LAPTGVGTLEALYPQMREGIRRMQAA--HD
-----------G--STIVIEAEP----------SEGEGPQDSGSLLRSMIARVQNA--RG
-----------G--GLVILELED-------LEATGVGTLEALYPQMREGIRRMQAA--HD
-----------G--STIVIEAEP----------SEGEGPQDSGSLLRSMIGRVQNT--RG
-----------D--GALILELED--------ARDAGPTIQADYRSVRTAMGRLLAA--GS
-----------D--GTVILEFEP-------ARGDGGPNSAELYRLTQEAISRLRKA--SQ
-----------D--GLVVVELEE------TDAAAGESELDALTPRLRAFVQHLHAA--RT
-----------G--SAIVMEAEP-----------STSEHLNAGNLVRGMVGRLQQS--QG
-----------G--PLIIVEVEK---------TREGESAERLMGELTRLAQYLNSA--PS
-----------K--STTIIEFEP------------SRNETQPLGTARKMVDRIREA--DS
-----------D--QVLIAEFEP------LGLPTELSDHGDYYPLVREFVGSLNTA--SD
-----------K--GTVILEFEP-----------SGASIAEPVELVRTVIAQLREV--ER
-----------G--DVLILELER--------RGAADLPMLNPYADLADCTGQLQSA--AS
-----------E--ARIFAEFEP---------VAGPDEAAPNLPEMGAVLRDLRRA--RN
---------P-G--GGLVIELER------------TGPVVDLAAPVEAALHGILDA--HS
-----------Q--GVLVLELEI------QGKDAQSVSYSERTGNMGRMLRQLHAA--SD
-----------D--DVLIIELED-----------FVETGHGQSRILARVLRNLQAA--TT
-----------A--NFYLLEFEP----------TSSATEIDIQKTIGRSVTEMLSG--KQ
-----------Q--EYFLLELEK-------VQAEDERTFINVFQEIKYVMAAVDVA--TS
-----------D--GLVVLEMEE------APDADVDAGLDALTPRLRAFVQRLRVA--RS
LGAPSGRSRSGR--DGLVLEFEA--------ADPPGAAARDPLATVQEMLAAVQAA--PD
---------T-C--GHLIVEFEL---------PGAADEMETQDRGVRDAFARLGRT--AS
---------A-G--GGLILELER------------AGPDENFAGRIEPALQTILAS--YA
-----------A--DHLYLEIFL--------NDISGRRPDNQYEMRQHAINALRTL--DS
---------S-S--DQAVVEFET-------CVEDVGQSLQSPIDQTRKYLSAVSAR--ET
-----------G--ALTILEFEE-----VSSEAASGRSLDALYPRLNAFVAGLPEA--RT
-----------K--GTVVVEFEP-----------AGANVAEPLELARTVIAQVREI--DR
-----------A--GLTFVELEP--------PEHGLADAHAFFSRTSGAIKRLQAA--TT
-----------G--LFQIVEFEQ---------TPGEGAHGEFLLKQYAVTKALYDS--DS
---------P-G--EGVVIELER------------AGATFPIGTHLEKALQTILGA--PS
------RHEG-T--TLLIIEAEP----------TSGEPDSAAAALVRDMIARLQRA--GD
-----------H--DTVILELER-------LDGIEANLLDHVYPRMREALERLDAL--NT
-----------G--HSIIIEAEP----------SEPEGDLDVGSMIRAMITRLQRT--AD
-----------D--DRVIVELER----------AASEAMDDPFARLTAFAQQMAGN--ID
-----------K--SAVIIEFEL------------APSVGQPLHIAREMIGRISDV--TE
-----------D--QVLIAEFEP------VRQPLGPVDQGDYYPLVRGFVSSLNNA--AT
-----------K--GTVILEFEP-----------ASQSIAEPIELVRTVIAQLREI--DR
-----------D--DLVVLELEE------IDAAAAEIGVDVLTPRLRAFVERLQTA--RT
-----------G--GAIIIEAEP-----------SAPEHLSAGNLVRNMVSRLQQT--AE
-----------D--QLVFLELEP--------PQRDVAEPQAFFRRTNSAIRRLQAA--ET
-----------G--GLIILEFEK-------AEPEAAGTTSNLYSEVRADLAALQAT--EG
-----------A--GRRFVEFIR-------NEAPSASLVRKRMRRCGSACSQIMGA--VT
-----------G--RLFVLEFER---------RGADAGDAHDPGMVQALIGRVQRH--KA
-----------Q--GVLVLELER---------PNSPEVAADIYRATQQALTELDSS--RD
-----------G--INTYIEIEI------------CNVNQLKSTKLYYYAKYLEDN--KS
-----------N--DYIYLEFEA------------SGNTPASWLNLYSYSKKIDRS--NQ
-----------G--DNIYVEIER------------CNVDQIKPTKLYYYAKYLEDN--KS
-----------N--DYIYLEFEA------------SGNTPASWLNLYSYSKKIDRS--NQ
-----------D--GVLLIELEK-------ATEPEQPLAADLYSPLRTIISRLQAT--PT
-----------D--QVLIAEFEP------VRLPADLNDDGDYYPLLREFVGGLHTA--SD
-----------K--GTVILEFEP-----------SGASIAEPVELVRTVIAQLRDI--ER
-----------N--GLIIGEVEE----------AEEATPSGIFSGLRSFIERLAAH--TD
-----------D--AGAIMEFEP-----------VTATNDQPLEVARMLISRIRNI--RN
-----------G--GLIILELEK-------SAADGSGVSPNLYSEVRADLARLQDA--NS
---------A-E--GGLIVELER------------AGPAIDLAQMVGPALEKIRTA--NS
-----------D--DVLIAEFEP--------AGDSAAAHGRLYPLVRSFISQMRED--ES
-----------D--EVLIIELEP-----------FVESTQEQSRVIARVLRNLQAV--NT
-----------A--DTLFCEIEP--------RQPGDQGQPDQLTLVQSTISGMREA--ES
-----------V--DFIVIEIER---------SAVPSAPIPVQQLQSPLLSVPYDD--DE
-----------G--DHYVVELEP-----ATEFRDTYSAEQFIKLYSMSVAPRFKEM--ST
-----------G--LYTLIELEE-----------VHSERKADEQFVRSLLTQFYRA--AD
-----------N--GLLVIELEP----TPQLSYEAAQQWVPMDVDIRTLLPDVDDC--ES
-----------D--GYLVLEFEH------------SESSRKFESVIEALMIQMTMF--SE
-----------N--GLLVIELEP----TPQLSYEAAQQWVPMDVDIRTLLPDVDGC--DS
-----------A--EHLIIEFEK------------LDNSGKYEGVITALMAQMSMF--SE
-----------D--GLVLIELEP-------VAPRDEEEALAAARGLQRAIARLRAA-GTG
-----------D--GRIYAEFET---------PVSDHDEAGAVAGVQAIIQALRRT--RS
-----------E--GAILVELER---------DNPPENLPSYQALESELYPDAPGS--WQ
-----------G--TFIIIEFEK-----------ITDDRVPEDSFVRSMLSQFHRY--SD
-----------N--GLLVIELEP----TPQLSYEAAQRWVPMDVDIRTLLPDVDDC--DS
-----------G--DYLILEFEK------------SEPARKFEGVVEALMTQMAMF--SE
-----------D--TLVILELEP----------APRAVPDDILARAVRGLVGVRAQ--SD
-----------H--N-WLLELEI---------GLPVAQQVEAYRPVPHRLYRMPYS-ERD
-----------N--GLLVIELEP----TPQLSYEAAQQWVPMDMDLRALLPDVDDR--DS
-----------G--SSSIIEFEN------------RDHRASQDNVLAAMMSQIAEP--DT
-----------G--VYLIIEAEP----------SVHEPGVNSGELVRLMLERIRKT--RG
-----------G--VYLIIEAEP----------SVHEPGVNSGELVRLMLERIRKT--RG
-----------G--GSIVIEAEP-----------SAPEHLSAGNLVRSMVTRLQQT--TG
-----------D--GAIVMEMEP-----------SVSEHLNAGNLVRSMVGRLQQT--IG
-----------A--GQIVIEAEP-----------ASGEHGDATGMVRSMIARLDGA--AD
-----------G--DLVLLEIEP--------GLDRPMAGSQILTHLEAAAAAFERC--PG
-----------G--GQIVIEAEP-----------ASSEHGDATGMVRSMIARLDQC--AD
-----------S--DVLLIELEP--------APPTLPSAIDVLTAMEEAAATFEQA--FG
-----------G--QYIIVEFEE-----------IKAERAKDEQFVRSLLTQFYRA--KD
-----------D--NAINVEIEL---------QERSASTSRYSHHDAISYRSLQGD--WT
-----------G--GQIVIEAEP-----------ASGEHGDATGMVRSMIARLDGA--TE
-----------G--ELVLLEIEP--------GLERPMAGSQILAHLEAAAAAFERC--PG
-----------G--GQIVIEAEP-----------ASGEHGDATGMVRSMIARLDGA--SD
-----------G--ELVLLEIEP--------GLERPMAGSQILAHLEAAAAAFERC--PG
-----------E--EHVLVELEP--------ATTAPSSAATVLGWLDSMATAFERS--GN
-----------G--DLLILEGEP----------SLPQDRMEAASMVRAMIERLKRA--KS
-----------A--VHVIVELEP--------VEAEPMTAAGMLGRLNAMAMTFERA--SN
-----------G--GQIVIEAEP-----------ASGEHGDATGMVRSMIARLDGA--PD
-----------D--GGLVLEFEA--------AEISDAFAAEPLAAVQLMVEGFGSA--AS
-----------P--AGIIVEIEP-------RGVPGPVRQDDTLVLVQGMIASLQGA--AT
-----------P--AGIIVEIEP-------RGVPGPVRQDDTLVLVQGMIASLQGA--AT
-----------V--GQLVLEAEP-----------SANETGDIGGTVRSMISRLDQC--ED
-----------G--MNAIFEFEE------------SNHTQVQDNILAAMMNQITGP--KD
-----------E--EGILIEIES---------SITNVSQRQYLQLRSSILPTIEQH--WE
-----------G--NLLIIEGEP----------CGSDQPASAATLVRSMMGQVQSQ--AT
-----------A--EHVLVELEP--------VEGEPVTAAGMLGRLNAMAMTFERA--SN
-----------G--AYLVVEAEP----------SVVEAGVNSGELVRLMLERIRKT--RG
---------S-N--GGLMLELEP------------AAPSADPTPALDGAFHRITSS--SS
-----------Q--DLIIVEAEP----------SATPIDLNAGAMVRSMLARIKA-----
-----------G--DYLLAELEP--------VEAAPMTATQMLGRLNPMITMFERA--TD
-----------Q--GQIVLEFEP-----------GVPTSGDSSGMVRAMMARLDTR--PD
-----------G--AHWLVQLEP---------AAEEMPESDVLGWMHEVGLQFERS--AD
-----------G--DQIVIEAEP-----------ASGEYGDASGMVRSMISRLDQC--AD
-----------E--DLLIVEGEF----------SQKTDEPEVASMVRAMAARLAKA--NT
-----------E--GRTFLEFEP---------PASTEDTEVALHLTQSLVRRVDGL--KD
-----------D--DKVIIEFEP-----------ASTEADQPLEVARMLISRIRNM--NS
-----------G--LSYIIEFER----------KTSDRQRDDMALVQPLLARVRKG--RT
-----------G--VYLVVEAEP----------SVIEPDVNSGELVRLMLERIRKT--RG
---------P-E--GGLVIELER------------AGPSVDFTRHIAKALEKIRTA--SS
-----------G--SHVCVNIEP---------LPLAPEATPAITAVLPALESFRAA--TS
-----------G--DRVCIDFEP---------VRLDAGQQPPEDLLRSVLDSFKSA--TS
-----------G--QSFVLEIEE----------SEGGRRRDYVSYVRPMIDRMRNS--AT
-----------D--GALVIEVED--------ADLSDRHAVDPLACVQEMFDGLGDA--PD
-----------E--EHVLVELEP--------ATTAPSSAATVLGWLDSMATAFERS--GS
-----------G--GQIVIEAEA------------GAPGDEGSISVRAMMSRLDRA--KD
-----------G--GIVMVELEP--------APADPRSAAAALAELDRTGALFERA--PD
-----------G--VYLVIEAEP----------SVSEPGVNSGELVRLMLERIRKT--RG
-----------G--AYLVIEAEP----------SVNEPGVNSGELVRLMLERIRKT--RG
-----------Q--GKTFVEFER--------CPDRGQTARQALDLTRSVIHRLGRE--DS
-----------G--AYLVLEAEP----------SVNEPGVNSGELVRLMLERIRKT--RG
---------P-E--GGLVIELER------------AGPSVDLTRYIAKALEKIRTA--SS
-----------K--STVIIEFEP-----------CDPDAGQLLTLAREMIGRISDV--PD
-----------G--EYLVVEFDE--------TEAEAIATIPFLVTLDAASSRFERS--SS
-----------G--AYLIIEAEP----------SVIEPDVNSGELVRLMLERIRKT--RG
---------P-E--GGLVIELER------------AGPSVDFTRYIAKALEKIRTA--SS
-----------D--DQVVIEAEP----------SQEGAQGGSPVSIRSMMGRLDQA--ET
-----------A--GRLVVEMDA--------AEPEPTLSAPFLFGLDAAVSQFERA--PT
-----------G--ASIIVEAEP----------SDVGQTISPGTLVRSMSGRLQRT--RS
-----------G--EWLVAELEP-----------AESDQPIKLSILKAASHGFERS--SN
-----------K--SVTIIELEP------------VSEETRPLHTAQLMIDRIRES--DN
-----------G--DYIVVELDE--------AEEDAILSVPFLYGLEAATAMFERA--GT
-----------G--VYLVVEAEP----------SVIEPGVNSGELVRLMLERVRKT--RG
---------P-E--GGLVIELER------------AGPSVDFTKHIAKALEKIRTA--SS
-----------G--DDLIVELEP-----------SQVTEKASFQTLRRIHQEVALA--QD
-----------S--G-WLLELEP-----------SVPADQAQQPPSLAAITDTMTT--EQ
-----------G--EFIILEFEK-----------IDKQNDSSEHFVRSLLSQFYRA--TD
-----------K--GFYIVEVEA---------MPEEKSRASLSELEAMLYPSSGAS--WN
---------A-G--GGLILELER------------PGAAPDLSRRVERALQQILSA--YS
-----------A--GRLVVELER-------LPERPEDFGAATPAQARDAVARLRAA--GT
-----------G--EALILEIEE------LGQAGEDNSFINIYQQLKYAMAAINAA--PS
-----------N--STVILEFEP--------FPDGSLDLPNLYKQTQQFVSYLNDA--QD
-----------G--ESVILEMEA------QSSPTAQNSFITIYQQLKYAMAAINAA--SS
-----------G--EFRILSLEK--------RLDHEDDPDYAFDQTRGFIGFIERS--RS
-----------D--GFLLLEAEP--------VSAEPISFVDVYEQLKYVMAAIEGT--ST
-----------E--NIFVLELEE--------SVPVNLPVDALFDQTAAFVTHIERA--RS
-----------D--GYVLMEVEK--------LEDEQATFVDLYEPLKYAIAAIESA--EG
-----------D--GLFVIECEV---------AVPDAASDDLYDQTSRFVQHIDRA--RT
-----------E--TYLLIELEL-----LNGAGKRDMSFVDVYQEVKYAMAAIDQA--AG
-----------G--FIIILEFEP--------FPDGSLALPDLYRQTQKLVTYLQNA--QN
-----------Q--GVGFFEIEQ---AIHLQGSKQFSRFLATQREVLRTLVQLERT-CNQ
-----------N--GQICLELEG---PRENPRESSYTESLQEFFDWIRSQAQSPTP--IS
-----------G--EALLLEIEG------LDEQGEEHSFIDIYQQLKYAMAAINAA--PS
-----------N--NTIILEFEP--------FPDGTLDMPNLYKQTQQFVSYLNDA--QD
-----------E--EYILFEFEP-------SDDTDIKGFREVYQQIHEASAAIQQS--QE
-----------E--DVIILESEI---------HIDNTPKNDLFDMSKQFMDYMEDS--HT
-----------G--EALILEIEA------LSPAGEENSFINIYQQLKYAMAAINAA--PS
-----------N--STVILEFEP--------FPDGTLDLPNLYKQTQQFVSYLNDA--QD
-----------Q--GVLVLELEI------QGKDAQSVSYSERTGNIGRMLRQLHAA--TD
-----------D--DVLIIELED-----------FVETDHGQSRILARVLRNLQAA--TT
-----------G--GVLLVEIEV-------AYGERPFSFPNTYQAVRSSVEELNRA--ET
-----------A--GQIVIEIEK-----------SHGDYQANLVPVLYASQEIGEA--KS
-----------G--GPLVVEIER----------STAASPDRLLADLHAGMRRLSRC--ET
-----------G--GVLLVEIEI-------AYGERPFSFPNTYQAVRSSVEELNRA--DS
-----------A--GQIVIEIER-----------SHGDDQANLVPVLYSSQEIGEA--TS
-----------A--SMIIVEFEA-----------VSTTDAHLLPALNAALRRVSAM--RT
-----------E--DHYILEIER--------------DIPSVTTDPTAMIATLLAA--PS

PTDLLSCAAQEVRALTGFDRVLIYRFDADWHGTVVAED-G--NGR-L-PSYMDL-RFPAS
FDSCCREAARQLRSLTGFDRVMIYRFDRDGAGEVIAES-A--VRG-M-PSYLGL-RYPAS
PDVLLRRASHLVRTLLGYDRVMIYRFDADGSGKVVSEA-R--MPS-L-ESFLGQ-HFPAG
LEGLYKESVRQLRGITGFDRVMLYRFAESGAGAVIAEA-S--RSG-I-GSFLGL-NYPAT
LEDALLRTAQLVSSISGYDRTLIYDFGPDWSGHVVAEA-G--SGA-L-PSYLEL-RFPAG
VESLISRTTRLVKATLGYDRVMIYRFEEDGAGKVVSEA-K--QPE-L-ESFLGQ-YFPAS
LREMAQEMVSTIRYLTNMDRVVLYKFNDDYSGKVIAEA-K--ADD-M-DSYQDL-YFPAS
SDELLTLAVEEIAAATGYMRVLAYRFDDAWNGDVVAET-T--NGV-P-PRFEGH-HFPHT
ESELRETVAADIREITGFDRVMIYHFHDDGHGEVVADE-R--AAD-L-EPYLGL-HFPAS
IAKFHHDTARQVLAITGFDRVMIYQFDTEGHGEVIAES-A--RAG-M-ESFLGL-HYPAS
IDKLIRTSARLVRAVLGYDRVMIYRFDNDGSGKVVSEA-K--SME-L-ESFLGQ-YFPAS
LEQLAETLARDVRTVTGFDRVMVYRFDPEWNGEVIAED-R--RED-L-EPFLGL-WFPAS
MTELAREAARQLKVLTGFDRVMVYQFHPDGSGEVIAEA-A--EAG-L-ERFLGL-HYPAS
VRTLFQKAVVAFRKLTGFDRVMIYQFLEDASGVVVAED-G--NDN-Y-PSFLNH-HFPAS
LIGLCDETATIFREITGYDRVMVYRFDEEGHGEVLSER-R--RPD-L-EAFLGN-RYPAS
MIDLAQEAARQLKLLTGFDRVMVYRFHPDGSGEVIAET-A--GSG-L-EPFLGL-HYPAS
LEDASHSIAADVRAISGFDRVMVYQFLKDGSGCVIAEQ-K--LED-L-PSFLHH-RYPAS
LKTLYDRAALEFRRLTGFDRVMIYRFGDDDAGEVVGED-R--AHH-L-KSFLNH-RFPGS
QVELCELAVHGLQLVLGYDRVMAYRFGADGHGEVIAER-R--RQD-L-EPYLGL-HYPAS
LDDLLRVAAQVVRDLSGFDRVMVYEFAEDASGEVRAEA-R--RDD-L-NSFLGH-RFPES
LRALAEVATQTVRELTGFDRVMLYKFAPDATGEVIAEA-R--REG-L-HAFLGH-RFPAS
IAPLFQEATRQIRALTGYDRVMIYRFAEDGSGEVVAES-L--RSG-T-ASCLGL-HYPAT
LEIMAQEIVDTIKYVTNMDRILLYRFNDDASGRVIAEA-K--EPD-M-ESYLDV-YYPAS
SMGVLQAAVDEVARRTGYQHVMAYRFDKDWNGEVIAEN-R--QGD-Q-NSFLGH-CFPAS
VREFCQHAVAQVRAVTGFDRVAIYRFAPDESGEIIAED-I--AAG-L-APWLGL-HYPAS
HNDLINTLTRLIQEISGYDRVMIYQFDPEWNGRVIAES-V--RQL-F-TSMLNH-HFPAS
VGELCRGLAAEVRALTGFDRVMVYRFDAEWNGEVVAEE-R--RND-L-NSFLGL-HYPST
LGDLFAAAAHHVRLLTGFDRVMVYRFDADYNGEVVAES-K--RDD-L-NPFLGL-HYPAT
ESEVMAMLCEAVRAISGYNRALIYAFDENWNGKVVAES-R--CET-L-SPLLGQ-HFPAS
WQVFSEQTVTALGAMFGYARTMAYTFHPDYHGEVTAEYIN--RPD-L-EPYLGL-HYPAS
IDELPLVAAREIKAITGFDRVMFYDFHADGHGQIVADE-R--EPD-M-VPYFGL-HFPAS
LGPLYDTAARAVRELTGFDRVMVYRYDRDYNGEVVAEN-K--RED-L-NSFLGL-HYPAS
ADHLIRDTARLVRGLLGYDRVMVYRFEHDSSGKVVSEA-K--RSD-L-ESFLGQ-YFPAS
PDRLLTMTARLVREVTGHESVMVYRFDAEWNGQIIIED-R--ADG-Q-HRFLGH-HFPAS
PDRLLELTARQVREVTGHESVMVYRFDAEWNGQIIIED-R--ADG-E-QRFLGQ-HFPAS
PDELRQQAAREIKAITGFDRVMCYEFHDDGHGQVVADE-R--EPD-M-EAYFGL-HFPAS
TASLLSNVTDELRRMTGYDRVMAYRFRHDDSGEVVAES-R--RED-L-ESYLGQ-RYPAS
ILEASHRVAREIHGTLGYDRVMVYRFDEFWNGDVIAEA-C--RPE-L-ETYLGL-HYPAT
LETLFDISVHEIQALTGYDRVMIYRFEPEGHGIVVAQA-L--TGT-L-PSYSGL-NFPAS
EQAAAECLMRFIAMVTGFDRVMLLQFLPNWHGKVIAET-L--KPG-I-SGYLNH-HFPAN
LQTLYEVSVREIQRMTGYDRVLIYRFEEEGHGQVIAEA-S--APA-M-ELFNGL-FFPAS
LETLFDIGVHEIQALTGYDRVMIYRFEPEGHGKVVAQA-L--TGP-L-PSYSGL-NFPGS
LLEAVRVAAAEVRRISGYDHIMVYQFLPDSSGSVVAES-R--AEG-R-SSFLNH-RFPAS
LQSLCDEAAHIFRRITGYDRVMIYRFDEEGHGEVFAET-R--KPD-L-EAFLGN-RYPAS
MEAFFRDGARQARALTGFDRVMVYRFDDSGSGEVVAEA-A--RAG-I-GSFLGL-HYPAS
LRALCDDTALLFQQCTGYDRVMVYRFDEQGHGEVFSER-H--VPG-L-ESYFGN-RYPSS
LESACAAAAQEVREITGFDRVMIYRFASDFSGEVIAED-R--CAE-V-ESYLGL-HFPAS
LPTACWIAASEVRRITGFDRIKVYQFAADWSGQVIAED-R--DSG-I-PSLLDF-HFPSS
LEEMAARVPRYLQAMLGYHRVMMYRFADDGSGKVIGEA-K--RSD-L-ESFLGQ-HFPAS
LEEMAARVPRYLQAMLGYHRVMMYRFADDGSGKVIGEA-K--RSD-L-ESFLGQ-HFPAS
LRALCDETARIYKSITGYDRVMVYRFDELGHGQVFSEQ-R--EPE-L-EPYLGN-RYPAS
LRHLATVVTRRFHELSGYDRVMLYRFDTDWNGEVIGETFA--PHV-D-HSFKGL-SFPSS
VRALCDEAARVFKTATGYDRVMIYRFDEQGHGQIFSEQ-R--EPE-L-EPYLGN-WYPAS
VVQLAQLAATEIKRLTGFGRSLVYRFDGNGHGEVLAEA-I--DPG-Y-DSYQGH-RFPAA
IDALLETAVQEVRALTGFDRVMAYRFRPDDSGDVVAEA-R--APA-L-PPLVGH-RYPAG
LQELCEAVVQEVRGLTGFDRAIIYRFDAEWNGSVIAEA-R--DAR-A-DPYLGL-HFPAS
TQALLQTAADTVRALTGFDRVMVYRFDADWHGEVLAES-K--RGG-M-DGFLGM-HFPAT
QNDLCKLAVRGLKEVTGYDRVMAYRFGEGGHGEVIAEL-C--NPG-I-ESYLGL-RYPAS
LASAQQQLVEHIQAHTGFDRVMLYLFRNDDTGEVIAEARS--PQC-K-GTYLGL-RFPAS
LASLAKAGARLVRTMLGYDRVMIYQFLHNGAGRVIAEA-K--RAG-L-QSFMGQ-HFPAS
PDSLLAFAAGELREAAGVARAMVYRFDADYNGTISSEL-T--DGR-P-QRYQGQ-RFPAS
RDGLLRALTALVRELAGYDRVMIYRFDEDWNGSVVAES-L--SAG-A-DSYLGH-HFPAS
LRALCAEAAQAFRRITGFDRVMIYQFREDEAGVVLAEA-K--APE-M-GSFLNH-HFPGG
IAEAAVRVAKGLRSLIGFDRVMIYRFDEEWNGDIIAEA-R--KPE-L-EAYLGL-HYPAS
LSALCVEAVREVRRLTGFDRVIAYRFDEEWNGAVLAED-R--LET-A-DSYLGL-WFPAS
PKGLLQAAAEAVRALTRFDRVMVYRFDADWHGEVLAES-R--DES-M-DGFLGL-HFPAS
VREFCQMVTEEIRRVSGYDRVMVYQFQEDWSGHVIAED-MAQDMG-L-ESYLDL-HYPAS
LEQLCGAAAEEIRCVTGFDRVMVYRFDADWHGEVIGEA-V--REG-V-DSFLGL-HFPAS
DQEIWDQLLNTLSNIINYDRIMVYKFMSDGSGKVIAEK-T--NNH-L-ESYLGL-HYPEH
GSNIWEFLVEKIKEITDYDRVMVYQFNEDKSGKVIAEA-K--NAN-M-ESYLDL-HYPES
IEGLLSIAVDQIREFTGFDRVMAYRFRPDDSGDVVAEA-R--RED-I-VPYLGQ-RYPAS
LEAFFRECVNVIQEVSGFDRVMIYRFLADGCGEVVAEHTA--PEY-Q-QKYLGL-RFPAS
IEELLQQSVQQVKRITGFGRVKAYRFDAEGNGQVLAEV-A--DAG-Y-PRYQGL-CFPAS
SPKLLSDAARYVRAMLGYDRVMIYKLGADGAGQVVAEA-K--RGD-L-ESFMGQ-YFPGS
LEELNAAAARIVRALTGFDRVLVYRFDEHWNGTVIAED-G--NGK-L-PSYMDL-RFPAA
LESLYRECVRQLRGVTGFDRVMLYRFSPDNSGHVIAES-A--RSG-I-GSFLDL-HYPST
PIELCEVAAAHVRELTGFDRTLIYKFDKEWNGIVLAED-R--NHL-M-PSYLDL-RFPES
IAEAAVRAAKGLRSMIGFDRVMVYRFDEEWNGDIIAEA-R--QPE-L-DAYLGL-HYPAT
LQTLYEVSVREIQKMTGYDRVLIYRFEEEGHGQVIAEA-S--APA-M-ELFNGL-FFPAS
LETLFDIGVHEIQALTGYDRVMIYRFEPEGHGKVVAQA-L--TGP-L-PSYSGL-NFPGS
LQTLYEVSVREVQKMTGYDRVLIYRFEEEGHGQVIAEA-S--APS-M-ELFNGL-FFPAS
LETLFDISVHEIQALTGYDRVMIYRFEPEGHGKVVAQA-L--TGP-L-PSYSGL-NFPGS
LQTLYEVSVREIQRMTGYDRVLIYRFEEEGHGQVIAEA-S--APS-M-ELFNGL-FFPAS
LETLFDISVHEIQALTGYDRVMIYRFEPEGHGKVVAQA-L--TGL-L-PSYSGL-NFPGS
LQTLYEVSVREIQKMTGYDRVLIYRFEEEGHGQVIAEA-S--SPS-M-ELFNGL-FFPAS
LETLFDIGVHEIQALTGYDRVMIYRFEPEGHGKVVAQA-L--TGP-L-PSYSGL-NFPGS
ISALLSGAALEVKKLINYDRIMIYKFLDDGHGEVVAEE-K--EDR-L-EPFFGL-HYPAS
LEEVCSVAIKQLRKVSGFDGIRMYQFDAAWNGTVIAEE-I--SGE-L-ESYLGQ-TFPAS
VPALLKAAVDQIRLITGFDRVMAYRFRHDDSGEVAAEA-R--TES-L-DPYLGR-RYPAS
LAPFFDECAQVVQEFTNFDRVMIYRFLADGCGEVVAERTS--ERC-E-QKYLGL-RFPAS
VEDLCALVAQDIRRITGFDRALVYRFDRDWHGTVLAED-G--NGV-L-PSYLDL-RFPAS
FEAFCREAVRQMRALTGFDRTMVYRFDPDGSGVVVAES-V--RSG-L-DPYLGL-HYPAS
VAGSLAAAARFVHDLTGFDRVLVYKFDDDWNGHVVAEA-G--NGR-L-PSYLDL-RFPAG
IEKFHRDAVRQVLAITGFDRVMIYRFDTDGHGEVIAES-T--RAG-V-DSFLGL-HYPAS
VEDLCQLLAEDIRHVTGFDRALVYRFDRDWHGTVLAES-G--NGV-L-PSYLDL-RFPAS
FEPLCREATRQMRALTGFDRVMLYRFAPDGSGEVVAES-V--RSG-L-DRYLGL-HYPAS
IVALCSVAAAEVRRMTGFNRALVYRFSPEWHGTVIAED-S--DGT-L-PSYLDL-RFPAS
IGTLADSVVRCFRDMLGYDRVMVYKFDPDGHGKIIAEA-R--DPR-L-ESLLGH-HYPAT
LPALCLLAAEEMRRVSGFGRALVYRFDEDGHGEVLAES-L--EPD-Y-DSYLGH-HFPAS
VDDLLAVAAQEVRALTGFDRVMAYRFRHDDSGDVVTEA-R--DAA-L-EPFAGR-RYPAS
LPALCLLAAQEMQRLSGFGRTLVYRFDEDGHGQVLAET-L--QEG-Y-DSYLGH-HFPAS
VDDLLAVAAEEVRALTGFDRVMAYRFRHDDSGDVVTEA-R--DPA-L-EPFAGR-RYPAS
APELAGLLCEEVRRLTGFDRVLVYRFDEGWNGTVVGED-G--NGR-L-PSYLHH-RFPAS
MTSLYDAMAREIRGMNGFDRVMIYRFLEDGHGAVVGEA-K--ADH-L-EPFLGL-HYPAT
LTELCAGAVREVRALTGFDRVVVYRFDDGGDGQVVAED-R--VED-I-DSYLGM-HFPAS
VDAIAKLAVREAKRISGFDHTMIYRFDEDGHGQVLAEE-C--DPG-V-PSYLGL-RFPAS
VADLCALLASDIRHITGFDRALVYRFDRDWHGTVVAED-G--NGV-L-PSYLDL-RFPAS
YDPLCREAARQMRALTGFDRVMVYRFAPDGHGEVIAEA-A--RSG-L-DRYLGL-HYPVS
IDILCRLAAQDIRRMTGFDRVLIYRFDEQWNGTVIAED-R--NEV-L-PSYLDL-RFPAS
IEALCQRSVAEVKRITGFGRILAYHFDADGNGLVNAEV-A--DQG-Y-ESMLGL-SFPAS
LETLFDIGVHEIQALTGYDRVMIYRFEPEGHGKVVAQA-L--TGP-L-PSYSGL-NFPGS
GNSCWQALTELIKDIIHYDRVMVYRFLEDNSGQVIAES-R--SAD-L-ESLMNY-RYPEF
--NAWQSLTVLIRQIIGFDRVMVYRFEEDNSGQVIAES-I--ADG-M-TPLMGY-RYPEF
VGKLCELGAQYVRQLTHFDRTLVYRFDEEWNGSVIAED-R--NDV-L-PSYMDL-RFPES
VDEVCALASEHVRQLTGFDRTLVYRFDPQWNGAVVAEE-R--NQV-L-PSYMDL-RFPES
VAAASLRVAREIHTQLGYDRVMVYRFDNDWNGDVIAEA-K--ATS-LPDSYLGL-HYPAT
IDALLQMATEQVRTITGFDRVMAYRFHHDDSGDVTAEA-H--RDG-L-EPYLGR-RYPAG
LRQFCDIAAEEVRILTGMDRVMVYKFHQDGHGEVFAES-R--RAE-L-DPWLGL-HYPAE
LQGACAAAAREVREITEFDRVKIYRFASDYSGEVIAED-R--TEG-V-ESFLGL-RFPPS
LKDFFDLAVARIRAFTGYDRVMAYRFDVDGSGHVIAEA-K--RGD-L-EAYLGL-HYPAT
LQELCEAVVQEVRSLTGFDRAIIYRFDAEWHGSVLAEA-R--DSR-A-DPYLGL-RFPAS
TRELLQTAANTVRALTGFDRVMVYRFDADWHGEVLAES-K--REG-M-DGFLGM-HFPAT
LRALCEEGVREVRRLTGFDRVIIYRFDPDWNGQVLAED-R--LET-A-DPYMGL-HFPAS
PRALLQEVAGAVRTLSGFDRVMVYLFDSDWHGEVVAES-R--DPA-M-DSFLGL-HFPAS
GNSCWQALTELIKDIIHYDRVMVYRFLEDNSGQVIAES-K--TAE-L-ESLMNY-RYPEF
--NAWQSLTVLIRQIIGFDRVMVYRFEEDNSGQVIAES-I--ADG-M-TSLMGY-RYPEF
LSALCVEAVREVRRLTGFDRVIAYRFDEEWNGAVLAED-R--LET-A-DSYMGL-WFPAS
PKGLLQAAAEAVRALTSFDRVMVYRFDADWHGEVLAES-R--DES-M-DGFLGL-HFPAS
GNSCWQALTELIKDIIHYDRVMVYRFLEDNSGQVIAES-K--TAD-L-ESLMNY-RYPEF
VEQLSQIAIAELRKLTGFDGIMMYRFDADWNGTVIAEE-K--VEG-L-ENYLGH-TFPAS
LQNLLNNSAIQVKNLIGYDRVMIYRFAEDGHGEVVAEA-K--NDN-L-PTWLGL-HYPAS
VGKLCELGAQYVRQLTHFDRTLVYRFDEEWNGSVIAED-R--NDV-L-PSYMDL-RFPES
VQRAATRVARTIRGLLGYDRVMVYRFDHDWHGEVVAES-R--KDE-L-EPYLGL-HYPAT
VEDLLQHSVRQIKRITGFGRVKAYSFDPEGNGTVLAEE-A--DPG-Y-PSYLGL-SFPAS
TSKLFRDSARFVRAVLGYDRVMIYQLSADGAGKVVAEA-K--RGD-L-ESFMGQ-YFPAS
FEALLAITAQEVRALTGFDRVLIYRFDEQWNGTVIAED-G--NDR-L-PSYRGL-RFPAS
FDGFCREAARQMRALTGFDRVMVYRFGPDGAGEVIAES-A--VHG-I-GSFVGQ-RYPAS
DDQLHRDAARHIRAMLGYDRVMIYQLGADGAGQVIAEA-K--RAG-L-ESFLGQ-YFPGS
LQTLYEISVREVQKMTGYDRVLIYRFEEEGHGQVIAEA-S--SPA-M-ELFNGL-FFPAS
LETLFDISVHEIQALTGYDRVMIYRFEPEGHGKVVAQA-L--TGL-L-PSYSGL-NFQGS
LRALCEEGVREVRRLTGFDRVIIYRFDSDWNGQVLAED-R--RET-A-DPYMGL-HFPAS
PRALLQEVAGAVRTLSGFDRVMVYLFDADWHGEVVAES-R--DPE-M-DSFMGL-HFPAT
FDALLASTAAEVRSLTGFDRVLVYRFDEQWNGTVIAED-G--NGR-L-PSYRGL-RFPAS
FDGFCREAARQMRALTGFDRVMVYRFADDGAGEVIAES-A--VHG-I-GSFLGQ-RYPAS
LQQFCDVVANDIRALTGLDRVMVYKFHDDGHGEVFAES-R--RAG-L-PSWLGL-HYPAE
TDTFLPECARIVQVFADFDRVMIYRFLPDDSGEVLAEHTS--DRY-Q-PKFIGL-RFPAT
TDTFLPECARIVQVFADFDRVMIYRFLPDDSGEVLAEHTS--DRY-Q-PKFIGL-RFPAT
IEDLLQLATEELRALTGFDRVMAYRFRPDGSGEVAAES-C--IPT-L-DPYQGR-RYPAS
IDDLLQLATEELRALTGFDRVMAYRFRPDGSGEVAAES-C--IPT-L-DPYRGR-RYPAS
MHAFFRVAARSVRALTGFDRVMVYRFDHDESGEVIAEA-A--TQG-L-EPFLGL-HYPAS
LRALCDEAAALFQARAGYDRVMVYRFDEEGHGEVFSER-R--RPE-L-EAFLGN-RYPAT
FETLLACTAEEVRSLTGFDRVLIYRFDDLWNGTVIAED-G--NGR-L-PSYRGL-RFPAS
FDAFCRESARQMRALTGFDRVMVYRFDADGAGEVIAES-A--VHG-I-GSFLGQ-RYPAS
LETLFDIGVHEIQALTGYDRVMIYRFEPEGHGKVVAQA-L--TGP-L-PSYSGL-NFPGS
LETLFDISVHEIQALTGYDRVMIYRFEPEGHGKVVAQA-L--TGL-L-PSYSGL-NFPGS
VADLCHLVAVDIRHITGFDRTLVYRFDRDWHGTVIAED-G--NGV-L-PSYLDL-RFPAS
FEPLCREAARQMRALTGFDRVMVYRFAPDGSGEVVAEA-V--RSG-L-DRYLGL-HYPAS
LESACAAAAREVRGITGFDRVKIYRFASDFSGQVIAED-R--DEG-V-ASFLGL-HFPPS
VEGLCEVAVREIRRLSGFDRVMIYRFDADAHGCIVAEA-R--VED-A-EPFLGL-HFPAS
VAELCALLASDVRHITGFDRALVYRFDRDWHGTVVAEA-G--NGR-L-PSYLDL-RFPAS
FEPLCREAARQMRALTGFDRVMVYRFAPDGSGEVIAEA-V--RSG-L-DRYLGL-HYPAS
FEPLCREAARQMRALTGFDRVMVYRFAPDGSGEVIAEA-V--RSG-L-DRYLGL-HYPAS
AEELCALLAADIRHITGFDRALVYRFDRDWNGTVVAED-G--NGV-L-PSYLDL-RFPAS
QKAFCQAATEQIRRATGYDRVMIYRFLPEGEGSVIAES-H--REG-V-ASYLGL-RYPAS
AEELCNLLARDVRHITGFDRALVYRFDRDWNGTVVAED-G--NGV-L-PSYLDL-RFPAS
VEELCGLLAADIRLLTGFDRALVYRFDREWHGTVVAED-G--NGV-L-PSYLDL-RFPAS
FAPLCREAARQMRALTGFDRVMVYRFAGDHSGEVIAES-V--RSG-L-DSYLGL-HYPAS
FETLLTCTAEEVRSLTGFDRVLIYRFDEQWNGTVIAED-G--NGR-L-PSYRGL-RFPAS
FDAFCREAARQMRALTGFDRVMVYRFDADGAGEVIAES-A--VHG-I-GSFLGQ-RYPAS
VEDLLQQAVVQLKRITGFGRVKAYRFDSEGNGQVLAEV-A--DPG-Y-PSYLGL-CFPAS
TGKLFRDAGRFIRAVLGYDRVMIYQLGADGAGKVVAEA-K--RSD-L-ESFMGQ-YFPAS
LEDALLRTAELVSSMNGYDRTLIYDFGPDWSGHVVAEA-G--NGV-L-PSYLGL-RFPAG
VESLISRTTRLIKATLGYDRVMIYRFEDDGAGKVVSEA-K--QPE-L-ESFLGQ-YFPAS
VDELCDRSARFIKRITGFGRVNAYRFDRDGNGIVNAEA-A--DPG-Y-PSYLGL-CFPAS
VLDFCQHAAEQVRAITGFDRVAIYRFAPDESGEIIAEA-T--APD-L-PPWLGL-HYPAS
IAALSALAARAVRRITGLDRVLIYRFDADWNGEVLAED-R--NER-L-PSYLGL-RFPAA
LRALCDEAARIYKSITGYDRVMIYRFDELGHGQVFSEQ-R--EPE-L-EPYLGN-RYPAS
QPAFHRAAARELRALTGFDRVMVYRFDHDGSGEVIGEA-V--DPG-R-GPFLGL-HYPAS
LADACAAAAREVRQITGFDRVKVYRFAADFSGEVIAES-R--DEA-I-ESFLGL-HFPPS
LRALCDEAARIYKAITGYDRVMIYRFDELGHGQVFSEQ-R--EPE-L-EPYLGN-RYPAS
RRSFFRTAARELRALTGFDRVMVYRFDDDGSGEVVGEA-V--DPG-R-GTFLGL-HYPAS
LQAIADAAVREVRALTGFNRTLLYSFDEAGDGTVLAED-T--DGV-L-PSYRGL-RFPAS
LQELCERAAREFRGVTGFDRVMVYRFLDDAAGVVLAED-R--AAG-M-DSFLNH-HFPGS
IAGSMAACARFIAQLTGFDRVLVYRFDKDWNGHVVAEH-G--NGK-L-PSYLDL-RFPAK
VADLCREGAAIFRELTGYDRVMIYQFLDDDAGVVIAES-T--ADG-M-SSFMNH-HFPAS
LDRLSDAAARLTYAMLGYDRVMVYRFEEDGSGKVVSEY-K--RRD-L-ESFKGQ-YFPAS
LQYICQLAVDEVKRITGFGRVKAYRFDAQGNGHVLAEQ-A--DEG-Y-PHYLGL-CFPAS
VQRLLTLAAQQVRAVTGYDRVMIYRFLPDESGEVVAEA-V--RYG-S-DSYLGL-RYPAT
LGNALSATACLIADLTGFDRALVYRFDPDWNGHVVAEA-G--NGT-L-PSYLGL-RFPAA
VDRLVQRAGRIVAGATGYDRVMIYRFEQDGSGKVVSET-K--RAD-L-ESFLGQ-YFPAS
VEGSLTAAATFIENLTGFDRVLVYRFDRNWNGHVVAEA-A--NGA-L-PSYLDL-RFPAS
VDALCRQAARTFRELTGYGRVMIYQFIDGDAGVVVGES-L--DDA-S-TSFMNH-HFPAS
LDRLVQSATRLMFAMLGYDRVMVYRFEQDGSGKVISEY-K--RRD-L-ESFRGQ-YFPAG
LNELHRIAVEAVRELTDFDRVMLYQFDDDGHGEVVAEA-K--AHD-L-EPYLGL-HYPAA
AGALLETLVAAARDLTGHERAMVYQFDPDWHGCVVAES-R--CEH-M-DSYLSH-HFPAS
LEDALFRTAQLVSSISGHDRTLIYDFGLDWSGHVVAEA-G--SGA-L-PSYLGL-RFPAG
VESLISRTTRLIKATLGYDRVMIYRFEEDGAGKVVSEA-K--QPE-L-ESFLGQ-YFPAS
LADLQQVVVEEVRALTGFDRVVVYRFDNEGDGQVVAEA-R--DPE-V-DPYLEL-RFPAS
LDRFLKQAAQQIKAFTSYDRVMIYKFLHDNSGQVIAEA-V--RPG-M-DAFLGL-HYPAS
LQTLYEVSVREIQRMTGYDRVLIYRFEEEGHGQVIAEA-S--APS-M-ELFNGL-FFPAS
LETLFDISVHEIQALTGYDRVMIYRFEPEGHGKVVAQA-L--TGL-L-PSYSGL-NFQGS
LQTLYEVSVREIQRMTGYDRVLIYRFEEEGHGQVIAEA-S--APS-M-ELFNGL-FFPAS
LETLFDISVHEIQALTGYDRVMIYRFEPEGHGKVVAQA-L--TGL-L-PSYSGL-NFPGS
LQTLYEVSVREIQRMTGYDRVLIYRFEEEGHGQVIAEA-S--APA-M-ELFNGL-FFPAS
LETLFDIGVHEIQALTGYDRVMIYRFEPEGHGKVVAQA-L--TGP-L-PSYSGL-NFPGS
LGGLMAQTAVAVRALTGFDRVMVYQFDAQWNGTVIAED-R--NER-L-PSYLDL-RFPAS
FDAFCREAARQVRALTGFDRVMVYRFAPDESGEVIAES-A--VHG-I-GSFLGL-RYPAS
TAALLQEAADAVRELIGYDRVMVYRFHADFHGEVVAES-V--REG-V-DSFMGL-HYPAS
TAALLQEAADAVRELIGYDRVMVYRFHADFHGEVVAES-V--REG-V-DSFRGL-HFPAS
GNSCWQALTELIKDIIHYDRVMVYRFLEDNSGQVIAES-K--TAE-L-ESLMNY-RYPEF
--NAWQSLTVLIRQIIGFDRVMVYRFEEDNSGQVIAES-I--ADG-M-TSLMGY-RYPEF
IAALCDLAVREVKRITGFGRVKAYRFDAQGNGLVLAEE-A--DDG-Y-PRYQGL-CFPAS
VSRLLTLAAQQMRAVTGYDRVMIYRFLPDDSGEVVAEA-V--RPG-T-ESYLGL-RYPAT
VAELGVLAAREVRRITGLDRVLVYRFDADGHGTVVAED-R--NDR-L-PSYLDL-RFPAS
PIAACQIAAEAVRDVTGYDRIMVYRFLGEGAGRVIAES-R--AAG-S-ATLLHQ-HFPAS
TIEACAIASAYVRQLAGFDRTLIYQFDSRWNGAVVAEH-R--NER-L-PSYLGL-RFPES
LSGALSTTVRLIEKLTGFDRVLAYRFDRDWNGHVVAEA-G--NGR-L-PSYMDL-RFPAG
INQLIEKSTRLMYAMLGYDRVMVYRFEQDGAGQVVSEY-K--RRD-L-ESFKGQ-YFPAS
LHAFFDLAVAEIRAITGFDRVMAYRFDVDGSGEVIAES-V--QEG-L-ETYLGL-HYPAA
WTRYCQYLADELRVASGFERVMIYRFRDDGCGEVISES-L--IDG-L-APYLGL-RYPAS
PNGSLQAAADFIRELTGFDRVLVYRFDPDWNGHVVAEA-G--NGN-L-PSYLDL-RFPAA
VDRLVESAARLVFAMLGYDRAMVYHFQEDGSGKVVSEY-K--RRD-L-ESFKGQ-YFPAS
IEALLETAVRQVREFTGFDRVMAYRFREDDSGDVVAEA-R--RED-I-VPYLGQ-RYPAS
LDAFFRDSVRVIREVSAFDRVMIYRFLSDGSGEVVAEHTA--SGY-Q-QKYLGL-RFPAS
LSELFELSVRDMKRLSGYDRVMVYRFHDDGHGEVVAEA-R--EPE-M-EPYLHL-HYPAS
VKAFCQVAAEEVRRITGLDRVMVYRFHADDSGEVFAEA-K--RDD-L-PSWYGL-RYPAH
LEELLQQTVVQLKRVTGFGRVKAYRFDADGNGEVLAEV-A--DAG-Y-PSFLGL-CFPAS
TDRLFRDAARFVRAVLGYDRVMIYQLGTDGAGKVIAEA-K--RST-L-ESFLGQ-YFPAS
IEAMSDIAARQIKQVTQFGRVLVYRFDEDGHGHVVAEA-C--DDG-Y-PSYLGH-RFPAS
IQMLCELAVRQVQAFTGFDRVMVYRFDPDWHGVVVAEA-R--AGH-M-DSYLGH-HFPAS
VRDICETAVIEMHGLAGFDRTMVYRFDTDWHGEVVAEQ-T--SGL-P-KRYLGH-HFPAS
LAELGRLTVQSIRALSGFERVLIYRFDAEWNGEAIAED-K--TPD-LEPSLLGL-HFPES
LARHHELLTQAFREVTGYDRVMIYRFHDDWSGEVIAEA-T--TEK-L-GGYLGL-RFPAS
FDALLAITAEEVRSLTGFDRVLIYRFDEQWNGTVIAED-G--NGN-L-PSYRGL-RFPAS
FDGFCREAARQMRALTGFDRVMVYRFGPDGAGEVIAES-A--VHG-I-GSFVGQ-RYPAS
FETLLTCTAEEVRSLTGFDRVLIYRFDEQWNGTVIAED-G--NGR-L-PSYRGL-RFPAS
FDAFCRETARQMRALTGFDRVMVYRFDSDGAGEVIAES-A--VHG-I-GSFLGQ-RYPAS
LEEFCRVAAAEMRDLTGYDRVTVYRFDDDWNGLVYAEA-K--RDD-L-EPLLGL-HFPAS
RADAKQLCAEWVREIAGFDRVMIYRFDADWNGCVVAEA-K--RPD-L-EPFLGL-HYPSS
VEDLCALVAQDIRRITGFDRALVYRFDRDWHGTVLAED-G--NGA-L-PSYLDL-RFPAS
FEAFCREAVRQMRALTGFDRTMVYRFDPDGSGVVVAES-V--RSG-L-DPYLGL-HYPAS
LDDALFRTAQLVSAISEYDRTLIYDFGPDWSGHVVAEA-G--SGA-L-PSYLGL-RFPAG
VESLISRTTRLIKATLGYDRVMIYRFEEDGAGKVVSEA-K--QPE-L-ESFLGQ-YFPAS
LQALLQQTVQQLKRITGFGRVKAYRFDAEGNGQVLAEV-A--DAG-Y-PCYLGL-CFPAS
SDKLIQDTARRVRALLGYDRVMIYQLGTDGAGKVVAEA-K--RSG-L-ESFLGQ-YFPAS
LQGFLEAAVTQVRAFTGFDRVMAYSFTADGSGAVVAEA-I--RDG-L-NPYLGQ-HFPAS
SDELCDSAVRWLRRISGYDRTMVYRFDRDGHGEVVAES-R--AEG-L-DPYLGL-RYPAS
LRALAEETTRIFRELTGYDRVMVYRFDDEGHGEIFSEH-R--RPD-L-ETYLGN-RYPAT
LQTLYEVSVREIQKMTGYDRVLIYRFEEEGHGQVIAEA-S--APS-M-ELFNGL-FFPAS
LETLFDISVHEIQALTGYDRVMIYRFEPEGHGKVVAQA-L--TGP-L-PSYSGL-NFPGS
LKHLLNNAAEQIKTLIGYDRVMIYKFSDDGHGEVVAEV-K--ENH-L-DPFLGL-HYPAS
VQDACEIAIRELKRISGFDGIMMYRFDENWNGTVIAED-K--TDA-L-EPYLGV-TFPAS
VEDLCAIVAEDIRHVTGFDRVLVYRFDRDWHGTVLAED-G--NGV-L-PSYLDL-RFPAS
LTAFCQAGAEALRRLSGYDRVMIYRFLPDGAGRVLAES-H--RAR-L-EPYLGL-HYPAS
TTELSATAAAALRAISGFDRVLIYRFEENWDGVVVGED-G--NGR-L-PSYLGL-RFPAT
VRPLCDEVARIFRGLTGYDRVMVYRFDEDHHGEVFAEE-R--DPS-L-EPYLGN-RYPDS
VEDFSETAVRVLRATTGYARVMCYKFHSDGHGEVIAED----TDL-E-NRYLGL-HYPAT
IAQMLEVSVSALSALTGFDRVMAYRYEANGDGEVVAER-R--NSS-V-DSFLGL-RYPAW
VGELCGLLAVDIRHITGFDRALVYRFDRDWHGTVLAED-G--TGV-L-PSYLDL-RFPVS
TDRLFRDAARLVRAMLGYDRVMVYQLGADGAGKVIAEA-K--RSD-L-ESFLGQ-FFPAS
LESACAAAAQEVRGITGFDRVKVYRFADDFSGQVIAED-R--AEG-V-ESFLGL-HFPSS
VERLCDVAVKEIRRLSGFDRVMVYRFDADAHGCVIAEA-H--GED-A-EPFLGL-HYPAS
LRALCDEAARIYKSITGYDRVMIYRFDELGHGQVFSEQ-R--EPE-L-EPYLGN-RYPAS
QPAFHRAAARELRALTGFDRVMVYRFDHDGSGEVIGEA-V--DPG-R-GPFLGL-HYPAS
PEDLLTCAAHEVRALTGFDRVLIYRFDADWHGTVVAED-G--NGR-L-PSYLDL-RFPAS
FGTCCREAARQLRSLTGYDRVMVYRFDRDGAGEVIAES-A--VRG-V-PSYLGL-RYPAS
LGDALSAAAQLVVQLSNFDRALVYRFDADWSGHVVAEA-G--NGT-L-PSYLDL-RFPAG
VERLVQRAGRVVAGVTGYDRVMVYRFEPDGSGKVVSET-K--RAD-L-ESFLGQ-YFPAS
LEELLQQTVLQIKRITGFGRVKAYSFDTEGNGQVLAEV-A--DAG-Y-PRYLGL-CFPAS
SDRLVADTAKRVRALLGYDRVMIYQLGADGAGKVVAEA-R--RSG-L-ESFLGQ-YFPAS
VEDLCRFVAEDIRQITGLDRALVYRFDRDWHGTVLAEA-G--NGV-L-PSYLDL-RFPAS
FEPLCREAARQMRALTGFDRVMVYRFAPDGSGEVIAEA-V--RSG-L-DRYLGL-HYPAS
LESACAAAAQEVREITGFDRVMIYRFASDFSGEVIAED-R--CAE-V-ESYLGL-HFPAS
VQAFFDLAVERIRSFTGYDRVMAYRFAEDGSGQVIAEA-R--RDD-L-EPYLGL-HYPAT
FEEAMQVAANAVRDLTGMSRVKVYRFLPDWSGATIAES-R--DDR-M-VSMLGM-HFPDT
LDAMAQEAARGLKALSGFGRVMVYKFEEDGSGTVIAEA-R--DSG-M-EPFLGL-RYPAS
VLGLCATAASQVRELTGFDRVMIYRFAEDGSGEVVAEA-R--HSD-I-ASYLGH-RFPES
--MVWQSLTNLIRQIINYDRVMVYQFLEDNSGKVIAES-K--SEN-M-HSLLGY-RYPEF
--KVWEELCESIHDVIRFDRVMIYQFLEDGSGKVIAER-V--AED-C-EPHLGL-RYPEF
--RVWASLTNLIRQIINYDRVMVYQFLEDNSGKVIAES-K--SDN-M-HSLMGY-RYPEF
--KVWEELCESIHDVIRFDRVMIYQFLEDGSGKVIAER-V--AED-C-EPHLGL-RYPEF
LQAFFDTALEEVRAFTGYDRVLAYQFADDGSGHVIAEA-R--QET-L-EPYLGL-HYPAS
LQALLLQTVQQLKRITGFGRVKAYRFDAEGNGQVLAEV-A--DDG-Y-PRYLGL-CFPAS
SDKLILDTARRVRALLGYDRVMIYQLGADGAGKVVAEA-K--RGG-L-ESFLGQ-YFPAS
TPGSLNETVRFVQELTGFDRVLAYRFDDAWNGQVVAEA-G--NGR-L-PSYLDL-RFPAS
VEQLLERSSRLIHALLGYDRVMIYRFEEDGSGQVISEH-K--RRD-L-ESFKGQ-YFPAS
LKDFFDLAVARIRAFTGYDRVMAYRFDVDGSGHVIAEA-K--RGD-L-EAYLGL-HYPAT
IRALCEVTAQLFQDRTGYDRVMVYRFDEEGHGEVFCER-H--VPG-L-ESYFGN-RYPSS
VDELCNRSVCFIKRITGFGRVNSYRFDKDGNGVVNAEL-A--NEG-Y-PSYLGL-CFPAS
LETLFDISVHEIQALTGYDRVMIYRFEPEGHGKVVAEA-L--TGS-L-PSYHGL-NFPGA
LEKLAGHVAMCIRQITGMERIMVYRFDRDGHGEVIGES-L--DENFS-ESFMDF-HFPAD
VIEHHNMLVQAFQTVTGYDRVMIYRFQEDWSGEVISEA-S--TKA-L-GSYLGL-RFPAS
LNEMAAEMVSTIRYLTNMDRVVLYKFNDDFSGKVIAEA-K--AED-M-SSYQDL-YFPAT
SKELIDQVAQQIQLITGYDRVMVYKFLPDGAGEVVAES-K--QFK-L-EPFLGL-RYPAS
INDVADAIAQVFKRYIGFSSVMVYQFDKDYCGEVIGEA-K--AAS-S-RSFKGL-KFPAS
LDELYSGLAQSVRTATGFDRVMVYQFLADGSGEVIAES-T--SGE-M-TPFLGL-RYPAS
IHDVADAIANVFKGYIGFDSVMVYQFDKTYSGEVIGEV-K--APG-T-RSFKGL-RFPAS
LEDLYQGLVESVRTATGHDRVMLYQFLSDGSGEVIAES-M--SND-M-TPFLGL-RYPAS
MPDLARAAAEGIRQLTGYERVLIYRFDQDWHGLALAED-K--VAD-WEQSLDGL-HFPAS
RQELCDVAVRELKSLTGFDRVMAYRFDPAGNGEVIAEA-C--EPE-L-EPFRGL-HFPAS
AEDYYNQLLKTLHSILPFHRLMLYRFDSDWVGEVVSEA-T--SDD-D-NGYMGL-KFPAS
SQELINSTAQYIQFLTGYDRVMVYQFLPDGAGEVIAEA-K--NEN-I-DSFFGL-RYPAS
INDVADAIAKVFKQYIGFDSVMVYQFDNDYCGEVIGEA-K--VGS-S-RSFKGL-KFPAS
LDELYSGLAQGVRTATGFDRVMVYQFLADGSGEVIAES-V--SSD-M-PSFLGL-RYPAS
LQVKLQRAATLLRELTGYDRVMLYRLDPDWHGEVVAEA-R--EPD-L-EPYLGL-HYPAS
WASHCQYLADEMRAATGFERVMIYRFLDDDCGEVISES-L--KEG-L-PPYLGL-RYPAS
IGDVADSIARYFQDYVGFDAVMVYQFDDDYCGEVIGEA-T--ESE-N-KSFKGL-KFPAT
LDELYAALVAGIKVASGFDRVMLYRFLDDGAGEVIAEM-K--ESN-M-EPFLGL-RYPAS
MADLAREAARQLKVLTGFDRVMVYQFHPDGSGEVIAET-A--ESG-L-ESFFGL-RYPAS
MADLAREAARQLKVLTGFDRVMVYQFHPDGSGEVIAET-A--ESG-L-ESFFGL-RYPAS
FEPLCREAARQMRALTGFDRVMVYRFAPDGSGEVVAEA-V--RSG-L-DRYLGL-HYPAS
FDPFCREAARQMRALTGFDRVMVYRFDPDGSGVVIAES-A--RSS-L-DPYLGL-HYPAS
FAAFYREGARQVRALIEFDRVMVYRFAADGSGEVVAEA-V--RSG-I-GSFMGL-RYPAS
LKTLYDRAALEFRRLTGFDRVMIYRFGDDDAGEVVGED-R--AHH-L-KSFLHH-RFPGS
FPAFFREGARQIRALTGFDRVMVYRFSADGAGEVVAEA-V--RAG-I-GRFLGL-RYPAS
LRELCERAAKAFRHLTGFDRVMLYRFLDDDAGVVLAED-R--APA-L-GTFLNQ-HFPAS
SNDLIEQVTQQLQLITGYDRVMMYRFLPDGSGEVVAES-K--NFQ-L-EPFVGL-RYPAS
EQDYFNYLTTVINQYLPFNRVMLYRFEESWIGEVVSEA-S--KDN-R-TLYQGL-KFPAS
FSAFYREGARQVRALIEFDRVMVYRFAADGSGEVVAEA-V--RSG-I-GSFMGL-RYPAS
LKTLYDRAALEFRRLTGFDRVMIYRFGDDEAGEVVGED-R--AQH-L-KSFLNH-RFPGS
FAAFYREGARQVRALIEFDRVMVYRFAADGSGEVVAEA-V--RSG-I-GAFMGL-RYPAS
LKTLYDRAALEFRRLTGFDRVMIYRFGDDDAGEVVGED-R--AHH-L-KSFLNH-RFPGS
LQALCEQAAVAFRTLTGFDRVMVYRFLDDESGRVMAED-R--DPA-L-HSFLNH-HFPAT
VADFHRDAARQVRAITGFERVMVYRFDANGNGDVIAES-T--RSN-I-ESFLGL-RYPAS
LQTLCERAATAFRQLTGFDRVMVYRFLDDEAGRVMAED-K--VAG-L-GTFLNH-HFPAS
FAAFYREGARQVRALIEFDRVMVYRFAADGSGEVVAEA-V--RSG-I-GAFMGL-RYPAS
LYKLCQLATESVRHVARYDRVMIYRFMEDGSGWVIAES-R--DPE-L-EPFLDL-HYPAA
ARPYCEAAAATIRDMTGFDRVMVYRFEPDDTGCVVAEA-R--AEG-T-GSYLGL-HFPAS
ARPYCEAAAATIRDMTGFDRVMVYRFEPDDTGCVVAEA-R--AEG-T-GSYLGL-HFPAS
MSAFFREGARQVRALLGYDRVMVYRFSGDGSGEVVAES-C--RAG-I-GKFMGL-RYPAT
LQDLFDVLVTGIKVITGFDRVMVYQFLDDGSGEVIAEM-K--ESD-M-SSFLGL-RYPAS
DEDFWKQLISTLDEFLPCERILLYRFNELWSGEVVAEK-V--IEG-A-PKYLGL-KFPAS
VDSLYIDAARQVRAITGFDRALIYRIDDDGTGQVIAES-A--KAD-V-DPLLGL-HFPAT
LQALCERAATAFRQLTGFDRVMVYRFLDDEAGRVMAED-K--ATG-L-GTFLNH-HFPAS
MTELAREAARQLKVLTGFDRVMVYQFHPDGSGEVIAEA-A--EAG-L-EKFLGL-HYPAS
LRALCDETAAIFKDITGYDRVMVYRFDEEGHGEIFSER-R--RQD-L-EAFLGN-RYPAS
KADFLPEAARLMQALTGFDRVMIYRFHPDGSGEVVAER-A--RSG-L-EPFLGL-RYPAS
LSTLCDRAAIAFRQLTGFDRVMIYRFLDDDAGRVVAED-K--ATG-L-GTFLNH-HFPAS
LASFYREGARQVRALLGYDRVMVYKFAAGGDGEVVAEA-C--KAG-I-GSFKGL-HYPAS
LKELCDRAAHSFAELTGYDRVMIYRFVDEEAGEVIAEA-R--SAA-A-ASFLNH-RFPAS
MDAFFREGARQVRALIGFDRVMVYRFAADDSGEVVAEA-V--KAG-I-GKLLGL-RYPAS
FEKFHTDAARQVLAISGFDRVMIYRFDEEGAGEVIAES-T--RAG-I-ESFLGL-HYPAS
FDALFKAVARLVRAMLGYDRVMVYRFLHNGAGRVVAEA-R--EPS-L-TSFLGQ-HFPVS
IDRLIENAARLMFAMLGYDRIMIYRFEQEGSGKVISEY-K--RRD-L-ESFKGQ-YFPAA
ASEMCQAGARALTALTGFARVMVYRFEPDRNGVVIAES-R--AEG-M-DSYLGL-HFPAG
MTELAREAARQLKVLSGFDRVMVYQFHPDGSGEVIAEA-A--EAG-L-ERFLGL-HYPAS
IRALCEEAATLFQDRTGYDRVMVYRFDDEGHGEVFSER-R--KPE-L-EAYLGN-RYPAT
CKEVCTLAVRALRKLTGYDRVMAYRFAAKGDGEIIAEL-H--RPG-D-EPYLGL-HYPAA
QDSLCALAVAGLQTISGYDRVMAYRFDRTGPGSVVAEA-H--APH-L-ESWLGR-RYPAS
IEQLCASAARHLRGLTGFDRVMVYRFEGSGAGEVIAES-L--NGS-V-DSFHGL-HFPAS
LQAYCQLAAERVRAVAGYDRVMVYRFMPDDSGWVFAEA-R--HDD-I-TPFLDL-HYPAS
LQALCEQAAVAFRTLTGFDRVMVYRFLDDESGRVMAED-R--DPA-L-HSFLNH-HFPAT
LPSFYREGARQVRSLLGYDRVMVYKFAASGDGEVVAEA-C--KTG-I-GSFMGL-HYPAS
LQSLSERAAMIFRQITGFDHVMIYRFLDDGAGKVLAED-R--TPE-T-RSFLNH-HFPAA
MTELAREAARQLKVLTGFDRVMVYQFHPDGSGEVIAEA-A--EAG-L-ERFLGL-HYPAS
MTELAREAARQLKVLTGFDRVMVYQFHPDGSGEVIAEA-A--EAG-L-ERFLGL-HYPAS
VERAASVAAKLVRAMLGYDRVMVYRFLHNGAGRVIAEA-K--SSA-L-GSFLGQ-HFPAS
MTELAREAARQLKVLTGFDRVMVYQFHPDGSGEVIAEA-A--EAG-L-ERFLGL-HYPAS
IRALCEEAATLFQDRTGYDRVMVYRFDDEGHGEVFSER-R--KPE-L-EAYLGN-RYPAT
MEQLLSVAARLTRGMLGYDRVMIYRFMHDGAGQVVSEA-K--RSD-L-ESFSGQ-YFPAS
VRELCREAAAIFRQLTGYDRVMVYQFLDDDAGVVVGES-T--AAG-T-STFMNH-HFPAS
MSELVREAARQLKVLTGFDRVMVYQFHPDGSGEVIAEA-A--EAG-L-ERFLGL-HYPAS
IRALCEEAATLFQDRTGYDRVMVYRFDDEGHGEVFSER-R--KPE-L-EAYLGN-RYPAT
LEAFFREGARQARALTGFDRVMVYRFDESGAGEVVAEA-A--RAG-I-GSFLGL-HYPAS
VESLCRQAAATFRDLTGYGRVMIYQFIDDDAGVVVGES-L--DDG-S-SSFLNH-HFPAT
TQDLFDESVRQLRSVTGFDRVMLYRFNQDGAGTVVSEA-L--RTG-L-EAFKGL-NYPAS
LNHLYKNAAAVFRKLTGYDRVMVYRFLEDNAGVVVGES-D--AEG-V-GSFMNH-HFPAA
VDSLISRTSRLIKAMLGYDRVMIYRFEQDGAGKVISEA-K--QPA-L-ESFLGQ-YFPAS
LADLSQEAAKTFRQLTGYGRVMIYQFLDDDAGVVTGES-L--DET-S-GSFINH-HFPAS
MTELAREAARQLKVLTGFDRVMVYQFHPDGSGEVIAEA-A--EAG-L-ERFLGL-HYPAS
IRALCEEAATLFQDRTGYDRVMVYRFDDEGHGEVFSER-R--KPE-L-EAYLGN-RYPAT
FNELIARAARHMSLITGYDRVMVYRFHADQSGEVIAEQ-R--NID-V-ESYLGL-RYPAS
LHHVQQQLVDAIRRVIGFERVMLYRFHPDWTGEVIAES-A--AAT-A-KTYLGL-RFPAS
SADLIDMVAQQLRLITHYDRVMVYRFLPDGAGEVIAES-R--EPD-L-EAFLGL-RYPAS
DSDYFDRLLNTLSSLISYERAMLYRFEEDWVGEVVAEH-T--VNA-E-ILYKNL-KFPAS
PRMLCEEAARIFRDIAGYDRVMVYRFDDDGHGEVVAEQ-R--RDD-L-EPYLGN-RYPAS
LAEAAATTVREIRAMTGFERVLVYRFDPDWNGEAVAED-R--SADWA-HSLLGL-RFPAS
IQVACETAARQLKALSGYDKVMVYQFDKDWNGTVIAEE-Q--EPG-M-ESYLGL-TFPAS
LRQLCQSIAQETRAITGYDRVMIYRFDKNYNGEVIAEA-K--KDD-L-LPLLGH-NYPHT
IAEACQVAASQLKELSGYDKVMVYQFDKDWNGTVIAED-S--VPE-M-EKYLGL-TFPAS
LKDLCQNIAVETARITGFDRVMIYRFDKDYNGEVFAES-R--RED-L-PPFLDL-HYPHT
VEEAAGLVARELKNFSGFDKVMIYRFDRDWNGEVIAEE-R--EEG-M-ESYMNQ-FFPAS
LQDLCQRVAEQTRAITGYDRVMIYRFDKDYNGEVYAES-R--EAS-M-EPFLNL-HYPHT
VVEASRIIARELKAFSGFDKVMIYRFDKEWNGEVIAEE-K--EAG-M-ESYLYQ-FFPAS
LQDLCQRIAEQTRVLTGYDRVMIYRFDKDYNGQVYAES-R--EAH-L-EPYLDL-HYPHT
SQEVCAIAARELKKLSGFDKVMIYLFDENWNGNVVAEE-M--EEG-M-ESYLGF-TFPAS
LRQLSHSIATETRAITGYDRVMIYRFDKDYNGEVFAES-K--RED-L-LPLLGH-NYPHT
LPELLENLAQLVRETTYYDRVMIYRFDSDGSGKVVAEN-R--SAE-L-EPYLGL-QYPAT
IEGLCQSLVKEIRRYTGFDRVMVYQFLDDLSGKVIAEE-K--EPH-F-EPFLGL-HYPST
IKVACETAARQLKALSGYDKVMVYQFDKDWNGTVIAEE-L--EPG-M-ESYLGL-TFPAS
LKQLCQSIASETRSITGYDRVMIYRFDKNYNGEVIAEA-K--RDD-L-LPLLGH-NYPHT
LGESLSIAVKELKTFSGFDKVMIYKFDEDWNGHVLAEA-M--EPG-M-ESYLGI-TFPAS
LIRLCELVASGIKKVTDYDRVMIYRFDKDYNGEVIAEA-K--QDK-L-ESFLGL-HYPHT
IQVACETAAKQLKALSGYDKVMVYQFDKDWNGTVIAEE-Q--EPG-M-ESYLGL-TFPAS
LRQLCQSIAQETRAITGYDRVMIYRFDKNYNGEVIAEA-K--QEE-L-LPLLGH-NYPHT
LQTLYEVSVREIQKMTGYDRVLIYRFEEEGHGQVIAEA-S--APS-M-ELFNGL-FFPAS
LETLFDISVHEIQALTGYDRVMIYRFEPEGHGKVVAQA-L--TGP-L-PSYSGL-NFPGS
LADLYAITARAVRDLTGFDRVMVYRYDEDYNGEVVAEC-K--RDD-L-NSFLGL-HYPST
VPEIELAVACAVRALTGFDRAMVYRFHEDEHGEIVAED-R--LPG-L-VRYLGH-HFPAS
VEELRTAAAQQVRHLTGFERVMVYHFHPDGHGEVVAED-R--SGQ-L-EPYLGL-HYPAS
LAELYAIAARAVRDLTGFDRVMVYRYDQDYNGEVVAEC-K--RED-L-NSFLGL-HYPST
VPEIETAVARAVRSLTGFDRVMVYRFHDDEHGEIVAED-R--LPG-L-VRYLGH-HFPAS
METLRECAAREIRALVRFDRVVVYHFYPDGHGEVVAED-R--VPE-L-EPYLHQ-HFPAS
WQAFSEQTVKALGQMFGYARTMAYTFHPDHHGEVTAEHVD--RPD-L-EPFLGL-HYPAS

DIPTQARELY--RLNRQRLIPDAGYAPVPLVALPP---VP--EGAPPLDLSFSVLRSVSP
DIPKQARALY--ERNWLRCINDVDAPSAAILPPLG----P---EGEPLDLSMSVLRSVSP
DIPRQARELY--LKNIIRIVSDSSGARIPMEPEFN----A---SGEPLDLSFAHLRSVSP
DIPPQARLLY--VRNQVRLIADVGSETVPVIPELD---P----HGKPIDLSLSVLRSVSP
DIPPQARQLY--TINRLRMIPDIGYKPVPVNPQIN---PE---TGAVLDMSLSQLRSVSP
DIPQQARALY--LKNTLRIISDASGIRIPVLPAVD----A---SGEPLDLSYAHLRSVSP
DIPAQARALY--KTNWVRLTPDTELPPARLVPSTE---AS---GREPLDLTRSLLRTFSP
DIPAQARALY--RRNRIRVIPDIEYTPTALVTGTD----------QPLDMSDCLLRSVSP
DIPVQARALY--ISKIGRTIASTEAPGIPLVSL-----AD---DPRTLDLSDAELRSVSP
DIPRQARELY--LRNPFRIIADVTAPTVPLLPPAD----A---VTPPLDLSMSITRAVSP
DIPQQARKLY--MQNSIRVISDASGHKVAIEPELD----A---SGEPLDLSFAHLRSVSP
DIPAQARALY--TTNWMRLIPDAGYERVPLEPAAN---PL---TGRPLDLSGAMLRSVSP
DIPKQARILY--QRNWLRIIADINSTPAALFSTAT---H----NAGLLDLSMSVLRSVSP
DIPKQARALY--LRNRVRVIPESSYVPAPLRWYSE----E---PQQPLDLSDLALRSVSP
DIPQIARRLY--ERNRVRLLVDVNYTPVPLQPRIS---PL---NGRDLDMSLSCLRSMSP
DIPRQARQLY--QRNWLRIIADIDAAPAPLLSTPA---H----NAPLLDLSMSVLRAVSP
DIPRQARELY--IRNPIRVIPDVTYQPAPLVPAIR---PG---ADEILDMSHCSLRSVSP
DIPRQARALY--VRNLVRVIPDCAYAPAPLEPAP----------EGPLDMSDLALRSVSP
DIPQIARALY--LRQRVGAIADACYRPVPLLGHPE---LD---DGKPLDLTHSSLRSVSP
DIPAQARALY--LRHLLRLTADSHADPVPLEPILD---PR---SGQPTPLGGAVLRSTSP
DIPAQARALY--TRHLLRLTADTRAAAVPLDPVLN---PQ---TNAPTPLGGAVLRATSP
DIPRQARTLY--ERSWLRLIGDTEDETCPLLSL-P----E---QTEPLDMSLSTLRAVSP
DIPPQARELY--KKNWVRLTPNVDLEPSRLLPTVV---DS---GRKPLDLTHSILRTLSP
DIPAQARALY--AVNPIRHTPDVDYEPVPLAPQTG----------QSLDMTWSAVRSISP
DIPQQARAMY--LKNWLRFIPDAAYQPVPLVPVRN---PA---TGRPPDMTYAVLRSVSP
DIPAQARAMY--SINPIRIIPDVNAEPQPLHMIHK---PQ---NTEAVNLSSGVLRAVSP
DIPVQARRLY--EVNWTRLIVDVGYVPSPLVPGVD---PA---TDAPLDLSHSVLRSVSP
DIPAQARALY--EKNWIRLIADVAYTPVPLVPTCL---PT---TGRPLDLTYSTLRSVSP
DIPPQVRAMY--GNNRVRVIADARAEPARLVPAMN---PA---NGQPLDLSSGYLRAVSP
DIPPQARRLY--VVQLVRVIEDVDGPTVHLLGSAR---GG--GPAPALDLTFAQRRAVSP
DIPSQARALY--VEKRSRVIADTDDPGVDVLTL-----LP---EERPVDLGPTELRASSP
DIPAQARAMY--EKSWLRLISDVDYAPAPLVPPMD---PD---SGTPVDLTHATLRSVSP
DIPQQARVLY--LRNIIRIIADSDGKRIPIEPVLD----A---SGEPLDLSFAHLRSVSP
DIPSQARRLY--EINRIRRISNVGYTPVPLLPAEN---P----FTGELDMTYTQLRSVSP
DIPSQARRLY--QINRIRRISNVHYTPVPLLPVEN---P----RTGELDMTYTQLRSVSP
DIPVQARALY--IEKRSRVIADTADPGLALHTL-----LP---EDAPLDLGGTELRAVSP
DIPAQARRLY--IQNPIRLIADVAYTPMRVFPALN---PE---TNESFDLSYSVLRSVSP
DIPAQARALY--LRNRVRQIADVGYTPVPIEPTLH---PH---TGQPADLSDVTIRSVSP
DIPAQARELY--RLNWIRVIPDATYTPVPLVPLLN---PI---TGQALDLGFSSLRSVSP
DIPENARRLY--TRKLQRLIADAHAETIHILST----------RPEPVDLTYAELRAVHP
DIPEQARELY--RRNWLRIIPDANYTPVPLVPQLR---PD---TQQQLDLSFSTLRSVSP
DIPAQARELY--RLNWIRLIPDATYVPVALIPTLR---PA---TGQPLDLSLSTLRSVSP
DIPAQARSLY--LRSPIRVIPDVEYVAAPLEPLLL---PA---TNSPLDMSHCALRSVSP
DIPQIARKLY--ERNRVRLLADVDYRPSPIVPRLS---PA---TGADLDMSLCFLRSVSP
DIPVQARALY--LRNLFRIIADVDAAPVPILPQLN----E---NGQPLDLSMSVLRSVSP
DIPQMARRLY--ERQRVRVLVDVSYQPVPLEPRLS---PL---TGRDLDMSGCFLRSMSP
DIPAQARRLY--TINPVRIIPDINYRPVPVTPDLN---PV---TGRPIDLSFAILRSVSP
DIPAQSRALY--TINPVRIIPDIGYRPSPLVPDIN---PR---LGGPIDLSFSVLRSVSP
DIPQQARLLY--LKNAIRVISDSRGISSRIVPERD----A---SGAALDLSFAHLRSVSP
DIPQQARLLY--LKNAIRVISDSRGISSRIVPERD----A---SGAALDLSFAHLRSVSP
DIPQIARRLY--QRNRVRVLVDVGYDPVPLVPRVS---PI---SGTDLDMSLCTLRSMSP
DIPKQARALF--LRNRVRPVVDVASASVAIVPPLH---PS---TGQPYDLSDCSIRGVSP
DIPQIARRLY--ERNRVRVLVDVAYAPVLLVPRYS---PI---TGRDLDMSLCALRSMSP
DIPAQARELY--RLNHIRLIPDANYQPVGLRGLDA---AW---QPASLDLSLASLRSVSP
DIPAQARRLY--LLNTLRVIADVHATAVPVLGT----------PPQPLDMSHCHLRSVSP
DIPRQARELY--QLNWLRIIPTIDYQPARVRALPG---HG-----EPLDLSFSVLRSVSP
DIPVQARALY--TRNPLRLIADARARPVPLLPPVV---PA---LGRPLDLSNSALRSVSP
DIPQIARALY--LRQRVGSIGNSSYEPVPLFGHPE---LD---DGVPLDLTHSNLRSVSP
DIPRVARELY--LKSPWRSIPDAGAAAVDLLGH-----------GSVPDLSYVDLRSVSP
DIPVQARRLY--QLNAIRMIGDSSYTPVPLVPAVA---PG----EQPIDMSFAQLRSVSP
DIPEQARTLY--RHNRVRVIPDTAYTPVPLLAEEG--------RTEAPDLGLALLRSVSP
DIPAQVRQLY--SIKHVRDIPDASAAAVPLVPESD---PA---DDSALDLSHGILRAVAP
DVPRQARALY--VRNRVRVIPDVAYVPAPLRPAAT---DGAGPDWSDLDMSDLGLRSVSP
DIPAQARALY--LRNRVRQIADVGYQPSPIQPTVH---PQ---LGTPVDLSDVSLRSVSP
DIPRQARELY--TLNWLRIIPTTDYVPARILSLPE---DA---EQGPLDMSFCVLRSVSP
DIPAQARALY--TRHTLRLIADARAEPVPLRPPVL---PS---EGRPLDLSGSTLRSVSP
DIPSQARALF--LLNTVRMLADAQYKPAWMIPERN---PI---TAKPLDMSYTFLRGASQ
DIPAQARRLY--EQNWLRLIPNVRAPAVPLVAARG---AV---PDKPLDLSFATLRSVSP
DIPRQARELY--RKKRKRIFSNVHSEPIRLL--SR--------TETSIDLTFTASRAMSP
DIPSQARALY--LKNFKRILSDVNDKPVKIL--SN--------IE-KVDLTISSVRALSP
DIPAQARRLY--VLNTLRSIIDVNDTMVPLLGP------A---DALPLDMSHAVLRSVSP
DIPSQARTLY--LTNKLRVLADVEASMDALIPPAL---P----DGEPLDQSYCILRGLSP
DIPRQARELY--RINRIRLIEDANYTPSPLLPTLN---PR---TGKPLDMSFAALRSVSP
DIPQQARALY--LRNPIRLIGDVRFQAVPLEPVLD---P----SGEPLDLSHAHLRSVSP
DIPAQARELY--RLNRLRTIPDAAYEPVPLLP-------A---EAGPIDLSYAALRSVSP
DIPAQARSLY--VRNPIRIIADVDAPVVPVVPAQD---P----MGQLLDLSLAGSRSVSP
DIPAQARELY--RRNRVRLIANNAYVPVPLVAASG---QA---RTGATDLSLAVLRSVSP
DIPAQARALY--LRNRVRQIADVGYRASAIEPTLH---PR---LGTPVDLSDVSLRSVSP
DIPEQARELY--RRNWLRIIPDANYTPVPLVPQLR---PD---TQQQLDLSFSTLRSVSP
DIPAQARELY--RLNWIRLIPDATYVPVALIPTLR---PA---TGQPLDLSFSTLRSVSP
DIPEQARELY--RRNWLRIIPDADYTPVPLVPQLR---PD---TQQQLDLSFSTLRSVSP
DIPAQARELY--RLNWIRVIPDATYVPVPLIPTLR---PT---TGEPLDLGFSTLRSVSP
DIPEQARELY--RRNWLRIIPDADYTPVPLVPQLR---PD---TQQQLDLSFSTLRSVSP
DIPAQARELY--RLNWIRVIPDATYVPVPLIPTLR---PA---TGQPLDLGFSTLRSVSP
DIPEQARELY--RRNWLRIIPDADYTPVPLVPQLR---SD---THEQLDLSFSTLRSVSP
DIPAQARELY--LLNWIRLIPDATYVPVALIPTLR---PA---TGQPLDLSLSTLRSVSP
DIPKQARELY--KLNLTRLIADVNAEDSAIITFK---------ENEPLDLTNSGLRAVSP
DVPKQARALY--LKNPFRLISNRAYKAFRLFPVIN---PI---SNAFIDLSDCNLRGVAS
DIPAQARRLY--VINTLRLIGDMGYTPVPMIGR-----T----GAAPLDMSYSVLRSVSP
DIPAQARRLY--LANTLRVLADVQAPVDALVPPVL----A---DGRVLDQSYCMLRGMSQ
DIPAQARELY--RRNRLRIIPDAGYAPVPIRPMLT---P----SGQPLDLSQSVLRSVSP
DIPQQARALY--ERNWLRIIADVDAPAIPVLPVRD---P----EGGLLDLSMSTLRTVSP
DIPAQARALY--AANRLRVIPDASYEPVPIDAGRE---IG--TAGSPLDLSFSQLRSVSP
DIPRQARELY--LRNPFRIIADVAAPTVALLPPAD----A---VTPPLDLSMSISRAVSP
DIPAQARELY--RRNRLRIIPDAGYRPVPIRPGTT---P----GGRPLDLSQSVLRSVSP
DIPKQARALY--ERSWLRIIADVNEAGVPVLPPRD----P---DGALLDLSLSTLRSVSP
DIPAQARELY--RRTRLRLIPDASYTPVPVLPALS---PL---DGQPLDLSDAALRSVSP
DIPQRARELY--LRNRLRVLVDVHYEPSPLVPRQL---PG---AGEELDMSMCQLRSMSP
DIPRQARALY--LLNHFRLIPDARYAPVPLLGLGG---C----AASEIDLSQALLRSVSP
DIPAQARRLY--LLNTLRTIVAVGSQAVPIEAE-----DE---GAVPLDLSHSVLRAVSP
DIPRQARALY--LVNHFRLIPDARYAPVPLEGMDG---S----AAAEIDLSQAFLRSVSP
DIPAQARRLY--LLNTLRTIVDVGSTAVPIEAL-----DA---DAAPLDLSHSVLRSVSP
DIPAQARELY--RINRIRLIPDAQYEPVPIVPAVN---PE---TGEPLDMSFSTLRSVSP
DIPPQARRLY--TVNLIRLIADINAESVPIVPPRC---PV---HGGPLDLTYSAFRSVSP
DIPAQARALY--HENWIRSIPDADYTPVPLVPAYL---HG--TAYDPIDLTHAVLRSVSP
DIPAQARRLY--LANRIRVIGNAYYQPSPLQPQTN---PL---TGQPLDLSFAQLRSVSP
DIPAQARELY--RRNRLRIIPDAGYQPVPIIPSHR---PS---TGAALDLSQAVLRSVSP
DIPKQARALY--ERNWLRIIADVGAPAAAVLPPRD---P----EGEPLDLSLSTLRAVSP
DIPAQARDLY--RRNRQRIIPDANYTPVPIQS------R----SADPLDLSDSVLRSVSP
DIPAQARRMY--LANRIRVIEDVDYQASPLIPAYN---PL---TGAPLDMTFATLRSVSP
DIPAQARELY--RLNWIRVIPDAAYAPVPLVPMLR---PA---TGQPLDLGFSTLRSVSP
DIPAQARELY--RIFHARHTADVNAEAIPLM--GR--------SADDLDLTRCSLRALSP
DIPAQARELY--VKFLARHVADVDGPTIAIQ--GL--------EAAEVDLTRCSLRALSP
DIPAQARELY--RRNRVRLIPDNNYRSIPLVRAPP---YR---AAPPTDLSPCVLRSVSP
DIPAQARELY--RRNTVRLIPNSTYTATPLLRSAD---AR---AEAPTDLSLSTLRSVSP
DIPVQARALY--LRNRVRQIADVQYRPAPIEPPLD---PR---THAPVDLSDVTVRSVSP
DIPAQARRLY--IINTLRLIADVAYSPSPLVGR------A---GDAPLDLSHSVLRSVSP
DIPKPARDVF--TKIWIRPTPDVDGGLSEMVPLLN---PD---DGQPLTMTYCALRGASL
DIPVQARRLY--TINPIRIIPDIDYIPVPIVPGTD---PS---TGQAIDLTFSVLRSVSP
DIPAPARRLF--SLSWVRHLPDVDYTPVPLIAAKN---LL---VPGPVDMSVASLRSVSV
DIPRQARELY--QLNWLRIIPTVDYQPARVLALPE---HG-----APLDLSFSVLRSVSP
DIPVQARALY--TRNPLRLIADARARPVPLVPPVV---PA---LGRPLDLSGSALRSVSP
DIPRQARELY--VLNLLRIIPAVDYVPARIVALPE---EA---AQGPLDMSFCVLRSVSP
DIPVQARALY--VRNTLRLIADARARPVPLVPAVL---PE---LGRPLDLSGAALRSVSP
DIPAQARELY--RIFHARHTADVNEEAIPLM--GR--------STDDLDLTRCSLRALSP
DIPAQARALY--VKFPARHVADIEAPTITIQ--GL--------EASEVDLTRCSLRALSP
DIPRQARELY--TLNWLRIIPAIDYVPARILSLPE---DA---DQGPLDMSFCVLRSVSP
DIPAQARALY--TRHTLRLIADARAEPVPLRPPVL---PS---EGRPLDLSGSALRSVSP
DIPAQARELY--RIFHARHTANVNEEAIPLM--GR--------SADALDLTRCSLRALST
DIPKQARQLY--LQNPYRLIPDRDFKPVRLYPVIN---PQ---TRSFTDMAGCNLRGVAA
DIPKQARDLY--KLNLTRLIANVHTEPAAIVR-ED---NG---DETPLDLTPSQLRAVSP
DIPAQARELY--RRNRVRLIPDNNYRSIPLVRAPP---YR---AAPPTDLSPCVLRSVSP
DIPVQARALY--LRNRVRQISDCKYIPSRILPPYD---PQ---TSEATDLSDVSLRSVSP
DIPRQARELY--RVNRIRLIEDADYQPSPLLPPLN---PM---TGKPLDMSFAALRSVSP
DIPQQARALY--VRNRIRVIADATVKTVPIAPLRD---L----SGEPLDLSYAHLRSVSP
DIPQQARRLY--ALNRLRLIADARYQPVPILSD-----RR---DPPPLDLSFSVLRSVSP
DIPQQARRLY--ERNWLRCIADVNAPPVPVVPTLD---P----TGQPLDLSLSLLRSVSL
DIPQQARALY--LRNPIRIISDAHAQPIPLVPVLD----E---SGEPLDLSSAHLRSVSP
DIPEQARELY--RRNWLRIIPDADYTPVPLVPQLR---PD---THQQLDLSFSTLRSVSP
DIPAQARELY--RLNWIRVIPDATYVPVPLIPTLR---PA---TGQPLDLGFSTLRSVSP
DIPRQARELY--VLNLLRIIAAVDYVPARIVSLPE---EA---AQGPLDMSFCVLRSVSP
DIPVQARALY--VRNTLRLIADARARPVPLVPAVL---PE---LGRPLDLSGAALRSVSP
DIPQQARRLY--ALNRLRLIADARYQPVPLLSA-----KR---DAPPLDLSFSVLRSVSP
DIPQQARRLY--ERSWLRCISDVNAPPTPIVPTVD---P----MGQPLDLSLSLLRSVSL
DIPKPARAIF--TRTWIRPVPDVSGTLAELVPLAN---PD---SGEPLNMTYCHLRGVSL
DIPAQARALY--LTNRLRVLADVEAAPDTLVPPQL---P----GGAVLDQSHCMLRGLSP
DIPAQARALY--LTNRLRVLADVEAAPDTLVPPQL---P----GGAVLDQSHCMLRGLSP
DIPAQARRLY--VVNTLRLIADVGAPVVPLLQR----------EAAPLDLSASILRSVSP
DIPAQARRLY--VVNTLRLIADVGAPVVPLQQR----------EPAPLDLSASILRSVSP
DIPQQARRLY--ERNVLRIIPDVGAAPSPIEPTLD---R----AGQPLDLSMSVLRSVSP
DIPQMARRLY--ERTRVRVLVNVAYEPVPLEPRLS---PL---TGRDLDMSLCFLRSMSP
DIPEQARRLY--ALNRLRLIADARYRPVPILAS-----DR---DPEPLDLSFSVLRSASP
DIPQQARRLY--ERSWLRCIADVNAPPVPVIPALD---P----TGLPLDLSLSLLRSVSP
DIPAQARELY--RLNWIRVIPDATYVPVALIPTLR---PA---TGQPLDLSFSTLRSVSP
DIPAQARELY--RLNWIRVIPDATYVPVPLIPTLR---PA---TGQPLDLGFSTLRSVSP
DIPAQARELY--RRNRLRIIPDAAYDPVPILRAAG----E---SAEPLDLSQSILRSVSP
DIPKQARALY--ERNWLRIIADVDAPGAAVVPARD---P----DGAPLDLSLSTLRTVSP
DIPVQARKLY--ALNPLRIIPDISYRPAPIVPDVN---PL---TAQPIDLSLSVLRSVSP
DIPRQARALY--LRNWIRVIPDVDYTAVPLLAVPE---T---GGADQIDLSMAVLRGVSP
DIPAQARELY--RRNRLRIIPDAGYEPVPILPSHT---PS---TGTPLDLSQSVLRSVSP
DIPKQARALY--ERNWLRIIADVDLPAIPVVPTRD---P----AGEPLDLSLSTLRTVSP
DIPKQARALY--ERNWLRIIADINAPAIPVVPARD---P----MGEPLDLSLSTLRTVSP
DIPAQARELY--RRNRLRIIPDAGYEPVPIVPKLT---PS---TGAPLDLSQSVLRSVSP
DIPRQARDLY--LRNWLRIIADVRSVPAPLLGPAK---GGRDAMPAVLDMSQCTLRAASP
DIPAQARELY--RRNRLRIIPDASYEPVPIVPRLT---PS---TGAPLDLSQSVLRSVSP
DIPAQARELY--RRNRLRIIPDAGYEPVPLVPPLS---PT---TGQPLDLGQSILRSVSP
DIPKQARALY--ERNWLRIIADVDAPGAAVLPPRD---P----EGMPLDLSLSTLRTVSP
DIPEQARRLY--ALNRLRLIADARYRPVPILAAAGAVQATADSAAEPLDLSFAVLRSVSP
DIPQQARRLY--ERNCLRGIADVDAVPVPVVPALD---P----TGQPLDLSLCLLRSVSQ
DIPRQARELY--RVNRIRVIEDANYQPSPLMPTAN---PR---TGKPLDMSFTVLRSVSR
DIPQQARALY--LRNRIRVISDAQFKTVPIEPVLD---P----SGEPLDLSYAHLRSVSP
DIPPQARQLY--TLNRLRMIPNVDYRPVPVRPQLN---VE---TGAVLDMSFSQLRSVSP
DIPQQARALY--LRNTLRIISDASGARVPVLPALD----A---SGEPLDLSFAHLRSVSP
DIPRQARELY--CANRIRIIADAYYVPSPIIPEHN---PS---TGQPLDLSYATLRSVSP
DIPQQARAMY--LKNWLRFIPDAAYQPVPLVPGLR---PA---TGRPPDMTYAVLRSVSP
DIPAQARELY--RLNRLRLIAAASYAPTPIVPAEN---PL---TGRPIDLAFSVLRSVSP
DIPQIARRLY--QRNRIRVLVDVGYEPVPLEPRPS---PI---SGRDLDMSLCGLRSMSP
DIPHQARLLY--ERNWLRIIPDIDAAPVPIVSAG----G----G-MPLDLSLSVLRSVST
DIPAQARALY--ALNPVRIIPDIAYRPAPMAPNRH---PS---TGRPIDLSFAVLRSVSP
DIPQIARRLY--ERNRVRVLVDVAYDPVPLEPRLS---PI---TGTDLDMSLCGLRSMSP
DIPRQARRLY--ARNVLRLIGDIDAVPVPVVSAG-----A---DDPPLDLSMSMLRSVSS
DIPAQARELY--RLNRIRLIASADYEPVPVLPAIS---PT---DGKPLDLSLAALRSVSP
DIPSQARALY--VRNLVRVIPSAVYEPAPIRPREP---G-----GGALDLSDSALRSVSP
DIPAQARALY--AANPIRIIPNASYQPVPIEPSVD---PE---HGKPLDLSNAQLRSVSP
DIPKQARALY--LRNRSRVIPDVGYVPQPIRS-DV---D-----LTGLDLSDSTLRSVSP
DIPKQARALY--LKNTVRIIADASGERVPIVPELD----E---AGEPLDLSFAHLRSVSP
DIPPQARQLY--CNNLIRVIQDANYKPSPVVPTLT---PD----GEPLDLSFASLRSVSP
DIPAQARELY--RRQPLRLIPDVNYQPVPILPGRS---P----EGLPLNLGLAALRSVSP
DIPAQARNLY--SLNRIRLIPDANYIPVPLTAFGE---QR---DAGGIDMTFTQLRSVSP
DIPQQARALY--LKNTIRVIADASGERVPVTPLLD----A---SGEPLDLSFAHLRSVSP
DIPAQARALY--ASSRVRLIPDANYRPVPIEPALN---PV---TGEPLDLSLSQLRSVSP
DIPKQARALY--IRNKVRVIPDVGYVPQPIRSVSE---D-----LRELDLSDSTLRSVSP
DIPAQARSLY--IKNTIRVICDADYQRVPVVPELD---G----DNQPLDLSYAHLRSVSP
DIPAQARELY--RRNWLRIIPDAAYTPVPLIPAQR---PD---TRRPLDMSCSVLRSVSP
DIPPQVRQLY--DVNPVRSIPDAPAAPVPLVPTED---PL---DQHPLDLSAGVLRAVSP
DIPPQARQLY--TINRLRMIPDVDYKPVPIRPQVN---AE---TGAVLDMSFSQLRSVSP
DIPQQARALY--LKNTLRIISDASGARVPVLPAID----A---SGEPLDLSFAHLRSVSP
DIPAQARKLY--EHNWIRLIPDARYEPVPLLPPFR---SE---TGQPVDLSCAILRSVSP
DIPAQARALY--KRQWLRVITDTAYMPVPLVPGFG---P----DGLPLDLSLATLRSVSP
DIPEQARELY--RRNWLRIIPDADYTPVPLVPQLR---PD---TQQQLDLSFSTLRSVSP
DIPAQARELY--RLNWIRVIPDATYVPVPLIPTLR---PA---TGQPLDLGFSTLRSVSP
DIPEQARELY--RRNWLRIIPDADYTPVPLVPQLR---PD---TQQQLDLSFSTLRSVSP
DIPAQARELY--RLNWIRVIPDATYVPVPLIPTLR---PA---TGQPLDLGFSTLRSVSP
DIPEQARELY--RRNWLRIIPDANYTPVPLVPQLR---PD---TQQQLDLSFSTLRSVSP
DIPAQARELY--RLNWIRVIPDATYVPVPLVPTLR---PA---TGQPLDLGFSTLRSVSP
DIPEQARRLY--ALNRLRLIADARYAPVPILPPVG---EGGGEGEAPLDLGFAVLRSVSP
DIPQQARRLY--ERTWLRSIADIGATPVPLVPPVD---P----YGTPLDLSLSLLRSVSP
DIPAQARALY--TRNPVRLIADVDAKAVGLVPPVL---PG---TQRPLDLSGAALRGVSE
DIPAQARALY--TRNPVRLIADVDAKVVGLVPPLL---PG---TRRPLDLSGSALRSVSE
DIPAQARELY--RIFHARHTADVNEEAIPLM--GR--------SADALDLTRCSLRALSP
DIPAQARALY--VKFPARHVADIEAPTIAIQ--GL--------EASEVDLTRCSLRALSP
DIPAQARQLY--CSNLVRVIQSAHYEPSPIVPAVN---PD---SGEPLDLSFASLRSVSP
DIPAQARALY--RRQPLRLIPDVDYVPVPVLPGRG---P----DGQPLDLGLATLRSVSP
DIPAQARELY--RRNRLRLIADASYRPVPIEPPFD---PA---TGAPVDLSLATLRSVSP
DIPQQARTLY--VRNRIRLIPDSSYVPAPLIGG-----------GATLDMSDCVLRSVSP
DIPAQARELY--RRNRVRLIADSDYTPVPFERAPA---RR---QLEPTDLSQSMLRSVSP
DIPAQARALY--ASNHVRMIPDVDYNPVAVEPAVN---PQ---TSAPLDMSSAQLRSVSP
DIPKQARTLY--LRNTIRIISDAEGHRVPVVPTLD----E---AGLPLDLSFAHLRSVSP
DIPEPARRLF--RLTWLRHLPDVDYQPVPLLAGPD---HP---GAVPVDLSYSFLRSVSV
DIPQIARQIY--LSNRHRQIADAEAIPVPILA-D---------EGVLADLTLSDLRAVSP
DIPAQARALY--ASNRVRIIPDAYYEPIAIEPAND---PE---TGEPVDLSQAQLRSVSP
DIPKQARELY--VRNTIRVISDASGERIPIQPELD----E---AGLPLDLSFSHLRSVSP
DIPAQARRMY--ILTTLRMIADVGYAPVPMLGV-----P----GAAPLDMSYSVLRSVSP
DIPSQARRLY--LTNTLRVLADVEAAMDGLVPPLL---P----NGEALDQSHCMLRGLSE
DIPPQARRLY--ASNCIRLIRDIEYRPSPIHPPNN---PL---TGRPLDLSYAMLRSVSP
DIPRPAREIF--KRIWIRPVPDVTAPVQEMVPLVN---PD---TGKPLEMTYCALRGPSV
DIPRQARELY--RVNRIRVIEDANYQPSPLVPPLN---PT---TGKPLDMSFTSLRSVSP
DIPQQARALY--LRNPIRVIPDVQFEAVALEPVLD----P---SGEPLDLSYAHLRSVSP
DIPRQARELY--VSSRIRLIPDANYTPARLVPPLN---PA---TGAPTDLSYSALRSVSP
DIPAQARAVF--LQTWLRMIPDARYAPVPVLPSRH---PR---TGAPLDLGKALLRSVSP
DIPAQARELY--TRTLLRVIPDVDGPAIPLVPPLD---PA---RGQPLDLSYASLRGVSP
DIPRQARELY--ARNHSRFVPDRDAAPVSLLSISA---DG---GAQPLDLSFARLRALSP
DIPAIARDLY--MLNPSRIIPDAASKPVPVLGVD---------P-APPDLTWSGLRSVSP
DIPQQARRLY--ALNRLRLIADARYQPVPILSD-----RR---DAPPLDLSFSVLRSVSP
DIPQQARRLY--ERNWLRCIADVNAPPVPVVPTLD---P----MGQPLDLSLSLLRSVSL
DIPEQARRLY--ALNRLRLITDARYRPVPILSADR---AA-EGVAEPLDLSFSVLRSVSP
DIPQQARRLY--ERNWLRCIADVNAPPVPVIPALD---P----TGQPLDLSLSLLRSVSL
DIPEPARRIY--HLSPIRMIADVAAEPSPLVPEMD---PR---TGRPLDLSLAILRGVSP
DIPAQARELY--AQNWLRFIADRDYRPVPILPPSG---PD---SPAPLDLGQAVLRSVSP
DIPAQARELY--RRNRLRIIPDAGYAPVPIRPMLT---P----SGQPLDLSQSVLRSVSP
DIPQQARALY--ERNWLRIIADVDAPAIPVLPVRD---P----EGGLLDLSMSTLRTVSP
DIPPQARQLY--AINRLRMIPDANYRPVSVRPQVN---AE---TGAVLDMSFSQLRSVSP
DIPQQARALY--LKNTLRIISDASGARVPVLPVVD----A---SGEPLDMSFAHLRSVSP
DIPRQARELY--RVNRIRVIEDANYQASPLVPAVN---PR---TGKPLDMSFAALRSVSP
DIPQQARALY--LRNPVRIISDANFKTVPIEPVLD---L----SGEPLDLSYAHLRSVSP
DIPAPARRLF--ALSWLRHLPNVDYTPVPLLPPS----------DQPVDMSRAILRHVSV
DIPRQARRLY--VRQPVRTIADVAAVPVPLLAGPG---IG----GEPVDMTCCQLRGVSP
DIPQIARRLY--ERSRVRVLVDADYVPVPLEPRLS---PF---TSDELDMSLCFLRSMSP
DIPEQARELY--RRNWLRIIPDADYTPVPLVPQLR---PD---TQQQLDLSFSTLRSVSP
DIPAQARELY--RLNWIRVIPDATYVPVPLIPTLR---PA---TGQPLDLGFSTLRSVSP
DIPKQARELY--KINLTRIIADVDTEASPILTLPV---NG---EAQPIDLTHSTLRAVSP
DVPRQARELY--LRNPYRLIPNREYTPVRLYPVLN---SL---TNSFTDLSDCNLRSVAA
DIPVQARELY--RRNRLRIIPDAGYEPVPIRPSLT---P----AGKPLDLSQSVLRSVSP
DIPQQARALY--LRNWLRVIADVDDAPAPLLAGA----GR-GRPPGTLDMSQCILRAVAP
DIPAQARRLY--EANPLRLIADEAAPAVPIRA------GR---QGPPLDLSFSALRSVSP
DIPQVARRLY--IRNRVRVVADVYYAACPLEPRLS---PL---TGRDLDMSLCVLRSTSP
DIPQPARRQF--SLNKVRIIANVQDVPVGIRAADR--------GAGQLDLSFSKLRAVSP
DVPEQARALQ--VKNPLRMLVDVAQSPVPVFAFD-----E---KSPPLDMALAHLRGISP
DIPAQARELY--RRNRLRIIPDAGYAPVPIAPGTT---PS---TGEPLDLSQSILRSVSP
DIPQQARALY--LRNPIRIISDADFRTVPIEPVLD---L----SGEPLDLSYAHLRSVSP
DIPAQARKLY--ALNPLRIIPDIDYRPARLVPDIN---PL---SGQPIDLSLSVLRSVSP
DIPRQARVLY--LRNWIRVIPDVDYAAIPLLALPE---TG---GADRIDLSMSVLRSVSP
DIPQIARRLY--QRNRIRVLVDVGYEPVPLEPRPS---PI---SGRDLDMSLCGLRSMSP
DIPHQARLLY--ERNWLRIIPDIDAAPVPIVSAG----G----G-MPLDLSLSVLRSVST
DIPAQARELY--RLNRQRLIPDAGYAPVPLV-------SA---GTEPLDLSFSVLRSVSP
DIPKQARALY--ERNWLRCIDDVSAPPAAILPPVG---P----EGEPLDLSMSVLRSVSP
DIPAQARDLY--RLNPLRLIPDADYTPVPLLALDE---EQ---GRAPVDMTFTQIRSVSP
DIPQQARTLY--LKNTIRVIADSSGSRVPIEPALD---A----SGEPLDLSFAHLRSVSP
DIPRQARELY--RVNRIRVIEDANYQAVPLVPAAN---PR---TGKPLDMSFAALRSVSP
DIPQQARALY--VRNPVRVIADANFKTVPLEPVLD---L----SGEPLDLSYAHLRSVSP
DIPVQARELY--RRNRLRIIPDAGYVPVPIRPATT---P----SGKPLDLSQSVLRSVSP
DIPKQARALY--ERNWLRIIADIDAPAIPVIPPHD---P----AGEPLDLSLSTLRTVSS
DIPAQARRLY--TINPVRIIPDVNYRPVPVTPDLN---PV---TGRSIDLSFAILRSVSP
DIPAPARRLF--ALSWVRHLPDVGYTPVPLLAAKS---PL---VTGPVDMSFASLRSVSV
DIPKQVRELM--TIVPYRFVGSVQDENVPIRALAG--------HAGELDMTWSMGRAVSV
DIPKQARALY--VRNMLRIIPDVTAPVYPVQPETD---P----NGDPLDLSLSVTRAVSP
DIPRQARALY--LKNLLRLTADVNAGVIPLVPLLN---PV---TGAPLDMSLMVLRSTSP
DIPKQARELY--TIFLARHTTDTEGITHKIV--SK--------TNQEIDLTKCSLRAMSP
DIPKQARALY--LIHPARLTADISAPTFPIR--SK--------RELDFDLTYTTIRALSP
DIPQQARELY--TIFLARHTTDTEGATHKVI--SN--------SNEEIDLTKCSLRAMSP
DIPKQARALY--LIHPARLTSDISAPTFPII--SK--------RELDFDLTYTTIRALSP
DIPAPARRMF--GLGWLRHLPDADYTPVPLVPELH---PE---TGQPIDLSYSILRSVSV
DIPRQARELY--RVNRIRVIEDANYQASPLLPAAN---PR---TGKPLDLSFAALRSVSP
DIPQQARALY--LRNPVRIISDANFKSVPIEPVLD---L----SGEPLDLSYAHLRSVSP
DIPAQARALY--ATNRVRLIPDARYEPVPLEPALN---PE---TNEPLDLSSAQLRSVSP
DIPKQARILY--LKNTIRVISDARDVRVAILPEQE----E---RDHPLDLSFAHLRSVSS
DIPAPARRLF--SLSWVRHLPDVDYTPVPLIAAKN---LL---VPGPVDMSVASLRSVSV
DIPQMARRLY--ERIRVRVLVDVNYQPVPLQPRLS---PF---TGQDLDMSSCFLRSMSP
DIPRQARELY--CANRIRIIADANYVPSAIIPAIN---PR---TQRPLDLSYATLRSVSP
DIPAQARELY--RLNWIRVIPDATYTPVPLVPLLR---PA---TGQPLDMGFSTLRSVSP
DIPPQARALY--LKSPTRFTPSRDYTPAMLKPALK---PS---TGLPYDMGRCRCRSVSP
DIPAIARNLY--ILNPCRMIPDATAQPVPLLRLG---------D-IPADLAWSDLRSVSP
DIPKQARELY--KTNWVRLTPDTELPASELIPSRE---ET---GREPLDLTRSLLRRFSP
DIPKQARALY--VKNLLRVIADVDDTTVPVLPVVK---G----ADSQIDMSFSTLRAVSP
DIPSQARDLY--LKNRVRCVFDVEEAPIGLQPTIA---ES---GRPPVNLSMSMVRSVSP
DIPRQARQLY--KKNLIRTISDVHGETHEILGRDE---NK----TRHVDLSLSRLRAVSE
DIPSQARALY--LKNRVRCVFDVEQPPIALIPTVQ---EA---ERPPLDLSMSMVRSVSP
DIPRQARQLY--KKNLIRTISDVNGETHRIIGTSN---SD----DVAVDLSLSRLRAVSE
DIPAQARELY--RRSLIRWVPSRDAVPVPLHRHPS--WEVGEAPVRPIDLSFSRLRSLSP
DIPKQARQLY--LRQRVRTIADVGYTPVPILTEAI---RPGHAEVAALDMSLCHLRGLSP
DIPAIARRMY--FQNPSRIIPNVDESPIDIVSQQE----------DIPDLTWSDLRSVST
DIPKQARALY--LKNLLRVIHDVDSEPVPILPEAE---D----AEDSIDLSFSTLRAVSP
DIPSQARELY--LKNRVRCVFDVEETPIGLNPCIK---ES---GRPAIDLSMSMVRSVSP
DIPRQARLLY--KKNLIRTISDVHGETHEIIGKQK---DG----AQHIDLSLSRLRAVSE
DIPVQARRLY--QINRTRAIVDIDYAPVPIEPEPN---PV---TGKPLDLSRSLLRSVSP
DIPLIARNLY--RLNSHRQIPDIQATDVPVLSLD---------AGEITDLTLSDLRAVSP
DIPQQARELY--LLNRVRCVLDVNEAAIPLLPRIE---ES---ERPPLDLSMSMVRSVSP
DIPKQARELY--KKNLIRVITDVHDVTEPIECD-H---DI----KQPLDLSFSRTRAVSE
DIPRQARALY--QRNWLRIIADVDARPAALMSTAT---H----NAGLLDLSMSVLRSVSP
DIPRQARALY--QRNWLRIIADVDARPAALMSTAT---H----NAGLLDLSMSVLRSVSP
DIPKQARALY--ERNWLRIIADVDAPGAAVVPARD---P----DGEPLDLSLSTLRTVSP
DIPKQARALY--ERNWLRIIADVDAEPVAVLPQRD---P----HGRPLDLSMSTLRTVSP
DIPAQARELY--RRNLLRVITDVNAAPVPIIPQRD---Q----SGQPLDLSLSVLRSVSP
DIPKQARALY--VRNLVRVIPDCAYTPAPLEPAP----------QAPLDMSDLALRSVSP
DIPAQARELY--KRNLLRIIADVNATPVPIVPTRD---A----AGAPLDLSLSVLRSVSP
DIPQQARARY--VRNRVRVIPDIRYEPAPLRPEG----------FSGLDLSDVGLRSVSP
DIPKQARALY--VKNLLRVIADVDDEVVPILPKVP---S----LDRQIDLSFSTLRAVSP
DIPAIARRLY--FLNPSRIIPSTNSEAVDIVSLEE----------SVPDLTYSDLRSVSP
DIPVQARELY--RRNLLRVITDVNAEPVPITPQRD---Q----SGQPLDLSLSVLRSVSP
DIPRQARALY--VRNLVRVIPDCGYVPAPLEPAP----------EVPLDMSDLALRSVSP
DIPVQARELY--RRNLLRVITDVNATPVPIVPQRD---Q----HGQPLDLSLSVLRSVSP
DIPRQARALY--VRNLVRVIPDCGYAPAPLEPAP----------ETPLDMSDLALRSVSP
DIPKQARALY--VRNRTRAIPHAVYTPAILRPAG----------FERLDLSDVALRSVSP
DIPVQARALY--LANPFRIIADVHAPTVPVLPYRG---Q----PEQALDMTHAVTRAVSP
DIPRQARALY--VRNRTRTIPTIAYAPAVLRPAG----------FETLDLSDVALRSVSP
DIPVQARELY--RRNLLRVITDVNAAPVPIVPQRD---Q----NGRPLDLSLSVLRSVSP
DIPKQARALY--LKSWLRLIARVDYDPAPLVPEFN---PR---SGKPLDMSYAVLRDVSP
DIPKQARALY--LRNWMRLIPDAHYIPEPLMPALS---PR---TGEALDMSDCSLRAVSP
DIPKQARALY--LRNWMRLIPDAHYIPEPLMPALS---PR---TGEALDMSDCSLRAVSP
DIPAQARDLY--KRNLLRIISNVRGDTVPIVPRLD----E---RGQPLDLSLSVLRSVSP
DIPKQARALY--KKNLIRLITDVNSETYPILSV-D---DK----SALLDLSFSRTRAVSE
DIPAIARQMY--FENPSRYIASSALPPADFLNQAE----------QPLNLTYSDLRSVSP
DIPSQAQSLY--LRNPFRIIANVAAAPVALVSSGS---GR-TAPPPPLDLTLAVTRAVSP
DIPKQARALY--VRNRTRTIPTIDYVPAVLRPAG----------FETLDLSDVALRSVSP
DIPKQARILY--QRNWLRIIADINAKPAALLSTAT---H----NAGLLDLSMSVLRSVSP
DIPQIARKLY--ERNRVRLLVDVNYTPVPLQPRLS---PL---NGRDLDMSLSCLRSMSP
DIPKQARALL--VRNPVRILVEVDAEPSPIFALDG----A---ATGPIDLSMSTLRTHSA
DIPKQARALY--VRNRTRTIPTIDYAPAVLRPAG----------FETLDLSDVTVRSVSP
DIPRQARELY--KRNLLRVIHDIDAVPVPIVPQLD----A---EGKPLDLSLSVLRSVSP
DIPRQARALY--VRNRVRVIPDVNYTPQPVRPAA----------HANFDMSDIDLRSVSP
DIPVQARALY--KRNLLRVIANVDDQPVPILPARD----A---AGQPLDLSLSVLRSVSP
DIPQQARALY--LRNPFRIISNVADTPVALLPPID----A---VTPPLDLSMAVSRAVSP
DIPVQARKLY--VRNWVRIIGDASFEPVPLVSMLS---D----GQSPVDLSHAHLRSISP
DIPKQARALY--VKNTIRVISNVDNERVALAPQLG----E---NGRPVDLSFAHLRSVSP
DIPPQARALY--TKSLLRIIADADAPVSPIVPDRD---P----EGQPVDLSLAVTRAVSP
DIPRQARVLY--ERNWLRIIADINAKPAALFSTPT---H----NVGLLDLSMSVLRSVSP
DIPQMARRLY--ERTRVRVLVDVNYEPVPLQPRLS---PI---TGRDLDMSLCFLRSMSP
DIPVQARRLI--MLQRVGMIADTSYRPVALLVDPS---LS---DVAPLDLTYSALRSVSP
DIPAQARRQY--MLQRVGAVADSRYEPVPLLTGRR---LE---DATPLDLTYSALRSVSP
DIPAQARRLY--SRNILRIISDVDDPTVPIIPTTG---P----NGDPLDLSMSGLRAVSP
DIPKQARTLY--LTSWLRLITEVDYTPAPLLPSIN---PR---SGLPLDMSHATLRDVSP
DIPKQARALY--VRNRTRAIPHAVYTPAILRPAG----------FETLDLSDVALRSVSP
DIPRQARALY--KRNLVRVIRDVASEPIAIVPQID----A---AGHQLDLSLSILRSVSP
DIPKQARALY--VRTRVRVIPDITYTPAPIRPAQ----------FAGLDLSDVNLRSVSP
DIPKQARILY--QRNWLRIIADINSTPAALFSTAT---H----NAGLLDLSMSVLRSVSP
DIPKQARILY--QRNWLRIIADINSKPAALFSTAT---H----NAGLLDLSMSVLRSVSP
DIPVQARKLY--ISNTIRMISDTASRPVELIPALE---V----GADPVDMSFAQLRSVSP
DIPRQARILY--QRNWLRIIADIDAQPAALVSTAT---H----NAGLLDLSMSVLRSVSP
DIPQMARRLY--ERTRVRVLVDVNYQPVPLQPRLS---PI---TGRDLDMSVCFLRSMSP
DIPQQARALY--LRNTIRIISDVNFERIAVVPERD----A---SGEPLDLSFAHLRSVSP
DIPKQARSLY--LRNKSRVIPDVDYLARPIRS-DF---D-----LRGLDLSDSILRSVSP
DIPKQARILY--QRNWLRIITDINMKPAALLSTAT---H----NAGLLDLSMSVLRSVSP
DIPQMARRLY--ERTRVRVLVDVNYQPVPLQPRLS---PI---TGRDLDMSLCFLRSMSP
DIPVQARALY--TRNLFRIIADIDAVNVPLVPEID----A---HGRSLDLSMSILRSVSP
DIPKQARALY--VRNKVRVIPDVSYIPAPIRSVRE---D-----LRELDLSDSTLRSVSP
DIPRQARALY--VRNRVRTIADIAAVPVPIEPALD---P----SGEPLDLSLSVLRSVSP
DIPKQARALY--IRNRIRVIPNVAYAPAPIRSSAS---D-----LAEIDLSDAALRSVSP
DIPQQARALY--LKNTLRIISDASGARVNVVPTID----A---SGEPLDLSFAHLRSVSP
DIPRQARALY--VRNKVRVIPDVHYVPQPVMG-TE---D-----FSGIDLSDSMLRSVSP
DIPRQARILY--ERNWLRIIADINAKPAALFSTAT---H----NAGLLDLSMSVLRSVSP
DIPQMARRLY--ERTRVRVLVDVNYEPVPLQPRLS---PI---TGRDLDMSLCFLRSMSP
DIPAQARALY--LRNLTRVIADVNDPGVPIRS-----------GQRTLDLSISTLRTVSP
DIPAIARALY--AQTPYRHVPDTRATPIPILSRS----G----EATALDLTWSDLRSVSP
DIPKQARALY--VKNLLRVIGNVNEDVIPIVPAMG---K----RAQPLDLSFSTLRAVSP
DIPEIARKMY--FENPSRLIAAVAAEPVTVISREN----------AIPDLTWSDLRSASP
DIPQIARRLY--VRNRVRVLVDIGYTPVPLEPRLS---PI---TGSDLDMSLCSLRSISP
DIPAQARALY--ARSPARFVVDRDAVPAAVLTGSS---P----TNEAVDLTHVQSRALSP
DIPRQARAMY--LDNPYRMIPNREYVPVSLYPVIN---PL---TNAFTDLSGCNLRSVPA
DIPAQARALY--LTNMLRMIVDVDYTPVPLYTIAD---EK---EEQHLDLSLSILRSVSP
DIPRQARAMY--LKNPYRLIPNRDYVPVSLYPVIN---PI---TNAFTDLSGCNLRSVPA
DIPAQARELY--LRNLLRLIPDVQYEPVPLLALAT---E----SIQQPDLSDVILRSVSP
DIPKQARELY--RKNPYRLIPNIDYTPVKLYPVLN---PV---THSFTNLSNSNLRSVAG
DIPVQARELY--LRNPLRLIADVHYEPVPLLTADD---G----TAPELDLGTARLRSVSP
DIPKQARELY--RKNPYRLIPNVDYTPIRLYPVLN---PL---THSFTDLSNSNLRSVAS
DIPVQARDLY--LRNLMRMIPDVRYEPVPLLTVAA---G----SPAPLDLSDARLRSVSP
DIPKQARALY--LNNPYRFIPDRDYIPVKLYPVIN---PL---TESFVDLSDCNMRGVAA
DIPAQARELY--LKNMLRMIADVDYTPVPLLTRTP---DA---SHASLDLSRSILRSVSP
DIPAQARVLY--LKNRTRLLENVGAKQVKVLPTLN---PR---TNQQADMSYCQLRSMSP
DIPAQARRMY--LLNWLRLIADVDYTPIRILPG----------AENPLNMTYSVLRSVSP
DIPRQARAMY--LDNPYRMIPNREYVPVSLYPVIN---PL---TNAFTDLSGCNLRSVPA
DIPAQARALY--LTNMLRMIVDVDYQPVPLYTIAD---EQ---QEKHLDLSLSILRSVSP
DIPKQARELY--LKNPYRLIPDREYKPSKLYPVIN---PA---SSGFVDLGVCNLRGVIK
DIPVQARELY--IKNLLRVIGDVNYKPVPIYTIDD---S----ENQNLDLSCSVLRSVSP
DIPRQARAMY--LDNPYRMIPNREYVPVSLYPVIN---PL---TNAFTDLSGCNLRSVPA
DIPAQARALY--LTNMLRMIVDVDYTPVPLYTIAD---EK---EEKHLDLSLSILRSVSP
DIPEQARELY--RRNWLRIIPDADYTPVPLVPQLR---PD---TQQQLDLSFSTLRSVSP
DIPVQARELY--RLNWIRVIPDATYVPVPLIPTLR---PA---TGQPLDLGFSTLRSVSP
DIPAQARALY--EKNWLRLIDDVDYTPAPLVPAMD---PG---SGAPLDLTHATLRSVSP
DIPLQARHIY--TRKASRYIPDVDEGDVAVIASRR---MA---G-TSLDLSHAALRSVSP
DIPAQARRLY--VLQPSRMIVLADEGPAELVTSGP---VG---GQVPLDLSLAQLRAVSP
DIPAQARALY--EKNWLRLIDDVDYTPAPLVPAMD---PD---SGAPLDLTHATLRSVSP
DIPLQARHIY--TRKASRYIPDVDEGDVAVVASPR---LA---G-TGLDLSHAALRSVSP
DIPVQARSLY--LKKASQLIASSDYEPVPLIPAHN---PA---TGEPLDLSRAELRSVSP
DIPPQARRLY--VLQLVRVIEDVDGATVHLLGPAS---NG--EVAATLDLTFANRRAVSP

VHVQYMRNMETASSMSVSIL-L-HGALWGLVSCHHH-K-PKAVS-Y----AVRSACDLIA
IHCEYLRNMGVAASMSVSIL-R-RGKLWGLFACHNM-V-PRRLS-L----ERRTAAELYG
IHCEYLRNMGVSASMSLSIV-I-GGQLWGLIACHHY-S-PRVLS-M----AERIGAEMFA
IHIEYLTNMGVAASMSVSIV-I-DGQLWGLFALHNY-A-PRHLA-M----DVRAAAELFG
VHIEYMRNMGTAASMSVSII-V-NGRLWGLIACHHA-A-PHSVS-R----SVREACDFAA
IHCEYLRNMGVAASMSISVI-V-DGALWGLIACHHY-S-PRVLS-M----PVRIAAEMFG
IHLQYIRNQGLRASFSISLV-T-DGELYGLISCHHR-E-PSYIP-Q----DVRLQCENLS
VHLEYLRNMGVTATLVMSLL-V-EGELWGMIVCQSD-T-PKTMP-Q----PLRQFCDTLA
YHLQYMRNMGQASTFSLSIV-E-DGRLTGMITCADR-R-ERRLP-V----LLRRALEVLA
VHIEYLRNMGIGASLSISIV-V-EEKLWGLIACHAN-G-PRLPS-F----IMRTASELFG
IHLEYLRNMGVGASMSISIL-L-NGELWGLIACHHY-R-AKTLS-M----AQRVAAELFG
VHLEYLANMGVVSSMSVSLI-D-RGRLWGLISCHHY-A-GPHRPSY----ADRTAAEFLG
IHIEYLRNMGVGASMSVSIL-R-DGKLWGLFACHHY-S-PRYIS-F----EKRTASELFG
IHLQYLQNMGVGASASVSII-K-DGVLWGLIACHNV-A-PLSMP-F----ATRASARALA
IHQKYLQNMGVGATLVCSLM-V-SGRLWGLIACHHY-E-PRFVP-F----DIRAAGEALA
VHIEYLRNMGVGASMSVSIL-R-DGKLWGLFACHHY-S-PRHLS-F----EKRTAAELFG
VHIRYLKNMGVGASMSVSIL-R-KGELWGLIACHHG-S-PKLVP-F----ETREICQHLG
VHMQYMRNMGVAASASVSIV-K-DGRLWGLVACHHD-T-PRLLP-Y----EIRAACRALA
VHLDYMQNMNTAASLTIGLA-D-GDRLWGMLVCHNT-T-PRIAG-P----EWRAAAGMIG
MHLQYLRNMGVASSLSVSIV-V-DGRLWGLIACHHE-R-AFVVP-P----ETRTALEYLG
MHMQYLRNMGVGSSLSVSVV-V-GGQLWGLIACHHQ-T-PYVLP-P----DLRTTLEYLG
VHVQYLRNMGVVASASISIL-R-GGQLWGLIACHAM-R-PLWLA-A----DRRAVMEMFG
IHRQYIRNQGLKASMSMSLV-T-HGNLWGIISCHSR-E-ATYIP-Q----NVRLECEMIS
VHREYMRNMGVRSSLSLSLM-V-DGRLWGMILCHHA-T-AHQVS-P----MLRSYLQMMA
IHLEYLHHLGSAATMTVSLI-D-DGKLWGMLTCHHR-T-PRLVG-F----ELRELCQFIG
LHMQYLRNFGVSASTSIGIFNE--DELWGIVACHHT-K-PRAIG-R----RIRRLLVRTV
IHVEYLRNMGVTASMSVSLM-H-DGRLWGLIACHHY-S-GPHRPTY----DARSAAEFLG
IHCEYLGNMGVGASMSISLL-R-DGRLWGLIACHHY-S-GTHEPSF----EVRTAAEFLG
IHCDYMQNMGVRSSLSVAIYSE--TRLWGLVSCHSN-E-VLALS-P----SARDSVVTLV
VHLEYMRNMGVAATAAVSVV-Q-RGQLTGMFVMHHT-E-PRALS-L----GDRQALSTVS
HHLVFMRNMGQAATLSLSLV-E-DGKLVGLITCAHR-T-PRRLP-V----LLRRALEVLA
IHIEYLKNMGVRASMSISLL-R-HGRLWGLIACHHY-A-GPHLPPY----GARAAAEFLG
IHCEYLRNMGVAASMSISVI-V-GGELWGLIACHHY-S-PRILP-M----GLRVAAEMFG
IHREYMRNMGTVSSLTMSLM-P-DGELWGMIVCHGD-K-PNYLS-Q----PVRTFCKMVS
IHREYMRNMGTVSSLTMSLM-P-EGRLWGMIVCHGD-E-PNYLS-Q----PIRTFCKMVS
HHLQFMRNMGQAATVSFGLV-M-GDRLVGMFTCAHR-T-PRRIP-V----LLRRALEVMA
IHCEYLTNMGVRASMSISIV-V-GGKLWGLFSCHHM-S-PKLIP-Y----PVRMSFQIFS
IHVEYLGNMGVGATLVTSIV-V-NDALWGLIACHHD-S-PHFAS-H----AMRDFADALT
VHCEYLKNMGVRSSMSISLL-D-NGQLWGLIACGHP-E-KLLVS-R----EIRDACALIG
VHIQYMKNMNVTTSFSVSVV-V-GDNLWGLIPCHNL-K-GKRLS-F----ADRQLCEHLS
IHCQYMKNMGVLSSMSVSLI-Q-GGKLWGLISCGHR-T-PLYVS-H----ELRSACQAIG
VHCEYLKNMGVRSSMSISLL-D-GGELWGLITCSHP-E-PLLVS-R----ELRDACAMIG
VHIKYLKNMGVGASMSVSLI-I-RGELWGLIACHNR-Q-PMQVP-Y----VARELCKHVA
IHIQYLRNMGVAATLVVSLM-V-SGKLWGLISCHHY-S-SRSLN-L----EMRSVCELLA
IHIEYLKNMGVGASLSISIV-V-DGKLWGLFACHHY-G-PRLPS-A----QSRSTAELFG
IHLQYLKNMGVRATLVVSLV-V-GGKLWGLVACHHY-L-PRFIH-F----ELRAICELLA
VHLEYMRNIGMHGTMSISIL-R-GERLWGLIACHHR-K-PNYVD-L----DGRQACELVA
THLEYMVNMGMHAAMSISIV-R-DNRLWGMISCHNL-T-PRFVS-Y----EVRQACELIA
VHLEYLRNMGVSASMSLSII-I-DGTLWGLIACHHY-E-PRAVP-M----AQRVAAEMFA
IHLEYLRNMGVSASMSLSII-I-DGTLWGLIACHHY-E-PRAVP-M----AQRVAAEMFA
IHIQYLKNMGVGATLVASLM-V-GGKLWGLVACHHY-V-PRIVS-F----EARAVCELLA
VHLEYLSNMGVCATLTLALI-V-RGKLWGLLACHHYSA-PYRLT-P----GRSSACRLFA
IHIQYLKNMGVGATLVASLM-V-GGKLWGLVSCHHY-V-PRAVS-F----EVRAVCELLA
IHLEYMRNMRTLASMSVSIV-V-GGQLWGLISCHDH-E-PRGLP-F----QTRVACEHLG
VHIEYLRNMGVGASMSVSIV-V-GGRLWGMLACHHM-A-PRRVR-Y----GVRMACEVLA
IHLEYLHNMGVQASMSISLM-K-DGKLWGLISCTQV-SGTRYVP-Y----EVRTACEFLG
VHLEYLRNMGVGASFSLSLL-K-EGVLWGLIACHHL-E-PLHIS-H----ERRRACEVLT
IHREYMRNMQTAASLTIGLA-D-GERLWGMLVCHHS-T-PKVPE-P----EQRSNAGTIG
VHRGYMQNMGVAGAISFPIK-T-ASGLRALLSCHSS-T-ARSLS-L----PELQLLAEQV
IHCEYLQNMGVHASMSISIL-V-DGELWGLISCHHD-S-PRIVP-L----PLRIGAELFG
IHLEYLGNLDVRATLALSILDE-QGDLWGMLVCHHD-E-PRDFP-P----AVRDYGAMLG
IHVTYLANMGVVASMSIALH-L-DGRLWGLLACHAA-S-PNILS-P----ALRDALRAMV
IHVQYLKNMGVGASASVSIV-K-DGQLWGLVACHHR-T-ARLLP-Y----ELRLACQSLA
VHLEYLANMGVTATLVASIV-V-NDALWGLISCHHY-S-PHFTN-H----AMRDVTDAVA
IHLEYLRNMGAPASMSISLL-K-EGRLWGLISCTHV-SGPRYVP-Y----EVRKACEFVG
VHLEYLANMGVGASMSISLV-R-EGRLWGLIACHHR-T-PLLVP-L----ATRRACDVLA
MYTEYLINMGVRASLTLAIS-Q-GDKLWGLVACHHY-S-PRKIP-Y----DVRTACEVLA
VHLEYLRNMEVNASMSISIM-Q-GERLWGLIACHHL-A-ARWLS-Y----EERAACEFIG
IHGQYIKNSGASSSFSISII-I-DDQLWGLVTCQNL-E-PKHID-L----EDRVQAGIFT
IHVEYLINAKIASSFSISII-I-DNELWGLVTCHST-Y-QKHID-L----DHRISAEIAT
VHIEYLKNMGVGASMSVSIV-I-NGRLWGLIACHHM-S-RKLVP-Y----SIRMAADVLA
VHLVYLRNLGVRATLTLSIV-L-NGKLWGLVACHHH-R-PRTPP-LQLREGIRQLSELLA
VHLQYMRNMGTLASMSLSIV-V-EGQLWGLISCHHE-Q-PRAVD-F----RTRAACELLS
IHCEYLSNMGVGASMSISVI-V-DGALWGLIACHHY-A-PRTLT-L----GQRAAAEMFG
VHIEYMRNMGTPASMSISLI-E-GNRLWGLISCHNA-T-PRRVP-A----HVRTACDFLG
IHLEYLRNMGVGASMSISVI-I-DGKLWGLFALHHY-Q-PRVLG-M----ELRSAVELFG
VHLQYMRNMGTGASLSISIV-C-EGRLWGLISCHNH-D-AKRVS-Y----PVRTACEFIG
VHLEYLANMGVTATLVSSIV-V-NDALWGLIACHHY-S-PHFTS-H----AMRDATDAVT
IHCQYMKNMGVLSSMSVSLI-Q-GGKLWGLISCGHR-T-PLYVS-H----ELRSACQAIG
VHCEYLKNMGVRSSMSISLL-D-GGELWGLITCSHP-E-PLLVS-R----ELRDACAMIG
IHCQYMKNMGVLSSMSVSLI-Q-GGKLWGLISCGNR-T-PLYVS-H----ELRSACQAIG
VHCEYLKNMGVRSSMSISLL-D-GGELWGLVACGHP-E-PLLVS-R----ELRDACAMIG
IHCQYMKNMGVLSSMSVSLI-Q-GGKLWGLISCGHR-T-PLYVS-H----ELRSACQAIG
VHCEYLKNMGVRSSMSISLL-D-GGELWGLIACGHP-E-PLLVS-R----ELRDACAMIG
IHCQYMKNMGVLSSMSVSLI-Q-GGKLWGLISCGHR-T-PLYVS-H----ELRSACQAIG
VHCEYLKNMGVRSSMSISLL-D-GGELWGLITCSHP-E-PLLVS-R----ELRDACAMIG
IHIQYLKNMGVHSSFSISLI-S-HGELWGLIACHNY-S-PKFID-Y----KAREGSKLIG
VHLEYMQNMNVSASMSIRVL-R-DGKLWGLISCHHI-E-PKHPN-V----DMRYIFEWLS
IHVEYLRNMGVEASMSISIV-I-NGKLWGMIACHHM-A-PRRVP-Y----AIRMAADVMA
AHLSYLHNMGVRASLSVSLV-C-DSKLWGLIACHHQ-E-PKTPP-HQIREAVRQVCELLA
VHVEYMRNMGTMASMSVSIL-V-DGALWGLISCHNR-E-PRRVP-L----QARNACDVLT
IHLEYLRNMGVAASLSVSIL-R-GGKLWGLFACHHS-S-PRHIS-L----ERRTGAELFG
VHLEYMHNMGTAASMSMSII-I-DGRLWGLVACHSA-E-PHMVP-V----RVRDACDFIV
VHIEYLRNMEVGASLSISIV-V-EEKLWGLIACHAN-G-PRLPS-F----IMRTASELFG
VHVEYMRNMGTMASMSVSIL-V-DGALWGLVSCHNH-D-PKRVP-L----QARNACDFLT
IHLEYLRNMGVAASLSVSIL-R-NGKLWGLFACHHM-E-PRHIS-L----ERRTGSELFG
VHLEYMRNMGTAASMSISIL-I-DGELWGLISCHHA-R-PLTLG-P----QLRSSCDFIG
LHLQYLKNMGVTATLVVSLV-R-EGKLWGLIACHHY-A-PRNLR-F----AVRSAADLLA
VHLEYMRNMGTLASMSVSIV-V-DGQLWGLVSCHNH-A-PRTLA-S----NARAACEHLG
VHIEYLTNMGVAASMSISIV-V-QGRLWGMLACHHR-R-PRHVP-Y----RVRSACDVLA
VHLEYMRNMGTLASMSVSLI-V-DGKLWGLISCHNH-G-PRTLA-L----SARAACEHLG
VHIEYLSNMGVAASMSISIV-V-QGRLWGMLACHHM-Q-PRHVP-Y----RVRSACDVLA
IHVQYMRNMETASSMSVSIL-K-GGKLWGLISSHHH-A-AKGVS-F----PDRITCDILS
IHIEYLRNMGVAASMSISLL-R-GEELWGLVACHHY-S-PRILP-F----ELRAGCELLG
IHCQYVRNQGLRASMSVSLI-S-DDKLWGLISCGHR-E-PLFLP-F----RTRMACRSIG
VHLQYMRNMGTLASMSISIV-V-GDRLWGLVLCHDR-Q-PQRVS-F----QTRTACELFG
VHVEYMRNMGTMASMSVSIL-V-DGALWGLISCHNK-A-PHRVP-L----QARNACDFLT
IHIEYLRNMGVAASLSVSIL-R-NGRLWGLFACHHM-E-PRHIS-L----ERRTAAELFG
VHLEYMRNMGTLASMSISIL-R-DGDLWGLISCHNK-E-PKRVS-L----QVRNACDFLT
VHLQYMRNMQTMASMSISIV-V-RGQLWGLISCHHA-T-PRRVS-F----QTRTACELLG
VHCEYLKNMGVRSSMSISLL-V-GGELWGLITCSHP-E-PLLVS-R----ELRDACAMIG
MHLQYLKNAGVKASASFSII-V-DDELWGLVACQNR-E-PMHVD-L----SQRHLCTFLT
VHLQYLKNAGARASASFSIV-I-EGKLWGLVACQNS-E-PLNVD-L----AQRHLCAFLT
MHLEYMRNMGTGASMSISLL-H-DSHLWGLISCHNE-A-TKRVP-Y----HVRTACELIG
VHLQYMRNMGTGASMSVSLL-Q-GDKLWGLVSCHNA-E-PRRVP-Y----HVRTACEFIG
IHCEYLGNMGVSATLVTSIV-V-NDVLWGLIACHHY-A-PLFCS-H----GMRDAADALT
IHVEYLQNMGVGASMSVSIV-V-AGRLWGLLACHHM-S-PLQVP-Y----SVRMAADVMA
MYTEYLKNMTVTAGLTMPIR-Q-ADELWGLIACHHY-AGPRFIP-Y----QVRAACEFLA
VHLEYMRNIGMRGTMSVSIL-R-GDRLWGLIACHNR-Q-PRYVG-H----DARQACEMVA
MYTGYLKNMDVRSTLVMPLV-K-EGKLWGLISAMHH-AAPRHIT-H----ETRMAAEFLA
IHLEYLHNMGVQASMSISLI-R-DGKLWGLISCTHI-SGAKYVP-Y----EVRSACEFLG
IHLEYLRNMGVEASFSLSLL-K-DGALWGLIACHHL-A-PLHLS-Y----ERRRACEVLT
IHLEYLRNMGAGSSMSISLL-Q-EGRLWGLISCTHM-SGSKYVP-Y----EVRTACEFVG
VHLEYLANMGVGASMSISLL-R-EGALWGLIACHHR-T-PLRVP-A----AARRACDVLA
MHLQYLKNAGVKASASFSII-V-DDELWGLVACQNR-E-PMHVD-L----SQRHLCTFLT
VHIQYLKNAGARASASFSIV-I-EGKLWGLVACQNS-L-ALNVD-L----AQRHLCAFLT
IHLEYLRNMGAPASMSISLL-K-EGRLWGLISCTHV-SGPRYVP-Y----EVRKACEFVG
VHLEYLANMGVGASMSISLL-R-DGRLWGLIACHHR-T-PLLVP-L----ATRRACDVLA
MHLQYLKNAGVKASASFSII-V-DDELWGLVACQNR-E-PMHVD-L----SQRHLCTFLT
VHLEYLKNMNVQASMSIRVI-Y-HEQLWGLIACHHL-T-PRYLS-L----ELCSVCELLS
IHIQYLKNMKVDSSFSISLI-Y-KKELWGLIACHNY-T-PRFID-F----RSRESAKLIG
MHLEYMRNMGTGASMSISLL-H-DSHLWGLISCHNE-A-TKHVP-Y----HVRTACELIG
VHLEYLGNMGVTATLVASII-A-NGRLWGLIACHHY-S-PFFCD-H----RMRQVADSVA
VHLQYMRNMGTLASMSLSIV-V-DGRLWGLVSCHHE-R-PRPVD-F----QTRTACELLA
IHCEYLCNMGVGASMSISIV-V-NGELWGLIACHHY-A-PRTLA-M----GQRVAAEMFG
VHLEYMRNMGTPASMSISVM-D-GDRLWGLISCHHA-E-PRQVS-F----AVRTACDLLG
IHVEYLRNMGVNASLSVSIL-R-HGKLWGLFACHHR-H-ARSLS-F----ERRTTAELFG
IHCEYLRNMGVCASMSMSII-V-DGALWGLIACHHY-S-PRALS-M----AQRLTAEVFG
IHCQYMKNMGVLSSMSVSLI-Q-GDKLWGLISCGHR-T-PLYIS-H----ELRSACQALG
VHCEYLKNMGVRSSMSISLL-D-GGELWGLIACGHP-E-PLLVS-R----ELRDACAMIG
IHLEYLRNMGAGSSMSISLL-Q-EGRLWGLISCTHM-SGSKYVP-Y----EVRTACDFVG
VHLEYLANMGVGASMSISLL-R-EGSLWGLIACHHR-T-PLKVP-A----AARRACDVLA
VHLEYMRNMGTPASMSISVM-D-GDRLWGLISCHHA-E-PRQVS-F----AVRTACDLLG
IHVEYLRNMGVNASLSVSIL-R-HGKLWGLFACHHR-H-ARSLS-F----ERRTTAELFG
MYTEYLRNMGVTAALTMAIR-R-NGTLWGLIACHHY-DGPSHIP-Y----HIRAACEFLA
VHLVYLRNMGVRATLTMSIV-I-DGKLWGLIACHHH-A-PKVPP-YQIREGLRQVCELAA
VHLVYLRNMGVRATLTMSIV-I-DGKLWGLIACHHH-A-PKVPP-YQIREGLRQVCELAA
IHIEYLANMGVAASMSVSIV-I-NGQLWGLLACHHM-Q-PCQVP-Y----SVRMACDVIA
IHIEYLANMGVAASMSVSIV-I-NGQLWGLLACHHM-Q-PRQVP-Y----SVRMACDVIA
IHLEYLANMGVAASMSISIL-R-DGKLWGLFACHHY-S-PHHIG-F----DLRTTVELFA
IHLQYLKNMGVCATLVVSLV-V-GGKLWGLIACHHY-Q-PRFIH-F----ETRAVCELLA
VHLEYMRNMGTPASMSISVM-D-GERLWGLISCHHA-E-PRQVS-F----AVRTACDLLG
IHVEYLRNMGVGASLSVSIL-R-HGKLWGLFACHNR-Q-ARSLS-F----ERRTTAELFG
VHCEYLKNMGVRSSMSISLL-D-GGELWGLITCSHP-E-PLLVS-R----ELRDACAMIG
VHCEYLKNMGVRSSMSISLL-D-GGELWGLIACGHP-E-PLLVS-R----ELRDACAMIG
VHVEYMRNMGTMASMSVSIL-V-DGALWGLISCHNA-E-ARRVP-L----QARNACDFLT
IHLEYLRNMGVAASLSVSIL-R-NGRLWGLFACHHM-E-PRHIS-L----ERRTGAELFG
LHLEYMRNIGMYGTMSISIM-R-GERLWGLIACHNR-Q-PRHVG-P----DGRQASEMIA
YHLKYLQNMGVKATLTISLV-I-DNQLWGMIACHHD-Q-PRRVG-H----LRRLAYEALG
VHVEYMRNMGTMASMSVSIL-V-DGALWGLISCHNK-A-PHRVP-L----QARNACDFLT
IHLEYLRNMGVAASLSVSIL-R-DGRLWGLFACHHT-E-PRHIS-L----ERRTAAELFG
IHLEYLRNMGVAASLSVSIL-R-GGRLWGLFACHHT-E-PRHIS-L----ERRTAAELFG
VHVEYMRNMGTMASMSVSIL-V-DGALWGLISCHNK-A-PRQVP-L----RARNACDFLT
IHLEYLRNMGVAATMTISII-V-GGRLWGLIACHHT-V-PKRIP-R----HLRAVCELFG
VHVEYMRNMGTMASMSVSIL-V-DGALWGLISCHNK-A-PRRVP-L----QARNACDFLT
VHVEYMRNMGTMASMSISIL-V-EGALWGLISCHNK-T-PRRVP-L----QTRNACDILT
IHLEYLRNMGVAASLSVSIL-R-NGRLWGLFACHHT-E-PRHIS-L----ERRTGAELFG
VHLEYMRNMGTPASMSISVM-D-GERLWGLISCHHA-E-PRQVS-F----AIRTACDLLG
IHVEYLRNMGVGASLSVSIL-R-HGKLWGLFACHHR-Q-ARSLS-F----ELRTTAELFG
VHLQYMRNMGTLASMSLSIV-V-DGELWGLVSCHHH-E-PRTVD-L----RTRTACELLA
IHCEYLSNMGVGASMSISVI-V-DGELWGMIACHHY-A-PRTLS-M----GQRVAAEMFG
VHLEYMRNMGTAASMSVSII-V-NGRLWGLIACHHA-T-PHSTS-V----AVRDACDFAA
IHCEYLRNMGVAASMSISVI-V-DGALWGLIACHHY-S-PRILT-M----PVRIAAEMFG
VHLQYMRNMGTGASMSISIV-V-DGQLWGLISCHNQ-A-PHPVS-F----QTRSACELLG
IHLEYLHHMGSAATLTISLI-D-EGQLWGMITCHHR-T-PRLVG-F----ELRELCQFIG
VHLEYMRNMGTGASMSISLM-R-GDRLWGLIACHNR-E-PVSVP-Y----HVRTACDFIG
IHIQYLKNMGVGATLVASLM-V-GGKLWGLVACHHY-V-PRSVS-F----EVRAVCELLA
IHVEYLRNMGVAASMSVSIL-R-NGRLWGLFACHHY-A-PHRVP-F----GRRTAAELFG
IHLEYMRNMGIRGTMSVSIL-R-GDRLWGLIACHNR-L-PRHVG-H----DARQACEMVA
IHIQYLKNMGVGATLVASLM-V-GGKLWGLVACHHY-V-PRIVS-F----EVRAVCELLA
IHIEYLRNMGVRASMSVSIL-R-DGKLWGLFACHHY-A-PHRVA-F----GRRSAAELFA
IHLEYMRNMGTGSSMSISIL-V-EGRLWGLISGHSR-E-PRQVN-P----QVRTACDILG
IHLRYLQNMGVGASASVSIV-V-DGRLWGLIACHHA-T-PRLLT-Y----DQRAACRTLA
VHLEYMRNMGTAASMSVSIM-V-NGTLWGLVSCHSA-N-PHMVS-A----PIRDACDFVV
VHVQYLKNMGVAASASVSIV-K-DGILWGLIACHHS-Q-PRSIP-L----ATRTACQALS
VHCEYLRNMGVAASMSISIV-V-DEELWGLIACHQY-S-PKTLS-M----PQRVAAETFG
VHLQYMRNMGTLASMSISIV-I-QGRLWGLISCHDA-G-PRQVN-Y----QTRTACELLG
VHIQYLRNMNVRATLTVSLM-R-GEQLWGLIACHHS-E-PHYLS-G----ALCSAAELFG
IHLEYMRNMGTLSSMSISVM-V-DGKLWGLLSCHSR-N-PHRVP-S----DIREACDFAV
IHCEYLRNMGVAASMSISII-I-DGTLWGLIACHHY-S-PLALP-M----AQRVAMEVFG
VHLEYMRNMGTASSMSVSII-I-DGRLWGLVSCHSA-A-AKVVS-N----TLRDICDFVV
VHIQYLKNMGVAASASVSIV-K-DGVLWGLVACHHH-E-PKEIP-L----NIRIACRAIA
IHCEYLRNMGVAASMSISIV-L-DGELWGLIACHHY-S-PKILS-M----PQRVAAETFG
VHREYMANAGFRASMSVSLL-R-GDKLWGLIACVHG-S-PRRVP-Y----VTRQACETIG
IHQAYLHNMGVKSALSVAIRDD-AEGLWGLLACHGQ-E-ARSLP-P----TLRDAVLALV
VHLEYMRNMGTAASMSVSIV-V-NGALWGLIACHHA-T-PHSVS-L----AVREACDFAA
IHCEYLRNMGVAASMSISVI-V-DGALWGLIACHHY-S-PRVLT-M----PVRIAAEMFG
LHREYIGYQGLRASMSVSLM-Q-GDSLWGLISCGHR-E-PHYLP-Y----RIRAACQAIG
VHIEYLHNMNVRATMTVSIM-R-GEELWGLIACHHS-E-PYRLS-G----PMSAAAELFG
IHCQYMKNMGVLSSMSVSLI-Q-GGKLWGLISCGHR-T-PLYVS-H----ELRSACQAIG
VHCEYLKNMGVRSSMSISLL-D-GGELWGLIACGHP-E-PLLVS-R----ELRDACAMIG
IHCQYMKNMGVLSSMSVSLI-Q-GGKLWGLISCGHR-T-PLYVS-H----ELRSACQAIG
VHCEYLKNMGVRSSMSISLL-D-GGELWGLIACGHP-E-PLLVS-R----ELRDACAMIG
IHCQYMKNMGVLSSMSVSLI-Q-GGKLWGLISCGHR-T-PLYVS-H----ELRSACQAIG
VHCEYLKNMGVRSSMSISLL-E-GGELWGLIACGHP-E-PLLVS-R----ELRDACAMIG
VHREYMRNMGTAASMSISVM-D-GDRLWGLISCHHA-G-PRQPA-F----SVRTACDLLG
IHVEYLRNMGVSASLSVSIL-R-HGKLWGLFACHHY-K-PRALS-F----ERRATAELFG
IHLEYLRNMGVGASFSVSLL-K-DGQLWGLMACHHL-S-PRTVS-A----ARRQACEVLA
IHLEYLRNMGVGASFSVSLL-K-DGQLWGLMACHHL-A-PRTVS-A----ARRQACEVLA
MHLQYLKNAGVKASARFSII-V-DDELWGLVACQNR-E-PMHVD-L----SQRHLCTFLT
VHLQYLKNAGARASASFSIV-I-EGRLWGLVACQNS-I-ALNVD-L----AQRHLCAFLT
VHLQYMKNMGTLASMSISIV-I-EGRLWGLISCHDA-Q-PRRVG-F----HTRTACELLG
VHIQYLRNMNVRATLTVSLM-R-GDQLWGLIACHHS-E-PHYLS-G----ALCSAAELFG
VHLEYMRNMGTGASMSISLL-S-EGRLWGLISCHNR-E-PHRVA-Y----PVRTACEFIG
VHLQYLRNMGVAGSASVSIV-I-DGTLWGLIACHAD-A-PRLIP-H----EARQLCCVIG
MHLQYMKNMDTGASMSISII-S-EGQLWGLISCHNL-E-PMRVP-V----HVRTACEFIG
IHLEYMRNMGTSASMSVSIM-V-DGQLWGLIACHSH-E-PHNVS-V----VTREACDFIV
IHCEYLRNMGVGASMSISIV-I-DGELWGLIACHHY-S-PKTLS-L----TQRVAAEMFG
MYTGYLQNMGVKATLVTTLL-K-DGKLWGLISCMHH-AAPKYLP-Y----ETRVAVECLA
VHLDYLKNMGVTASLSFSLV-L-KERLWGLIACHHR-L-PRALP-L----PVRERCADLA
VHIEYMRNMGTAASMSVSVM-V-DGRLWGLVSCHSA-K-AHTVA-G----TIRDACDFIV
IHCEYLRNMGVAASMSVSIV-V-DGELWGLIACHHY-A-PKVLS-M----PQRVAAETFG
IHVEYLQNMGVCASMSVSIV-I-NGRLWGLLACHHH-E-PKQVP-Y----SIRMAADVLA
VHLAYLRNMGVRATLTLSIV-C-DGKLWGLIACHHH-A-PRTPP-HQIRDGMRQIAELLA
VHVEYLRNMGVRASLTISLF-C-EGQLYGLIACHHR-T-PHLVS-Y----YRRGICDLVG
MYTEYLQNMGVSAALTLSIV-R-DGALWGLIACHHY-STA-KFP-Y----QMRASAELMA
VHLQYMRNMDTLASMSLSIV-V-DGKLWGLISCHHA-Q-PRSVA-L----RTRTACELLA
IHCEYLQNMGVGATMSISII-V-NGALWGLIACHHY-S-PRNLT-M----GRRVAAEMFG
IHLQYMRNMHTLASMSVSIV-I-KGRLWGLISCHHE-T-PRYVP-F----EARAACEQLA
IHLEYLANMGVDASLTISLV-D-EGRLWGLIACHHA-S-PRYVD-S----NVRMAAEVIG
IHLQYLRNMDVRATMALSLL-V-GNRFWGMIVCHSA-T-PRTVS-A----PLRGVCQELA
VHLEYHRNLNVNGSMSVSVM-K-HGRLWGLVIGHHR-Q-PLLVP-P----ALRTAVTLLV
VHLEYLGHMGAGASFSVAIR-V-AGRLWGLVACHHL-T-ARMLS-P----EHRAACVSLA
VHLEYMRNMGTPASMSISVM-D-GDRLWGLISCHNA-E-PRQVS-F----AVRTACDLLG
IHVEYLRNMGVNASLSVSIL-R-HGKLWGLFACHHR-H-ARSLS-F----ERRTTAELFG
VHLEYMRNMGTPASMSISVM-D-GERLWGLISCHHA-E-PRQVS-F----AIRTACDLLG
IHVEYLRNMGVGASLSVSIL-R-HGKLWGLFACHHR-Q-ARSLS-F----ERRTTAELFG
VHIQYLKNMGVRASMSVSLM-R-EGRLWGLLSCLHY-AGPRRLP-A----GVRDACVFLG
IHLEYLRNMGVAASLSISLL-K-DERLWGLVACHHG-S-PRYVP-Y----DVRTACELLG
VHVEYMRNMGTMASMSVSIL-V-DGALWGLISCHNR-E-PRRVP-L----QARNACDVLT
IHLEYLRNMGVAASLSVSIL-R-GGKLWGLFACHHS-S-PRHIS-L----ERRTGAELFG
VHLEYMRNMGTAASMSVSII-V-NGALWGLIACHHA-T-PHAVS-L----AVREACDFAA
IHCEYLRNMGVAASMSISVI-V-DGALWGLIACHHY-S-PRVLT-M----PVRIAAEMFG
VHLQYMRNMGTLASMSLSIV-V-DGQLWGLVSCHHA-Q-PRQVD-L----RTRTACELLA
IHCEYLSNMGVGASMSISVI-V-DGALWGLIACHHY-A-PRTLA-M----GQRVAAEMFG
MYSSYLKNMRAHATMVMPLM-K-DSALWGLISCMHH-AAPLHVP-C----RTRTAVELLA
IHLHYLRNMGVGASFAVSLL-R-DDQLWGLLMGHHR-T-PRRAT-S----GLRGLGDVIG
IHVQYMKNMGVSATLVASLM-V-GGRLWGLIACHHY-T-PRHPH-I----EIRTACALLA
IHCQYMKNMGVLSSMSVSLI-Q-GGKLWGLISCGNR-T-PLYVS-H----ELRSACQAIG
VHCEYLKNMGVRSSMSISLL-D-GGELWGLVACGHP-E-PLRVS-R----ELRDACAMIG
IHIQYLKNMGVASSFSISLM-Y-RDELWGLIACHNY-T-PRFIN-Y----KAREASKLIG
VHIEYLGNMGVTASMSVRVI-H-NEQLWGLIACHHT-K-PYYLS-F----ELCSIFELLS
VHGEYMRNMGTGASMSVSIM-V-DDALWGLVSCHNR-Q-PHRVP-L----QARNACDFLT
IHLQYLRNMGVAATMTISII-V-GGQLWGLIACHHT-T-PKRIP-R----PLRAICELFG
VHLDYMRNMGTASSMSVSIL-RGDGRLWGLACCHHA-G-PRRVP-P----ATREDCDLVA
MHIQYLKNMGVGATLVASIM-V-GGRLWGLIACHHD-S-PRRAP-F----ALRAVVELLA
IHLKYLSNMGVDATLVLPLM-V-EEQLWGLLVCHHD-G-PKSLS-A----IELHAAELTA
IHVEYLSNMGVGATLTLGLI-V-DGKLWGMFACHHQ-S-SKIVS-S----DVRIAVELFG
VHVEYMRNMGTMASMSVSIL-V-DGALWGLISCHNR-T-PRRVP-L----QARNACDFLT
IHCEYLRNMGVGASMSISII-V-GGGLWGLIACHHY-S-PRTLA-M----GQRVAAEMFG
IHLEYMRNIGMHGTMSISIM-R-GERLWGLIACHNR-A-PQHVG-P----DARQASEMVA
YHLKYMQNMGVKASLSISLV-I-DNQLWGLIACHHN-T-PRRVS-H----LQRLAYEALG
IHIQYLKNMGVGATLVASLM-V-GGKLWGLVACHHY-V-PRSVS-F----EVRAVCELLA
IHVEYLRNMGVAASMSVSIL-R-NGRLWGLFACHHY-A-PHRVP-F----GRRTAAELFG
VHVQYMRNMETASSMSVSIL-L-HGSLWGLVSCHHG-E-PRTVS-Y----AVRSACDLIA
VHCEYLRNMGVAASLSVSIL-R-RGKLWGLFACHNL-V-PRRLS-L----ERRTAAELYG
VHLEYMRNMGTLSSMSISIL-I-DGRLWGLLACHSR-Q-PHIVP-V----RVRDACNFVA
IHCEYLRNMGVAASMSISIV-L-DGSLWGLIACHHY-A-PRVLP-M----AQRVAMEVFG
VHLQYMRNMGTMASMSLSIV-V-GGQLWGLVSCHHE-Q-PRPVD-L----RTRTACELLA
IHCEYLNNMGVGASMSISVI-V-DGALWGLIACHHY-A-PRTLS-M----GQRVAAEMFG
VHVEYMRNMGTMASMSVSIL-V-DGGLWGLISCHNR-T-PKRVP-L----QARNACDVLT
IHLEYLRNMGVAASLSVSIL-R-DGRLWGLFACHHT-E-PRHIS-L----ERRTAAELFG
VHLEYMRNIGMHGTMSISIL-R-GERLWGLIACHHR-K-PNYVD-L----DGRQACELVA
MYTGYLKNMGVQSTLVMPLV-K-EGRLWGLISAMHH-AAPRHIS-H----QMRMAAEFLA
MHTAYLRNIGASSSFSCSLM-D-KGKLWGLIACHHV-E-EAIVP-S----DSWALAQEIG
IHVEYLKNMGVAASMSVSIL-R-NGQLWGLFACHHP-A-PQYLS-Y----EQRTSVELFA
MHVQYLKNMGVTSSLSVSIV-Q-DGRLWGLIACHHT-T-ARVIP-H----QVRASCEFLG
IHLQYLRNSNARATASFSII-Q-DGKLWGLVTCQNS-K-PLHVD-L----AQRHLCTFLT
VHLQYLENAGAQSSISFSII-V-HDKLWGLVTCQHR-T-ARAVD-L----AQRHLAVLLT
IHLQYLRNSKTQASASFSII-Q-DGKLWGLVTCQNS-K-PQHVD-L----AQRHLCTFLT
VHLQYLENAGAQSSISFSII-V-HDKLWGLVTCQHR-T-ARAVD-L----AQRHMAVLIT
MYSQYLKNMGVHSTMVMPLM-K-AGKLWGLISAMHH-AGPRHVP-Y----ERRMAAEFLA
VHLQYMRNMGTLASMSLSIV-V-DGQLWGLVSCHHA-Q-PRAVD-L----RTRTACELLA
IHCEYLSNMGVGASMSISVI-V-DGALWGLVACHHY-A-PRTLA-M----GQRVAAEMFG
VHLEYMRNMGTAASMSISIM-I-DGHLWGLVSCHSA-Q-PHKVS-S----TLRDLCDFVV
VHCEYLRNMGVAASMSISIV-V-DGDLWGLIACHHY-S-PKTLS-M----PQRIAAETFG
MYTGYLKNMDVRSTLVMPLV-K-EGKLWGLISAMHH-AAPRHIT-H----ETRMAAEFLA
IHLQYLKNMGVRATLVVSLV-V-GGKLWGLIACHHY-Q-PRFIH-F----ELRAVCELLA
VHLQYMRNMGTGASMSISIV-V-DGQLWGLISCHNS-E-PRSVS-F----QTRSACELLG
VHCEYLKNMGVRSSMSISLL-D-NGELWGLVACGHP-E-PLLVP-R----EVRDACTLIG
VHQIYQRNLGVDGSFSSSVI-S-QGRLWGLIVGHHR-Q-PHRVG-Q----DARHQVMVLT
VHLEYLNHMGVGASFSVPIR-V-TGKLWGLVACHSL-K-PHFLS-Q----DQRSACVSLT
VHLQYIRNQGLRASFSVSLV-T-EGELYGLISCHHR-E-PCYIP-Q----DVRLQCENLS
IHIEYLKNMGVKASLSVSIV-I-NGKLWGLFACHHY-S-PKVPS-Y----YQRTELELFA
LHITYLKNMGVRSSFSVSLV-F-EGRLWGLLACHHN-E-PKYID-Q----KKRLVCESLG
VHIQYLKNMGVGASMSISLI-V-EGELWGLIACHHN-S-PKVVP-S----RLVSQLELFA
VHITYLKNMGIRSSFSVSLV-F-EGKLWGLLACHNN-E-PKYIE-Q----KKRLVCESLG
VHIQYLKNMQVGASMSISLI-V-EGELWGLIACHHN-T-EKAIP-A----RLVSQLELFA
VHLQYHRNMGVDGSMSLSIL-H-EGQLWGLMVCHHR-R-PHRPS-P----GQRAAAAALT
LHIEYLQNMGVGATLAISLI-P-DDALWGMLICHHR-T-PRRVS-A----RVRALCDLIG
VHIQYLRNMDVGASFSIPLI-I-SGKLWGIVACHHP-E-PLFLD-L----LTRNTAEKLV
IHIEYLKNMGVKASMSVSLI-I-NGKLWGLIACHHY-S-PLIPS-Y----FVRTELELFA
VHITYLKNMGIRSSFSVSLV-F-EGKLWGLLACHNN-E-PKYID-Q----KKRLVCESLG
VHIQYLKNMGVGASMSVSLI-V-EGELWGLIACHHN-G-PKTVP-S----RLVSQIELFA
VHVEYLRNMGVRATLTLSLF-H-DDRLWGLIACHHG-S-PYQVS-E----EIRRVMDWMA
VHLEYLKNMGVTASMSFSIL-I-GGELWGLIACHHS-E-PRHLP-L----PVRLRCTEMT
THITYLKNMGVRSSFSVSLV-F-EGKLWGLIACHSK-Q-PIYVD-Q----KKRLVCESLG
VHIQYLKNMGVAASMSISLI-V-DGKLWGLIACHHN-T-AKLMS-S----RVLEELELFS
IHIEYLRNMGVAASMSVSIL-R-DGKLWGLFACHHY-S-PRYIS-F----DKRTASELFG
IHIEYLRNMGVAASMSVSIL-R-DGKLWGLFACHHY-S-PRYIS-F----DKRTASELFG
IHLEYLRNMGVAASLSVSIL-R-NGRLWGLFACHHM-E-PRHIS-L----ERRTGAELFG
IHLEYLRNMGVAASLSVSIL-R-GGKLWGLFACHHT-E-PRHIS-L----ERRTGAELFG
IHIEYLKNMGVQASLSISII-V-EGRLWGLFACHHY-S-PRCPT-F----ERRSVSELFA
VHMQYMRNMGVAASASVSIV-K-DGRLWGLVACHHD-S-PRLLP-Y----EIRAACRALA
IHIEYLKNMGVEASMSVSII-V-DGALWGLFACHHY-A-PLCPS-F----ERRSVSELFA
IHLRYLANMGVAGSASVSIV-Q-DGALWGLVACHNA-T-PRALP-L----HVRMACRALA
IHIEYLKNMGVQASMSVSII-V-KGKLWGLFACHHY-K-PKVPS-Y----FQRTELELFA
VHIEYLSNMQVQASLSIPVI-V-SGELWGLIACHHP-T-SLKVD-V----TQRNETERLV
IHIEYLKNMGVQASLSISII-V-EGRLWGLFACHHY-S-PRCPT-F----ERRSVSELFA
VHMQYMRNMGVAASASVSIV-K-DGRLWGLVACHHD-S-PHTLP-Y----EIRAACRALA
IHIEYLKNMGVQASLSISII-V-EGKLWGLFACHHY-S-PRCPT-F----ERRSVSELFA
VHMQYMRNMGVAASASVSIV-K-DGRLWGLVACHHD-S-PRLLP-Y----EIRAACRALA
IHLRYMTNMGVAASASISIV-K-DGLLWGMIACHSM-T-PRTLA-P----DIRATASTLA
VHIEYLTNMGVGASLSISII-V-EGRLWGLIACHHV-D-PRCPS-F----VMRTAAELFG
IHLRYLANMGVAASASISIV-K-DGLLWGMIACHHG-T-PRALT-P----DIRAASATLA
IHIEYLKNMGVQASLSISII-V-EGKLWGLFACHHY-S-PRCPT-F----ERRSVSELFA
IHREYLRNMGVGASMSISII-V-DGRLWGLIACHHN-S-PRQLP-R----HLRAVCELFG
IHLQYLRNMGVQASMSLSIQ-Q-GGRLWGLIACHHR-T-AWHLP-V----ALRAACEIFA
IHLQYLRNMGVQASMSLSIQ-Q-GGRLWGLIACHHR-T-AWHLP-V----ALRAACEIFA
IHLEYLRNMGVDASLSISII-V-GGKLWGLFACHHY-A-PKWPA-V----SSRSVAELFA
IHIQYLKNMGVGASMSISII-V-DGELWGLIACHHN-T-ARHLT-G----RTLEELELFG
IHAKYMQNMGVATSFSIPII-Q-TGKLWGLVSCHNS-T-ESHID-A----QLRHQAEMLV
VHIEYLRNMGVAASLSISII-I-DNTLWGLFACHHF-T-PRLPS-F----VMRSAAELFG
IHLRYLANMGVAASASISIV-K-DGLLWGLIACHHG-T-PRGLT-P----DIRAASATLA
IHIEYLRNMGVGASMSVSIL-R-DGKLWGLFACHHY-S-PRYIS-F----EKRTASELFG
IHQKYLQNMGVGATLVCSLM-V-CNRLWGLIACHHY-S-PRFIP-F----DMRAVCEALA
MHVEFLQNMGVGATMTVSLV-R-DGALWGLISCHHR-G-RRHVG-F----EQRTTAELFG
IHLRYLANMEVAASASISIV-K-DGLLWGLIACHNA-T-PRGLS-P----DVRAASATLA
IHIEYLRNMGVRASLSISIV-V-DGELWGLFACHHY-S-PISPT-F----ERRSVSDLFA
VHIEYLQNMGVQASASMSIV-R-DGVLWGLVACHHS-E-PRLLD-M----TKRRAAVLVA
IHIEYLKNMGVQASLSISIL-V-DGRLWGLFACHHY-A-PRCPT-F----ERRSISELFA
VHIEYLVNMGVAASLSISII-V-EGRLWGLIACHAT-A-PRLPS-F----VLRTAAELFG
IHCEYLRNMGVAASMSISIV-V-DGELWGLIACHHN-T-PKVLS-I----PLRVATELFA
VHCEYLRNMGVAASMSVSII-V-DGELWGLIACHHY-S-PKALS-M----PQRVAAETFG
IHLEYLRNMGVRASMSVSIL-R-DGELWGLMACHHP-E-PHHID-Y----ETRSAVELFT
IHIEYLRNMGVGASMSVSIL-R-DGKLWGLFACHHY-S-PRYIS-F----EKRTASELFG
IHLQYLKNMGVGATLVISLV-V-GGKLWGLVACHHY-E-PRFIH-F----ELRAVCELLA
LHCEYLRNMHVGACLTVALV-H-HDRLWGMLVCQHA-T-PRTSG-P----ELRAVVDMIG
VHREFMCNMGTAASLTVGLS-H-GPDLWGLLICHHA-A-PRVAG-P----DLRAAADLIG
IHIEYLRNMGVKASMSVSIM-R-RGKLWGLMACHHY-S-PLRLS-Y----SVRTAAELFG
IHREYLRNMGVDASMSISII-F-EGRLWGLIACHHH-T-PRRLP-R----HLRGVCELFG
IHLRYMTNMGVAASASISIV-K-DGLLWGMIACHSM-T-PRTLA-P----DIRATASTLA
IHIEYLKNMGVAASLSISII-V-DGELWGLFACHNY-S-PRSPT-F----ERRSVCEQFA
IHLQYMRNMGVAASASISIV-K-DGLLWGLIACHHA-T-PRNLS-H----ETRALCHTMA
IHIEYLRNMGVGASMSVSIL-R-DGKLWGLFACHHY-S-PRYIS-F----EKRTASELFG
IHIEYLRNMGVGASMSVSIL-R-DGKLWGLFACHHY-S-PRYIS-F----EKRTASELFG
IHCQYLNNMGVAASLSISII-V-DGALWGLIACHHD-T-PKVTP-L----PLRIGAELFG
IHIEYLRNMGVGASMSVSIL-R-DGKLWGLFACHHY-S-PRYIS-F----EKRTASELFG
IHLQYLKNMGVGATLVISLV-V-GGKLWGLVACHHY-E-PRFIH-F----ELRAVCELLA
IHCEYLRNMGVSASMSISII-V-DGALWGLIACHHY-A-PRRLP-M----AVRVAAEMFG
IHIQYLKNMGVGASASFSII-K-DGLLWGLIACHHA-T-PRAIP-L----ATRMGCQALT
IHIEYLRNMGVAASMSVSIL-R-DGKLWGLFACHHY-S-PHYIS-F----EKRTASELFG
IHLQYLKNMGVGATLVISLV-V-GGKLWGLVACHHY-E-PRFIH-F----ELRAVCELLA
IHIEYLKNMGVGASLSISIV-V-DGKLWGLFACHHY-S-ARLPS-F----ERRTTSELFG
VHIQYLKNMGVAASASISIV-K-DGVLWGLVACHHH-E-PKEIT-L----NVRIACLAIA
IHVEYLRNMGVEASFSISIV-I-DGQLWGLFALHHY-K-PRRLS-M----EMRNATELFG
IHLQYLANMDVAASASVSIV-Q-DGTLWGLVACHNR-T-PRPLS-R----SVRDACEILA
IHCEYLRNMGVAASMSISII-V-DGELWGLIACHHY-S-PRVLP-M----PMRITAEMFG
VHLQYLRNMGVAASASISIV-K-DGTLWGLIACHHH-E-PKTIP-L----SIRLACQALA
IHIEYLRNMGVGASMSVSIL-R-DGKLWGLFACHHY-S-PRYIS-F----EKRTASELFG
IHLQYLKNMGVGATLVISLV-V-GGKLWGLVACHHY-E-PRFIH-F----ELRAVCELLA
IHLEYLQNMGVQATMSVSIR-I-DGKLWGLFACHNY-S-PYVPS-L----QQRSVAEVYA
VHVQYLENMGVMSSFSVSIM-V-DGRLWGLVACHHP-S-AKTIP-L----ARRDDCRALV
IHIEYLKNMGVDASMSVSII-I-NGKLWGLFACHHY-S-PKVPS-Y----FQRTELELFA
VHLEYLKNMGVMSSYSIGLI-I-SGKLWGIVACHHP-K-PIYFD-A----ETRSKAEALV
MHVQYLQNMGVGATLVASLM-V-GGRLWGLVSCHHY-A-PMAVP-F----PIRAACELLA
VHLEYQRNLGVNGSMSLSIM-V-EGALWGLVIGHHR-R-PHYVT-P----DTRTLAGLVT
VHLEYMKNMEIMTSMSCRIL-K-DGQLWGLFSCHHR-T-AYQLP-Y----EGRALFELLS
IHIEYLKNMGVKATLTISLL-Q-DNKLWGLISCHHY-S-QKNIP-H----YTRLSALLQG
VHLEYMKNMEIMTSMSCRIL-K-DGQLWGLFSCHHR-T-PFYLP-Y----EGRALFELLS
IHIQYLKNMGVSASMSVSVI-M-EGKLWGLIACHHH-Q-PLYLS-A----RQKKAALLQG
VHLEYLRNMNVQASMSTRIL-K-DGRLWGLIACHHR-T-PRYLS-Y----QHCSVFELLS
IHLQYLKNMGVGATLTISLI-S-EGRLWGLIACHHR-G-PKHLG-H----LQRKAALLQG
VHIEYLRNMQVTASMSTRIL-K-NGKLWGLIACHHR-S-PRYLS-Y----QECSVFEMLS
LHIQYLKNMGVAATLTISLL-L-EGRLWGLVTCHHY-S-PRHLG-H----LQRKAALLQA
VHVEYLKNMKVTASMSTRII-H-NEKLWGLIACHHR-T-AKPMS-Y----QECSVFELLS
IHIEYLKNMGVKATLTISLI-Q-DERLWGMISCHHY-S-PLNIP-H----YTRMAALLQG
VHVEYLQNMGVAATLVLSIV-V-DHQLWGLVACHHS-K-PKWIS-Y----DRRFICEVLA
IHIEYLKNMGVQASMSISLL-K-GDTLWGLIACHHY-S-PKWVP-Y----LVRSACELLG
VHLEYMKNMEIMTSMSCRIL-K-DGQLWGLFSCHHR-T-AYRLP-Y----EGRAQFELLS
IHIEYLKNMGVRATLTISLI-Q-DNKLWGLISCHHY-S-PKNIP-H----YTRLSALLQG
VHLEYLTNMNVKSSMSTRIL-K-DNTLWGLIACHHR-E-KKFLN-F----DQCSVFEMFS
IHVQYLHNIGVGATLTISLI-H-KKKLWGLVACHHY-S-PKYLH-Y----ETKLAAKLQG
VHLEYMKNMEIMTSMSCRIL-K-DGQLWGLFSCHHR-T-AYQLP-Y----EGRALFELLS
IHIEYLKNMGVKATLTISLL-Q-DNKLWGLISCHHY-S-QKNIP-H----YTRLSALLQG
IHCQYMKNMGVLSSMSVSLI-Q-GGKLWGLISCGNR-T-PLYVS-H----ELRSACQAIG
VHCEYLKNMGVRSSMSISLL-D-GGELWGLVACGHP-E-PLRVS-R----ELRDACAMIG
IHIEYLQNMGVHASMSISLL-R-HGRLWGLIACHHY-A-GPHLPPF----GTRAAAEFLG
FHLEFMRNMDTAASVSFSMA-D-GGRLTRLVSCTSE-K-PQWLS-R----STRRACELLV
HHEKFMRNMGIGASLSLPVV-H-DGQLIGMISCGDR-T-ARHVP-H----PLRRVCEFLA
IHIEYLQNMGVHASMSISLL-R-HGRLWGLIACHHY-A-GPHLPPF----GTRAAAEFLG
FHLEFMRNMDTAASVSFSMA-D-AGRLTRLVSCTSE-K-PQWLS-R----STRRACELLV
HHLRYMRNMGTAATISLSLL-Q-EGELIGMITCSAQ-E-PRVVS-Y----VHRQACEILA
VHLEYMRNMGVAATASVSVI-Q-NGRLTGMFVMHHT-E-PRSLS-R----SDRLALATVS

QILSVRIAAVEDRRDAEHRIALQAIQARL---LAAMAQA-DPFIA--GLTE-----H---
QMFSFLLEGVERDREEAYEAKAHLLHTRI---MAVMADG-ASSME--NLER-----L---
EFFSLHLEAVNHREKLEVATRARRTLDRI---LGHAARY-AGLPE--LLRG-----S---
QMVSLIIEGRLAKEQRQLEEAGRILHDRF---VSRIVAA-SSTLD--TIGE-----F---
QLLSMRIAMEQSSKDASRRVELGYVQARL---LNGMASA-PKWVD--GLLG--GEDE---
EFFSMHLQVLKQKRRLDTVNHAHAALDRF---LRLAAHH-ANIEE--LLVD-----S---
QLFSWHLLAKEEEIAKHKKYATDEAVDAM---LDRIGPA-NPISR--VVKS-----G---
RMLGLQIESHLRREIDAETVAAAEEIDAL---RALLQAG-TDLPS--ALRS-----R---
GQVALQLTSMREIRRLQHLVDVRARRAEL---LAPLYAS-DDIHA--ALLG-----G---
AMYSMMLESRLRRGSEEHEQRARALADRV---ITMIAGD-ETLME--NAQW-----L---
EFFSLTLLALKQKHKLDLATGTRQSLDRF---LHLASHH-ENLEA--LFGE-----C---
RTASLLLRTVVAEDEQEG---VVDVAERAAELAAAVGRT-PRALG-AALTE-----Q---
QMFSWIVEGREREGNVAYEMRAHQVQERL---IETAASH-EHSRR--AIVD-----F---
ASLARQMKSKDEAENVRERLRLRAHEDRL---VEALLIN-APLEE--RLAE-----T---
ETCAIRIAALESFAQSQSELVVRRLEQRL---VEAVSRD-GEWQA--ALFD-----G---
QMYSWLLEARERETDVAYESRAHQIQERL---IERAATQ-AHSKR--AILE-----F---
LALSHYIGAKDDAEETSHGLDLGRARDQI---FSEIATT-SDPRA--FLRE-----R---
GGLARQIKAKEEAETWREKLRLRALGDDL---AAVLAQS-DVGDQ--ALEE-----H---
QVVSLLLSRLGEVENAAETLARQSTLSTL---VERLSTG-DTLAA--AFVA-----A---
RLLALQVQVKTRADTDAFRAGLQTRRAHI---LGAAAHS-VDPLA--TFAD-----Q---
RLLSLQVQVKEAADVAAFRQSLREHHARV---ALAAAHS-LSPHD--TLSD-----P---
QMFSLLLDSREGEIQQERDERLRDLLEDL---LPALREQ-GG--G--GLRH-----H---
QLFSWHLYAKEEELYFRKKDKADQAISRM---LSMVSSE-LSIID--IFKQ-----H---
QVTGDALRVTIQKEVEDDAEAISARMRHV---LNELDYE-DKSLL--EALE-----Q---
KTFSALLAGKVRADQHAYQLQVREQLAQL---LEHVTRA-DDFVG--ALAQ-----P---
EFAAERLWLIHSRNVERYMVTVQAAREQL---STTADDK-HSSHE--IVIE-----H---
QVASQLIADREGAEEREA---ALAAHDLLSALMSDVAGS-GRPPG-ESLL------A---
STLSVRLVAQSEEERAAA---VERSASLLSALVAQTTDA-DVPLA-TLLT------R---
EVASQRLFLLKAEADAHYRYQIHDNRVEL---AGGVQER-QAPSD--LVRQ-----H---
RIASFVAATMDEKSFGARRAQVTSLAEGL---RRNLTAG-DDAIH--CIRA-----V---
AQVTAQRTLLQRVRTLQRRIDTQERLSGV---LAALFER-ADAGE--ALTT-----G---
STLSLRMVDRFDEDQLRE---QLAAQSLLSHLTAATHND-AEPLA-TTLL------G---
EFFSLHLNALLQRGKLETATQARRALDLI---LKRASHR-ADVGE--TLRA-----S---
QMASENLQLALNREFNHRMSQLGRAIDSF---NAPFQAA-LDLEE---GLS-----G---
QVVSENLQLALNREFDHQMSRLGRAIDRF---NAPFQAT-LDLET---GLA-----G---
TQVVSQLAAAEQIRRLRRQLEARERRIAL---IAPLYGR-ADVGA--VLMS-----G---
QVCSAIVERLEQGRIAELLRVSTERRLAL---ARRARDA-NDLFG--ALAH-----P---
RALAGRIGGLQAVERARNETALLTVREKL---ITAFNDA-TTMTP-ELLGD-----L---
QLLSARIVAIVASEIQREREDKLILLGEL---AVAMSRADHDILD--GLAS-----K---
RIAGLHMSGLAQLRHAKERHTHLLMRRQL---RQDIQTN-GANGP--TFQR-----Q---
QVLSLQISAMEALEVSRQRETKIQTLQQL---HQMMATSDTDVFD--GLAQ-----Q---
QLLSVKISAIVATHIQREREEKVVLLGQL---ADAMNRADHEILH--GLVS-----R---
QNLSQKIRALSEADDHLLSRDLGSAAERL---LRELHNS-NEPNK--TLIN-----S---
EVIGTRIAALESFMRGRGELAARRLEQRM---TEWIARD-GDWRG--ALFD-----Q---
QMFASRLESRERRLALDYETKARRIADRL---LTSVADN-ASLLD--DPAW-----L---
EAIATRITALESFAQSQSELFVQRLEQRM---IEAITRE-GDWRA--AIFD-----T---
QVLAWQIGVMEEQAITRQTLKGQAIQRSL---INDIEQL-HDHRA--GLAR-----N---
QVLTWQIGVLEEAEIVRHSVRMRAIQNRL---LHELGDE-QGLTA--GLSR-----V---
DFFSLHFTAAHHQRRFQSSLRTRRTLDSL---TSEMSFD-ASVDD--FLRG-----N---
DFFSLHFTAAHHQRRFQSSLRTRRTLDSL---TSEMSFD-ASVDD--FLRG-----N---
EAIATRVAALESFVQAQAELSVRRLEQRM---IEAIARE-GDWRM--ALFD-----N---
EAVSSTIARLVERSEAEAIDHVRQSLRKL---RNTLQGPKSGGFD-AFLRD-----Q---
EAVATRIAALESFVQAQAELSVRRLEQRM---IEAIARE-GDWRM--ALFD-----N---
RLLSMQVEAKEMNAEVATRLELRKLTLEI---VSHLANS-DATLK--MLVN-----E---
QIVAANVQSLLHGELAARAASAASLRARM---VERMLHAEDSLAA--LLP------L---
EVMSSLLAAKEGNEDYDQRIRAKSIHAAL---LERMARE-VDFVS--GLAS-----Q---
QLLALQLSAEERAAEASEDAHRAALLGQL---ATAMGEG-GTLEE--VLEK-----E---
QVVSLMLSSLGEAETARQKLKRQATLSVL---VERLATQ-DTLTE--AFAG-----A---
QSYNLRVRELLTG----LLLGLHEYLDRQNQWLDSIANV-GTVAQ--AWPA-----F---
NYFSLQVSVAQRRAYIVASGLARERLDHI---LSSLSVD-DSLLD--GLRD-----H---
ELLSAHLPLLRLRREQET---VERGLERVNELLADLPRA-DDLIP--YLHR-----Q---
QTACFQLELIQARDDAVLIQRANESRDVL---VDERGEF-PEPEE--LLER-----H---
GNLARQIRAKVDAVLYRERIRLRAAEDAL---ADALAGD-FAVED--VLDR-----H---
RTLAGRIGALQAVARARLESVLLTVREKL---ITDFNDA-EHMTV-ELLDD-----M---
EFMSSLLVTKEGHEHYDQRIRAQSIQVRL---LERMTRH-PDVAV--GLTQ-----P---
RLLSLQLAAEERASVSAELARRAHFQTQL---VERLSEQAATLPT--ALSQ-----H---
RVISLQVADKVRNEESNYRVRMDEVHQCL---LQAVGRD-GHLGT--ALIE-----C---
QLLSGEVSARAQRAHAEAQARHGAIQAQL---VQRMSREERF-LE--GLSS-----G---
VLASNAYSSFKAKKELEYRLDLNEKLSHL---KSEFLKY-NTLFE--SLEA-----N---
FIAANSYHSFLSAYTMEYDRILLEKCLDL---KIELLAF-QSIAE--SFSR-----H---
QVMASTIHSIESRQETQMVERAASTRTKL---VEDLLIE-DDPLE--TFGR-----F---
EIANMRIETLLRLEAVEHRLMLDGLLNEF---HQALIQE-GDIPN--LLEL-----W---
SVLSLQLEAHEAHSATRTLLDLRQRIVHM---LSAMADY-DSVSD--GLLS-----L---
EFFSLHIERLRTRQQLEAAEQVHSSLDAL---LRDANQS-PDLAS--FFQA-----R---
QVVALQIGASLRSEETAQRVARHAIEARL---LSAMALS-SRYSQ--GLSE-----S---
QIVSLTIEGRLNKERRLLEEATRDLHDRF---VAKIVAA-TPSIE--AVAD-----F---
QIFSLQVSLKERALKVEERVSRRAIQVQL---LGRMAGD-ENFMA--ALGR-----H---
RALAGRIGGLQAVARAHMESVLLTVREKL---ITDFNDA-DQMTV-EMLAD-----M---
QVLSLQISAMEALEVSRQRETKIQTLQQL---HQLMATSDEEVFD--GLAQ-----Q---
QLLSVKISAIVATHIQREREEKVVLLGQL---ADAMNRADHEILH--GLVS-----R---
QVLSLQISAMEALEISRQREAKVRTLEQL---NLAMAGSEENVFD--GLAQ-----Q---
QLLSVKISAIVATNIQREREEKVVLLGQL---ADAMSRANHEVLD--GLVS-----R---
QVLSLQISAMEALEISRQREAKVRALEQL---NLAMAESEENVFD--GLAQ-----Q---
QLLSVKISAIVATDIQREREEKVVLLGQL---ADAMSRADHEILD--GLVS-----R---
QVLSLQISAMEALEISRQREAKLRALEHL---HLAMTQSEENVFD--GLAQ-----Q---
QLLSVKISAIVATHIQREREEKVVLLGQL---ADAMNRADHEILH--GLVS-----R---
QILSSALEYREEEEDAKVIEQFKDTANIL---TDHLTRD-KYLLE--AITT-----H---
VEISNRITAIINQEDYQESALRLEKRTSV---TDLIYAK-DDIIE--GLLE----DE---
QVLAASVQSLETRERATLAERAAEVRTQV---MQSLLHF-DDVAA--GLTA-----C---
EVANMRIEALSNLDVMGRRLALDSLLNQF---HQALVMN-GEIAA--VIDR-----W---
QIFALQLSARERGHRAEQRLALGAVQSRL---LGFMAEE-DSFVD--GLLK-----H---
QMFSLILESREREAEVAYEAQSRALHDRL---MGALASG-GTSLE--NITA-----F---
QSLAMRIAAQVHSQDATRRVELARISGDL---LRAMTSA-SSWSE--GLET-----L---
AMYSMMLESRLRRGSEEHEHRARALADRV---ITMIAGD-ESLME--DAQW-----L---
QIFALQLSAKVRGEQAEQRLALGQVQARL---LAYMAEE-ESFID--GLLN-----H---
QMFSWILESREREIEVAQEARSREIHNRL---MSALASG-GTSLE--GLSE-----F---
QLLAMQIGARERHDQADARLALKNVEAEL---LARVSRA-PSIQS--GLGE-----N---
EVAATRIAAIENYAHAQVAIQVRRLEQRL---VEATSTE-GD-WR-LALFR-----N---
QLLSLQIGALQAAEEAAARLELRQLTLSL---VAQLAES-DGTLS--RLVD-----T---
HVLAADVQTALARASAERLAAAAGVRARA---IETLLHA-EDGVQ--ALAR-----E---
QLLSLQIGAMQAAEEAAERLELRQLTLSL---VAQLAES-DGTLN--RLVR-----S---
HVLAADVQTALARASAARLAAAAGARARA---IETLLHA-EDGVQ--ALVR-----E---
RAFSLRLSAIEQTEQGERKVQVQSTYSKL---LGVMSER-GDFAS--ALRE-----F---
NVAASHLQTRLDAESVDERERRRVHARQA---LQIADAA-STLWP--GVTA-----A---
VLVSLMIRALENRQVQREIDAREAQLAAL---IQSMCDSRGEVLS--GLCE-----R---
RVLSLQIDAAETHAESD---RRLALRQSMVQMLSTMADR-DS-VC-QGLLE-----L---
RIFALQLAARERGALAEQRIRLGTIQARL---LAYMAEE-EQFID--GLLN-----H---
QMFSWILESRQREEEAAQEARSREIHNRL---MGALASG-VTGLE--SLPD-----F---
QIFSLQLEARENTALAENRVRLGTVQTRL---LAHMAAE-DHFIA--GLVN-----H---
SVLSLQLESKEAHADNQRMLSLRRQIVQM---LAAMADL-DSVTG--GLRA-----M---
QLLSVKISAIVATQIQREREEKVVLLRQL---AEVMSRADHDILD--GLSS-----R---
QYAVNNYLADFQKKQVKVQKNLSQLKHDL---KSDLLVK-RDLYD--VLEK-----Y---
QYAINYYLSEHQKENLVAQTIMGVMERDL---KSELLVN-SDIGI--VLER-----F---
QILSLQIAEKERVGNVEERATRRAAQMHL---LGRMSGE-QDFIL--ALKR-----D---
QILSLQISLRESARDVEERMARRATQVRL---LGRMAGE-EDFIQ--ALED-----H---
RGLAARIGALMAVERARTETVLQTVREKL---ITAFNDA-DIMTT-EMLAD-----M---
QVIASLVQSIEARERARMVEQAAEVRTRV---METLLHN-DEAVR--ALLE-----H---
QVVSLQYKAASEREHFVYQLKLDGVHQQL---VAQAAHE-GGLSA---VTD-----G---
QVLAWQVGVMEEQAATRQTLKGKAIQRSL---ISDIEQL-HDHRA--GLIR-----N---
HTLSLLMSAKEDAELFGLITAMKATSDRL---IRALAVD-ANVAR--ALRA---PDA---
EVMSSLLAVKEGNEDYGQRIRAKSIHASL---LERMARE-VDFVS--ELAR-----Q---
QLLALQLASEERAAEAAENAHRAALLGPL---ATSLGEG-GTLDA--ALEK-----E---
QFMSSFISSKEGHEHYDQRIRTKSIQGRL---LERMTRV-VDFAA--ELCQ-----S---
RLVSLQLAAEERAAMAAELARRAQFQTQL---MERLSVDSSSLPV--SLSR-----E---
QYAVNNYLADFQKKQVNVQKNLSQLKHDL---KSDLLVK-RDLYD--VLEK-----Y---
QYAINYYLSEYQRENLVAQTIMGVMERDL---KSELLVN-SDIGI--VLER-----F---
EFMSSLLVTKEGHEHYDQRIRAQSIQVRL---LERMTRH-PDVAV--GLTQ-----P---
RLVSLQLAAEERASVSAELARRAHFQTQL---VERLSEQAATLPT--ALSQ-----Q---
QYAVNNYLADFQKKQVKLQKNLSQLKHDL---KSDLLVK-RDLYD--VLEK-----Y---
SVISNKVTAILYKETFEEEAELQRMQTGL---AAAVYAD-NDLVE--GLLN----PD---
QIVSSALEFRQDEENQHLQERYKGAVDQL---SRLMLKD-NDIDS--ALTA-----H---
QILSLQIAEKERVGNVEERATRRAAQMHL---LGRMSGE-QDFIL--ALKR-----D---
RAFATRVAAIEEMDKIEVESTLLTVREKL---ITAFNES-DRIDP-ELLAT-----L---
SVLSLQIESRESHDRTRTLLELRERIVRM---LAAMADR-DSVSE--GLLD-----Q---
EFFSLHIETLRTRQHLNAAMHVHKALDIL---LRNAGQA-TDMAE--FLHS-----R---
QMLSSQMIALERALDADHRIRSKSTQARL---LAHMAAA-EHFVD--GLGE-----D---
QMVSLLLEGREREQESQQEAQARRAHVRI---MSMLADS-ASPLD--SLVT-----F---
EFFSLHIQALRHKNTLQAATRARGALDHL---LLNANQA-GDIDG--FLRA-----H---
QVLSLQISAMEALDVSRQRETKLLTLGRL---HQSMVAAEDNVFD--GLAQ-----Q---
QLLSVKISAIVATDIRREREEKVALLGQL---ADAMSRADHDILD--GLVS-----R---
QFMSSFISSKEGHEHYDQRIRTKSIQGRL---LERMTRV-ADFAA--ELCQ-----S---
RLVSLQLASEERATMAAEIARRAQFQTQL---MERLSVDSSSLPV--SLSR-----E---
QVLSSQMIALERALDADHRIRSKSTQARL---LAHMAAA-ESFID--GLSE-----D---
QMVSLLLEGREREQESQQEAQARRAHVRI---MSMLADS-ESPLD--SLVT-----F---
QVVSLQHQAAEDKEFLAYRLKIEGVHQVL---LAAAAHE-TGLAS---LVY-----G---
EVTNMRIETLSKLEAAEVRLRFNAILSQL---HQALMLG-EDITE--VLRQ-----R---
EVTNMRIETLSKLEAAEVRLRFNAILSQL---HQALMLG-EDITE--VLRQ-----R---
QVLSSNIQNSLLRAQTERTEAAAAVRSRL---IADILHS-DDEYA--ALTR-----H---
QVLSSNIQNSLLRAQTERTEAAAAVRSRL---IADILHS-DDEYA--ALAR-----H---
RIFSFQLEARERETEIAYEARAQKLHQRL---VTTMAAE-AAVIE--SLVD-----H---
EAIATRIAALESFAQSQSDLFVQRLEQRM---IEAISRE-GDWRA--AIFD-----G---
QVLSSQMIALERAEDADHRIRSKSIQARL---LAHMAAA-ERFID--GLAE-----D---
QMVSLLLEGREREQEDQREAQVRRAHVRI---MSMLADS-DSPLD--SLVT-----F---
QLLSVKISAIVATHIQREREEKVVLLGQL---ADAMNRADHEILH--GLVS-----R---
QLLSVKISAIVATDIQREREEKVVLLGQL---ADAMSRADHEILD--GLVS-----R---
RIFALQLAAKERGAEAEQRLRLGAIQSRL---LGFMAEE-ENFLD--GLLK-----H---
QMFSWILESREREVEAAQEGRSREIHTRL---MSALASG-GTSLE--ELSG-----F---
QVLAWQIGVMEEEAVSRQTLKGKAIQRSL---ISDIEQL-HDHRA--GLAR-----N---
QQLAVRLRAAELAGVHGRVQRLSRISAQV---VTAMASA-ENSAR--GAES-----A---
RIFALQLAARERGALAEQRIRLGMIQARL---LGYMAEE-EQFID--GLLN-----H---
QMFSWILESREREVLAAQEALARETHNRL---MSAMASG-GTGLE--GLAD-----F---
QMFSWILESREREVLAAQEALARETHNRL---MSAMAAG-GTGLE--GLAD-----F---
RIFALQLAAKERGALAEQRLHLGAIQARL---LGFMAEE-DQFVD--GLLN-----H---
HMFSFQLEAREHVEALEIRHRLRRARETL---VQRISEE-GDLAR--GLIQ-----Q---
RIFALQLAAKERGALAEQRLHLGAIQARL---LGFMAEE-DQFVD--GLLN-----H---
QTFALQLAAKERGALSEQRLALGAIQSRL---LGFMAEE-ETFVQ--GFLN-----H---
QMFSWLLEAREREADAEREVRSRELHNRL---LGALASG-GTNLE--HLSE-----F---
QVLSSQMIALERAEDADHRIRSKSIQARL---LAHMAAA-ERFID--GLAE-----D---
QMVSLLLEGREREQEDQSEAQVRRAHVRI---MSMLADS-ESPLD--SLVT-----F---
SVLSLQIESRESHASTQKLLELRQHIVRM---ISSMADH-DSVSE--GLLN-----L---
EFFSLHIETLRSRQKLEAAVHVHKALDSL---MRQANQA-ADIDG--FFHA-----R---
QLLSMRIAMEQSSQDASRRVELGHVQARL---LSGMATA-ERWAD--GLLG--GERE---
EFFSMHLQVLKQKRRLDTVNQAHAALDRF---LRLAAHH-ANIEE--LLID-----S---
RVLSLQVETKEAHLRNQRMLSLRKDIVHM---LAAMADH-DSVFR--GLKS-----L---
KTFSALIAGKVRADQRADQLHVRERLAQL---LERVSRA-DDFVE--ALAQ-----P---
QVLSLQLAATEASATADRRNMLRAVHNRL---LTRMAAA-EHHVD--GLVE-----S---
EAIATRIAALESFVQAQAELSVRRLEQRM---IEAIARE-GDWRM--ALFD-----N---
QVFSLLLENRERAVEAAYEARAQAMHQRL---VTAMARE-ATRFE--SVVA-----H---
QVLAWQIGVMEEDAVTRHSLKGKAIQRRL---LSDIEEL-RDHRA--GLIG-----N---
EAIATRVAALESFVQAQAELSVRRLEQRM---IEAIARE-GDWRM--ALFD-----Q---
QVFALVLENRERAVEAAYEARAQALHQRL---VGTMARE-STRFE--GVVA-----H---
QVLSLQVEARERADAAAERLSLKQVETDL---LARLALS-TSFQR--ALAD-----N---
SGLARQIKGRQEAEAYRERVRLRGLEDEI---RELLRQD-DELDL--SLTD-----H---
QSLAIRIAAQAHSDDSARRVELGRVTAQL---LASMTTE-ASWLE--GLVG-----D---
NALSRQIRSKEEAELYRERIRLRSQEDAV---LAQLGSD-GSLHD--FFEK-----S---
EFFSLHLNTLKQRQLMETVSGARRSLDRF---LHTASHH-DNIGE--LLRT-----S---
RIMSLQIEAKEAATLAQRKLELRRQIVEM---LSSMADR-DSVIE--GFKC-----L---
QMLSLQIDVREQQQEQQRVTDAQHAHDQL---LEAMSPR-DTVFE--DLNR-----Y---
QSLAMRISADSRAETAALGVELARVHTGL---LAAMAQA-GRWDE--GLAG-----A---
EFFSLHLKSLKERQRVAAVAGTREALDRF---LILSAHH-EDVGA--LLRQ-----S---
QSLAMRVSALLHAVDAESRVALGRISSRL---LASMSAG-ASWPR--GLIQ-----V---
GSLARQIRAKEEAELYRERLRLRSQEETV---LSKLGND-GTLGD--FFER-----S---
EFFSLHLSALRQKELHETARQARRSLDRF---LQEASHH-RDISA--LLRS-----S---
QLMSLQTSALLELEERAARQQKQAVLERL---QRALTSSEEEIPA--ALLR-----E---
QVAQSRLMLLNAQRNARYQRRVRACRARL---VLERRPRATRLSE--LVAD-----H---
QLLSMRIAMEQSSQDASRRVELGHIQARL---LKGMAAA-EKWVD--GLLG--DEGE---
EFFSMHLQVLKQKRRLDTVNQAHAALDRF---LRLAAHH-TNIEE--LLID-----S---
ELTSLQINALQERDAQQQREAKQEYLSRL---VKAMHSAENEALI--GLMY-----K---
QVLSLQLEAREHQDELRLVSSAHEAHDRL---IASMSPR-ETLFD--NLAA-----Y---
QVLSLQISAMEALEISRQREAKVRTLEQL---HQAMADSEENVFD--GLAQ-----Q---
QLLSVKISAIVATDIRREREEKVALLGQL---ADAMSRADHDILD--GLVS-----R---
QVLSLQISAMEALEISRQREAKVRALEQL---HQAMAESEENVFD--GLAQ-----Q---
QLLSVKISAIVATDIQREREEKVVLLGQL---ADAMSRADHEILD--GLVS-----R---
QVLSLQISAMEALEVSRQRETKIQTLQQL---HQMMATSDTDVFD--GLAQ-----Q---
QLLSVKISAIVATQIQREREEKVVLLRQL---ADAMSRADHDILD--GLMS-----R---
QVLSIKMTALDRGDAAEHRIRLKRIEARL---LAHMAAA-EHFVT--GLVE-----A---
QMFSLLLEGRERERDTQHEAEARRAHNRI---LALLADS-ESPID--SMQT-----F---
RLLSLQLSAEERSLESAGQARRASLLNAL---VLPNLGE-RSPAK--ALEA-----Q---
RLLSLQLSAEERSLESAAQARRAALLNAL---VLPNLGE-RSPAK--ALEA-----Q---
QYAVNNYLADFQKKQVKVQKNLSQLKHDL---KSDLLVK-RDLYD--VLEK-----Y---
QYAINYYLSEYQRENLVAQTIMGVMERDL---KSELLVN-SDIGI--VLER-----F---
RVLALQIEAKEVHYLAERKLELRRQIVHL---LAGMADR-DSVVE--GFTS-----M---
QMLSLQIDVREQEQERHHLANAQNAHDRL---LAAMSPR-DTVFE--DLGR-----Y---
QVLSLQIAAREIAALAERRIALRSVQSAL---LSQMALSESGFVD--ALLG-----N---
EILSGDLKRRAEATNHAQVLRFARRREEL---VPLLLAS-DRVET--ALEA-----A---
QILSLQIALKERAVSVEKRIARRAVQVRL---LGHMAGT-EDFIS--ALGR-----E---
QTLAMRIAAQEHAGSAAHSVTLARIQGRL---LGTMSAS-HYWLD--GLIS-----N---
EFLSMHLSALRQKQILDTTNDARRFLDQF---LQTASHH-TDLGG--LLRR-----S---
HMVSLLMSGKDAEEHYGYRLRLGAAREQL---LDALFRN-NALHQ--TLIQ-----I---
QVFTLAISGYQSTRSLLD---IGQSDDAIARLIDALHQTDLRRRRGMGHAEDTDPML---
QSLAMRIAAQVHGEDAANRVELSRISARL---LASMAAA-SSWSE--GLVQ-----A---
EFFSLHLSVLKQKQLLDTANQARRSLDRF---LQAASSH-SDISG--LLRT-----S---
QVMASTIQSIEARQDAELVEQAAQVRTSL---VESLLID-EEPLD--ALAH-----H---
EIANMRIEALSHLEAVGHRLRLDRLLNGL---HQALIQD-GDITT--VLEL-----W---
RVVSLQIELRTRHEQAEQRLHAVQVTGSA---VEQMTSA-GA-QR--PLVD-----N---
QVVSLQLKSAEERESLEYRVRLDDVHQTL---LSRAATE-GGLAT---MVE-----P---
SVLSLQIESREAHASTHQLLELRQYIVRM---ISSMADH-DSVSE--GLRT-----L---
EFFALHIETLRSRQQLEAAVQVHDTLDLM---LRDANHA-ADMHS--FFED-----R---
QVLALRIESKEEGDEFQWRLELRRILVSL---LAELTKG-PDIAD--HMRT-----V---
QLVSAQLRLKEAQQAAEYKAHIESAVAAL---RSRLEGD-GDLVQ--ALTA-----G---
EVVAARLFRRDAEHRATGFLQARNRADML---ADALSES-PDLVS--GIER-----R---
DAFAMRLTEVETAADWDE---RRDHVATHARLLEQMAGA-DDFVP--ALTS-----G---
NAYSLGLTSHLASRRFQS---MDSLGRRIAKILDVLAEH-DDPLD--GIAS-----V---
QVLSSQMIALERALDADHRIRSKSTQARL---LAHMAAA-EHFID--GLGE-----D---
QMVSLLLEGREREQESQQEAQARRAHVRI---MSMLADS-ASPLD--SLVT-----F---
QVLSSQMIALERAEDADHRIRSKSIQARL---LAHMAAA-ERFID--GLAE-----D---
QMVSLLLEGREREQEDQREAQVRRAHVRI---MSMLADS-ESPLD--SLVT-----F---
ELVSAQIAVKEDMQGAEHRARLHDVRERL---LQRMSAE-GDLER--GLP----------
QVMSMLLTDREDQDLARYSERMAAVRAAI---GERLRRM-DQVGI--ALSA-----I---
QIFALQLSARERGHRAEQRLALGAVQSRL---LGFMAEE-DSFVD--GLLK-----H---
QMFSLILESREREAEVAYEAQSRALHDRL---MGALASG-GTSLE--NITA-----F---
QLLSMRIAMEQSSHDASRRVELGHVQARL---LKRMATA-EKWVD--GLIA--GDDE---
EFFSMHLQVLKQKRRLDTVNHAHAALDRF---LQLAAHH-ANIEE--LLVD-----S---
SVLSLQIESRESHANTQQLLDLRQHIVRM---ISSMADH-DSVSD--GLRA-----L---
EFFSLHLQTLRARHTLEAAAHARQVLDKL---LHDAHRT-ADIEA--LLRA-----R---
HMVSSLMAEQEERDTAAYRGRMGDAIIVL---HRQMEDE-SDHRR--GLCR-----G---
QLLSLTLHVFEERERFDDRLSRQVGLRNL---AEAVARS-EAPVA--EALA-----V---
EAVSTRIAALEGFLNAQSELSVRRLEQRM---IEAISRE-GDWRI--ALFD-----G---
QVLSLQISAMEALEISRQREAKVRALEQL---NLAMAGSEENVFD--GLAQ-----Q---
QLLSVKISAIVATDVQREREAKVALLGQL---ADAMSRANHEVLD--GLVS-----R---
QIISSALEFKQDEELLARSEDYKAAYDAL---SRQLRKG-GSVSS--IITE-----Q---
SVVSNKISSIINKEEYGRVADLQSQRNSI---IDHIYSD-RNIEQ--GLLE-----H---
QIFALQVSARERGAQAEQRLALGAVQARL---LGFMAEE-DSFVD--GLLK-----H---
HMFSFQVDAREQAAAYEHRHMLRRARETL---VPRLSAE-GDLSE--GLVR-----Q---
RMFAARVVASEEMEHAQARGRLKGLEGRL---IARMTAS-ERMDD--GLVA-----V---
EAVGTRIAALESFVQAQAELSVRRLEQRM---IEAISRD-GDWRS--ALFD-----N---
QVVELFFESIIRTERDRWVIKAQELAFDL---SKP-----GSANV--DLAE-----I---
QMVSLLIKQRLDLEDTVRRHKAAEARERV---LAETDAK-TDLLH--SFPD-----L---
RIFALQLAAKERGAEAEQRLALGAIQARL---LASMAEE-ENFLD--ALLR-----H---
EFLSLHIETLRARQTLEAAAHARKMLDDL---LRDASRS-ADIEG--LLRS-----R---
QVLAWQIGVMEEEAVTRQTLKGKTIQRSL---ISDIEQL-RDHRA--GLAR-----N---
QQLAVRLRAAELAGVHSRVQNLSRVSAQV---ITAMAAA-DNSAR--GAAS-----A---
EAIATRIAALESFVQAQAELSVRRLEQRM---IEAIARE-GDWRM--ALFD-----N---
QVFSLLLENRERAAEAAYEARAQAMHQRL---VTAMARE-ATRFE--SVVA-----H---
QILSVRIAAVEDRRDAEHRIALQTIQARL---LAAMAQA-DPFIA--GLTE-----H---
QMFSFLLESVERDREEAYEAKARLLHTRI---MAVMADG-ASSME--NLER-----L---
QSLAMQIGAASRAQTAAVGVELGRLHTKL---LASMADA-DRWDD--GLAK-----A---
EFFSLHLKSLKERQRVAAVAGTREALDRF---LILSSHH-EDLGA--LLRQ-----S---
SVLSLQIESRESHANTRKLLDLRQHIVRM---ISSMADH-DSVSE--GLRA-----L---
EFFSLHIQTLQARQTLEAAAHARQVLDNL---LHDAHRT-TDIDE--LLRA-----R---
QIFALQLSARERGAQSEKRLALGAVQARL---LAFMAEE-DSFVD--GLLN-----H---
QMFSWILESREREVLAAQEALARETHNRL---MSAMASG-GAGLE--GLAD-----F---
QVLAWQIGVMEEQAITRQTLKGQAIQRSL---INDIEQL-HDHRA--GLAR-----N---
HTLSLLMSAKEDAEQFERSSARKAAAEAL---TRLLDSE-ADIGA--ALHA---AGA---
TALMLRYDQAQRTETADMISQLRRIESNF---AAELRQT-GDVED--VIKT-----L---
QLFNYELAQMEMTDELGDIDRSRALHDNL---MPQLSNG-CNLFA--AFED-----L---
RVLAMQLAAKRDAETYRFREKLKHRHQQI---LNAMMSS-RLPVE--AIRR-----P---
QFSTNHHISELLKQDLETQNIMYVLEKEL---KSDLLIH-RDIHY--VLET-----F---
QYAVTKYLSNVKEKDLQALREINTFELEL---KEKLLIK-NDILS--ALAS-----S---
QFATNHHISELLKQDLEAQNVMYILEKEL---KSDLLID-RDIHY--VLET-----F---
QYAVTKYLSNVKEKDIQLLREINTFELEL---KEKLLIK-NDILS--ALAS-----S---
HMLSLLMASKEDGEHYEARLRMRSVTELL---AERLMRS-TDIHE--ALAG---DAD---
SVLSLQIESRESHAHTRQRLDLRQHIVRM---ISSMADH-DSVSD--GLRA-----L---
EFFSLHLQTLRAKHTLEAAEQARQVLDNL---LLDAHRT-ADLEA--LLRS-----R---
QSLAMRIAAQERAAEASQRVHLSQVTGRL---LASMSAS-SDWVE--GLAE-----A---
EFFSLHLAALLQKQVVEKNREVRVALDRF---LQVASHH-ADIRD--LLRT-----S---
HTLSLLMSAKEDAELFGLITAMKATSDRL---IRALAVD-ANVAR--ALRA---PDA---
EAIATRITALESFAQSQSELFVQRLEQRM---IEAISRE-GDWRA--AIFD-----A---
RVLSLQVETKEAHLRNQRMLGLRRDIVQM---LAAMADQ-DSVFN--GLKA-----L---
QLLSVKIAAIVATQIQREREEKVVLLGEL---ASAMSRAEREILD--GLVS-----R---
DAFALALHATETAEERDARALHVHLHARL---LEQIAGA-DDFVS--PLVE-----G---
NAYSLGLTSHFAGRRIQS---LDSLDRRIEKILEALSQH-EDPLD--GIDK-----M---
QLFSWHLRAKEEEIARIKKEETDKAVDLM---LDKIGPS-NPIGR--VVKS-----G---
EVFSLELSSRLMTEQSVERDRVRHVHNRI---MSTIPTS-GSLAQ--GIAE-----Q---
HLYAWQLHTKALHEKKEQFQIRQRKLNNI---IHQLTSY-PNPLE--AITQ-----K---
EMFSLELSRRLVTERIRVSEQANSTFARV---LSNFSHG-GSITN--AIVE-----Q---
HLYAWQLHTKALHEKKEQFQIRQRKLNSI---IHQLTSY-ANPLE--AITQ-----K---
EMFSLELSRRLVNERIRVSEKANATFTRV---LSNLSLG-KSLNN--AIVE-----Q---
EAFALRVGGAEQLGAEEA---RRADAGRLAELIAHMAEA-EDVSS--ALTA-----G---
QLMSFLIGEKGQNERLAERVVRARILDAI---GERVNAAAAMPVQ--ALLE-----R---
RHFCTVFNTFRSRQRLALLSDIEKQVDDM---VQ-KLEE-KSSED--SCQY-----L---
EVFSLELSSRLMREREDESNRVRNVHNQV---MASIGSE-GSLLG--LLEK-----Q---
HLYAWQLHTKALHEKKEQFQIRQRKLNII---IHQLTSY-QNPLE--AITQ-----K---
EMFSLELSRRLVMERIRVSEKANSTFARV---LSNFSLG-GSITN--AIVE-----Q---
QDLETQIQIIEERRSRSYEHQLKTCRERL---IAAMRQG-VRLPT-LLTGQ-----Y---
QVFTLAVSGYQSTQRLMD---LNDSDQEILALLSALRLSEDERDRVTELEDGRGDLVDQT
HLYAWQLHTKTLHEKKELFQNRQRSLNNI---VQQLTSY-SNPLD--AITE-----K---
ELFSLELARRLVMERIIVSENANASFAKM---LSNLSIS-NSLTL--STVE-----Q---
QMFSWIVEGREREGDVAYEARAHQVQERL---IEIAASH-EHSRR--AIVD-----F---
QMFSWIVEGREREGDVAYEARAHQVQERL---IEIAASH-DHSRR--AIVD-----F---
QMFSWILESREREVEAAQEGRSREIHTRL---MSALASG-GTSLE--ELSG-----F---
QMFSLILESREREAEAAYEGSSRALHDRL---MGALASG-GTSLE--NITD-----F---
QMFSMRLESRERQETVEYERRARDISDQL---LGAVASD-ETLLK--DPDW-----L---
GGLARQIKAKEEAETWREKLRLRALGDDL---AAVLAQS-DVGDL--SLED-----H---
QMFAMRLESRERQATVEYERRARDISDQL---LGAVASD-ETLLK--DPDW-----L---
GSLARQIRAKEDAELYRERIRLRAAEDAV---VLRLGSD-VSLAT--FFAT-----A---
EVFALELSSKLMAENELERDRVRHVHNRI---MSTMSTS-ESLVD--SVAA-----Q---
ASFSSSFGAFIAGERLKWLRIAEADISRL---SLALTEAYADDDA--RLDI-----V---
QMFSMRLESRERQETVEYERRARDISDQL---LGAVASD-ETLLK--DPDW-----L---
GGLARQIKAKEEAETWREKLRLRALGDDL---AAVLAQS-DVGDL--SLEE-----H---
QMFSMRLESRERQETVEYERRARDISDQL---LGAVASD-ETLLK--DPDW-----L---
GGLARQIKAKEEAETWREKLRLRALGDDL---AAVLAQS-DVGDR--ALEE-----H---
SSLARQIRAKEEAEGYRERLRLRSVEDVV---VLKMATE-GSAQR--TAAA-----V---
HMYSMTLESRLRGYAATDERNARALSDRM---MTAIAGD-ETLLT--NAEW-----I---
GGLARQIRAKEEAETYRERLRLRAAEDAI---LPKLATD-PAPRT--IVTT-----L---
QMFSMRLESRERQETVEYERRARDISDQL---LGAVASD-ETLLK--DPDW-----L---
SIFSLQIEAREKSEQFAARLASRAVLQKL---MVNLANV-EDYAL--GLTK-----Q---
QMFSLQLETLEQREDHEDALRMRRVHEHL---EQVMAQE-EELGE--GLIR-----Q---
QMFSLQLETLEQREDHEDALRMRRVHEHL---EQVMAQE-EELGE--GLIR-----Q---
QMFSMRLESREGLALVEYERRARDVSDQL---LSAVATD-ETLLR--DPDW-----L---
ELFSLELARRLVMERIIVSERANATFAKV---LSNLSVS-HSLTL--AIVE-----Q---
KYFSMVYSTHKSKKRLQLLTSLDEKVGVI---THKL--R-LKDAE--ATQA-----F---
AMFSLTLENRLHASAAADDARNRIAIEEI---AAAATAD-PTWLA--DPTW-----L---
SGLARQIRAKEEAETYRERLRLRAAEDAV---IPKLATE-PAPRS--IVAA-----L---
QMFSWIVEGREREGDMAYEASAQKIQERL---IETAGTH-EHSRR--AIVD-----F---
EACAIRIAALESFAQSQSELVVRRLEQRL---IEAVSRD-GDWQT--ALFD-----G---
EVLSLLIEKRERAEIESYEVHTRDLRRQL---IAAVVER-GATKR--TVAH-----L---
SGLARQIRAKEEAEIYRERLRLRGAEDAV---VAKLATE-PAPRS--IVVT-----L---
QMFSMRLESRERREMAEYERRARDISDQL---LSAVASD-ETLLK--DPDW-----L---
AGLARQIAAKEEAQSYRERLQIRTEEDAV---YGQLAES-GDLFE--MLKG-----A---
QMFAMRLESRERQATVEFERGARDIADQL---LGAVASD-DTLLK--NPDW-----L---
AMYSLMLESRQRHGSGEDERKARLLADRL---IAMIAGD-ETLLR--NAQW-----L---
QFLSLHVATIENREQKAAAAATRSKLEAI---ISGVDPT-DPVEA--TLQA-----R---
EFFSLHLSALKQRQLVEASSQARRSLDRF---LQVASSH-SDISS--LLRN-----S---
QLFSYELNLCEERVERERVGRAHDLHERL---VMLFEAG-LDFST--GLEQ-----I---
QMFSWIVEGREREGGVAYEARAHKVQERL---IETAATH-EHSRR--AIVD-----F---
EAIATRIAALESFAQSQSEIFVQRLEQRM---IEAMSRE-GDWRG--AIFD-----S---
KVVSLLLASLGEAEAHADRLQRQELLNSL---GARMESR-MPLLQ--ALAE-----P---
QVVSLLLGSLNEAESFAARNASQTTLHDI---TERLSRP-EALAE--ALGH-----A---
EFFSYLLDQKESDTAFDKRGASMRLHDEI---MARVAGG-DSLIA--AFDD-----F---
SMFSLQLEVRLRAEQLEARLLSRKALSGI---MHALASE-DDYGA--GLVA-----Q---
SSLARQIRAKEEAEGYRERLRLRSVEDVV---VLKMATE-GSAQR--TAAA-----V---
EMFSMRLESRERRQIVDYERRARDISDQL---LGAVASD-ETLLN--DPDW-----L---
SELARFIRAKEEAEIFRERIRLRSGEDAI---HSGVEPH-LSIDA--FFAE-----Y---
QMFSWIVEGREREGNVAYEMRAHQVQERL---IETAASH-EHSRR--AIVD-----F---
QMFSWIVEGREREGNVAYEMRAHQVQERL---IETAASH-EHSRR--AIVD-----F---
QYFSLHIAACERRATLRAAAEVRTKLDEL---VSRLSTN-NSMRD--DLIA-----Q---
QMFSWIVEGREREGDVAYEARAHQVQERL---IETAASH-EHSRR--AIVD-----Y---
EAIATRIAALESFAQSQSEIFVQRLEQRM---IEAMSRE-GDWRG--AIFD-----S---
EFFSLNLNVLQQKRKLDTAQHARRALDRF---LQLASHH-AEIDD--LLRE-----H---
NALSRQIRSKEEGELYRERIRLRSQEDTV---LSKLGND-SSLEE--FFEN-----S---
QMFSWIVEGREREGDVAYEASAQKIQERL---IETAATH-EHSRR--AIVD-----F---
EAIATRIAALESFAQSQSEIFVQRLEQRM---IEAMSRE-GDWRG--AIFD-----S---
QMFASRLESRERRLALEFETKARQIADRL---LTSVADN-ASLLD--DPSW-----L---
GSLARQIRSKEEAELYRERLRFRSQEETV---LSKLGTD-GSLSE--FFAR-----S---
LMISLMIEGRLAREQRKAEEKARELHDRF---VGKLMSL-TPSVA--DLSD-----F---
LQLSRQIRAKDEAVLYRERVRLRSSEDDI---CGKLGPD-DTLGK--FFKQ-----T---
EFFSLHLQALKQQKKLTTAQEAHAALDKF---LRLATHH-TDIEE--LLVE-----S---
SGLSRQVKAKEEAEFYRERIRLRAQEDAV---LSQLGGD-KSLGD--FFEN-----S---
QMFSWIVEGREREGGVAYEARAHKVQERL---IETAATH-EHSRR--AIVD-----F---
EAIATRIAALESFAQSQSEIFVQRLEQRM---IEAMSRE-GDWRG--AIFD-----S---
ETLALEIRSRMFEEERIASEQARQLHLRL---VTSLETS-VSLFD--NLVV-----H---
SAYVDHFKVYQRSVQQEI---HQDLTQSLDRLQAALDAG-APIAT--AFADQ--------
EVFALELSSRLIAEQDKEKNRVRGVHNRM---MATMSSQ-GSLID--SIVQ-----Q---
KQFCSVYKTYKARQRVRQLGEADNKVHDM---LLLCLGE-RASSV--ACAN-----L---
EAIGTRIAALESFVQAQAELAVRRLEQRM---IEAIGRE-GDWRG--ALFD-----Q---
EAFALRVHELESRRLWREQQASLTARNVL---LGRMAAA-DDFVL--AMTA-GDASG---
DIIAARIQSLYYKEQSDEYTKLHDVHTRL---IEQVFTG-SDLPQ--GLLS-----R---
YFFMSQIKVRQAADEYNYAQHIENYIAPL---LELMSTG-DNFI---GQHY-----H---
GIIAARVISLQYKEESDEYADLHDIHAKL---VEQVYTT-NDLPH--GLLG-----H---
HFLSSQIRVQQVAEEHVINVNVEAHLQQL---LNRIEQD-EDMS---QKFE-----Q---
TFITSRIGAIENAEVEAARAEGLLQLSRV---VDSVLDA-NSLAE--GLGR-----Q---
HFLSSQINVRQVAEEFEVHQVVEAHLQQL---LFAIGQE-GDFA---ARFN-----G---
TFITAKIGAVEDAQSAFRKAEGHAGIARV---TESVFAA-GNLGD--GLGQ-----Q---
HFLSSQIQVREVAEEYAVHTVVDAHLQHL---LHAMETG-GDFS---ARFR-----R---
NVISAKITSLINREQLFLTTQINNRRSLL---VEHIYNG-GSIAK--GLEN-----S---
YFFTSQIKVRELADQYEESRKINDCMQPL---LAALSAE-NDFI---LHHY-----N---
EYCSKLIVAQEFRDRKAAQQLSLEFSSRL---LTLRQKS-EDKIA--ALFE-----S---
SFTSSQITSKELQWNAVKKASLQEAATKI---IRSISPE-TEFSK--ALIS-----Q---
DIIAARIQALYYKEQGDEYTKLHDIHTRL---VEQVFTT-GDLFN--GLLG-----R---
YFFTSQIRVRQAADEYNYAQLIEHNIQPV---LELMS-G-DNFI---EQHF-----E---
NVVSTRLSALETEQNLTKTTENQALMNSI---IEELYSQ-TMLIN--AIDN-----C---
HFITSQIEIREQNEQYATSQKLHQAVDDL---ISRKFSA-DRNSL-KDIVI---------
DIIAARIQSLYYKEQSDEYTKLHDVHTRL---VEQVFTG-SDLTE--GLLG-----R---
YFFTSQIKVRQAADEYNYAQYIEDNIRPL---LELMSTG-DDFI---AQHY-----H---
QVLSLQISAMEALEISRQREAKVRALEQL---NLAMAGSEENVFD--GLAQ-----Q---
QLLSVKISAIVATDVQREREAKVALLGQL---ADAMSRANHEVLD--GLVS-----R---
STLSLRLVDRFEGDQLHK---RLSAQAVLAKLTAAALDD-GEPLS-AALL------G---
LQAKLQVSAAEQISRLNDAARRESIRNRL---RAAMQAA-TAIPE--GLTS-----A---
QQLTARLTGLQETQRLRRRLEVQHLRTRL---VEQMVGS-DDVAE--GLTR-----G---
STLSLRLVDRFEGDQLHK---RLSAQAVLAKLTAAALDD-GEPLS-AALL------G---
LQAKLQVSAAEQISRLNDAARRESIRNRL---RSAMQTA-PDIAE--GLTS-----A---
QQMTLQLGALAQRQHHERQIEYQLVRSEL---VQQMLGN-GDIPS--GLCS-----G---
RIASFVAATMDEKSFGARRIQIAALAEEL---RRNLTAG-DNAIQ--CIEA-----I---

P-DDLLRFANA----------SGAAVVF-----------ER-RCTLVGD-TPTEEQVRGL
R-GEVGHYIRS----------DGFAIVL-----------GG-QTLVDGS-TPTPEELLGL
L-ADFMGLMPC----------DGVGLWI-----------EG-EWTSHGV-ALPAPAAPAL
A-DDLREIIPA----------DGFAVFV-----------RG-EAQCYGH-CPSGEEIASL
R-QDLLKQVGA----------DGAALVL-----------DD-ECHLVGQ-TPPRHEVEDL
F-QDFADLMPC----------DGVGLWV-----------GN-NWHGHGA-TPPNDAIPRL
E-KAFLEALNS----------SGFVY-Y-----------SQYETITLGS-TLPIELIKEI
S-ERLLGAFHS----------RSLILHI-----------AD-NRTVLGE-QIAAATERRI
A-ATVLDLVPA----------GGVMVRI-----------GG-TARMAGE-VPPLAAILRV
Q-DMTRDMVDC----------DGVAIYR-----------SG-KAHLHGS-TPSEENVIAL
L-PEFSSLVPC----------DGAGLWM-----------NG-TWTAIGT-CPPPAEIEPL
D-LTVLDLLPA----------GGAAVRL-----------GG-QLRLLGD-TPPADRVTAL
L-GDYRGMIDC----------DGVAVWS-----------DN-KIALQGQ-TPTEDEVKEL
A-DNLRQMMIA----------DGFAVVS-----------NGKLAARSGA-SPDISDLRII
S-QSLLQPLGA----------SGAALLF-----------EG-QVMTAGD-VPSTQRIRDL
V-GEYRQMIEC----------DGLAIWS-----------DD-EITLDGE-TPTEEEVQEL
I-ADIQNLIPA----------HGVVTSI-----------DA-ETNLTGH-VPPADALAPL
A-ADLVALGEA----------DGVAVFR-----------DD-RIETAGK-TPPHTALAML
D-QLILDLVGA----------SAAVVRL-----------AG-QELHFGR-TPPVDAMQKV
R-LDLAGLMRA----------SGVIVFF-----------EG-RWQATGL-VPGPSQIEAL
A-LDLLGLMRA----------GGLILRF-----------EG-RWQTLGE-VPPAPAVDAL
L-AAIADMVSC----------DGVAVVL-----------SG-AVSAYQL-VPSEAAIMTL
E-SEVLQIMEA----------DGFVF-F-----------SEIQVVAIGA-TPDLEVIQEV
R-EELLDAFEA----------DALIVRL-----------HG-QKIAVGR-DAPSGTMTLV
G-PTIQEVFDC----------GGAAVCF-----------GD-EVHLLGD-TPPEAAVREL
A-ADWCKLFRC----------DGIGYLR-----------GE-ELTTYGE-TPDQTTINKL
D-PRLLQLVGA----------RGAALWN-----------GE-VLRTAGR-VPDAEALHAL
D-DRLLEALGA----------DGVVVRA-----------EG-RTASRGA-VPGEAGVLAL
A-EHWRELFTV----------EGLALAY-----------LG-EITLSGT-TPGEDQIRAL
G-DDMMKAVQA----------DGFAARL-----------GR-EVVRLGE-VPRQGAIDDL
E-HTLLDIVPA----------DGVVVRL-----------SG-EVHTVGL-VPPPASLFRA
V-PSVLDLLPA----------TGVVVNV-----------GG-EYGTLGS-PPAPDHVAAI
L-ADLRQLVPC----------DGVGLWI-----------DG-SWTPQGS-APSAEVVASI
L-ETLLPAFDC----------EAVFLRL-----------DG-ICYQYGR-KLDADRVRIL
L-QELLSAFES----------DAVFLRL-----------DG-VCYHFGR-DLESDRILAL
E-RTVLDVVPA----------DGALLRM-----------GD-AVHTAGV-VPPPARLFAV
D-DGIAALIPC----------DGALVML-----------GG-RTLSIRG-DF-ERQAGNV
A-PELLDVVDA----------DGVAVFH-----------GE-QLTRYGI-LPPADDLARI
P-ERLQSLTLA----------QGAAVLI-----------ED-RVHLFGS-CPTQEQVSAL
L-QQIRETFIA----------DGAWMRY-----------QE-RDFFDGA-VPNAQTRTTL
P-QLLMDLVGA----------TGVAIIE-----------DR-QTHCYGN-CPEPSDIRAL
P-QLLQALTQA----------DGAAVLI-----------DD-QVHLFGQ-CPTSEEVRAL
C-SALQELFDA----------SGVAIDW-----------KG-SVATAGR-VPSHSARGAL
S-RPLLLPLGA----------TGAALLF-----------EG-EIQTTGE-VPSTEAIREI
I-EALADAIPA----------DGIGVWI-----------NG-RLALAGI-GPDERSFAAL
S-QSILQPLHA----------DGCALVY-----------ED-QIRTIGD-VPSTQDVREI
S-EALLELMGA----------SGLCLHS-----------RE-GVITIGQ-TPPGPIIDQL
S-EEMLALMGA----------SGFALCS-----------FD-GVAAFGR-TPSDDEIQAL
L-KRIADLIPS----------DGVGLWM-----------NG-VWTAHGS-TPPADALPSI
L-KRIADLIPS----------DGVGLWM-----------NG-VWTAHGS-TPPADALPSI
S-QALLVPVNA----------TGAALLY-----------EG-QILTTGE-VPGTPDLRAI
A-TDLLALMQC----------DGMVYRL-----------DG-RDYSFGD-LPDKPLMAAL
S-QALLVPVGA----------TGAALLY-----------EG-QILTTGD-VPGTPDLREV
P-APLLRLASA----------AGAAVVL-----------DD-DCWSVGE-VPPREQIAQL
V-PALAHEFSA----------QAVVLLE-----------GE-ELSVHGA-APAQAVRALL
E-SGLLELVHA----------HGAAIHF-----------HG-RTTVLGQ-APSDEALTGL
S-ERVLALTGA----------AGVALLL-----------GE-EPLLVGC-TPAQDEVEAL
S-AELLELVDA----------TGALVRL-----------SG-NVLRLGI-LPPPRVIERA
S-QYLMDEFGA----------QGVLLES-----------GH-ERLTAGV-IPDAESMEII
L-DQFVELFDC----------DGVGLWA-----------ED-RWAASGM-APSDEEALQL
S-EALLAAFAA----------DGMMLCL-----------RG-ECHTMGE-QPPAGIRSAL
G-KDWLQVFRA----------SGAVLAA-----------GD-QSAGVGT-VPDAESINGI
G-DDLCRALSA----------DGFAAVA-----------GS-MLLTKGR-CPDEETVRRI
A-PDLMDVVDA----------DGVAIFH-----------GN-DISRHGT-TPDVAALRRI
P-PELLELTGA----------TGAAVYF-----------NG-RTTIIGQ-APDDEQLQGL
A-ELLLGLTGA----------GGVALLL-----------GE-APVLVGQ-TPSAEDVREL
Q-PGVREFVEC----------EGAAVLA-----------EG-ECHLLGQ-TPSEAQVRAL
T-PSLLDVVSA----------SGATVWL-----------EQ-GRASVGR-TPSEAQTQEL
K-SELRVMPKA----------DGLVIIS-----------DH-EVVTDGL-TPDSETIDKI
I-NTMREISET----------DGLATII-----------DG-EIKSSGR-TPSGSALKKI
A-EAVLAATQA----------QAQVTCY-----------YG-KVRVHGD-LP-HDLAEAI
M-PRLLPAFHA----------SSMGVQI-----------GT-LACVGGP-GKRQGSSHQI
P-EVFLDFADA----------TGAAIIS-----------AE-RCELIGS-TPSEAVINEL
L-GEFKSLIAC----------DGIGMAV-----------QG-RWSALGQ-TPPPAAIADL
P-EDLLALTDA----------TGAAVVT-----------ND-LLEMVGD-TPGEDAIRDL
A-EELRAIIPN----------DGFAVWA-----------KG-EARLFGQ-TPTTEEIQSL
P-QSLLALTHS----------SGAAIVH-----------RD-ECVLLGE-CPTQPQVLKL
A-PDLMDVVDA----------DGVAIFH-----------GG-EISRHGS-TPDAAALRRI
P-QLLMDLVGA----------TGVAIIE-----------DR-QTHCYGN-CPEPSDIRAL
P-ELLQALTLA----------DGAAVLI-----------DD-QVHLFGQ-CPTSEEVRAL
P-QLLMDLVGA----------TGVAIIE-----------DR-QTHCFGI-CPEPSDIRAL
P-ELLMSLTLA----------DGAAVLI-----------DE-QVHLFGT-CPSIEQVREL
P-QLLMDLVGA----------SGVAIIE-----------DR-QTHCFGA-CPEVSDIRAL
P-ELLQSLTLA----------DGVAVLI-----------DD-RVHLFGV-CPTTEQVQAL
P-QLLMDLVDA----------TGVAIIE-----------DR-QTHCYGV-CPEPADIRAL
P-QLLQALTQA----------DGAAVLI-----------DD-QVHLFGQ-CPTSEEVRAL
K-TSILDVTKA----------EGVAVIF-----------EN-ELKTLGN-VPTVDEIWEL
N-LNILSLFSA----------GGVVVKI-----------GN-RIESRGD-IPDKSEVYNL
A-AEICGSLGA----------GALVVMH-----------GG-RVVAHGP-VP-ADVVTAA
L-PRLLQAFNA----------SNLGVRI-----------GG-FDYAGGT-GIQHCDAAHI
P-EDVLALVNA----------EGAAVVT-----------AE-HCRLLGA-TPSQRDVRTL
L-DDIAGIIPC----------DGIGVWV-----------NG-EITLRDA-TPTREEFTGL
P-KDLVAQVGA----------SGAAIIA-----------QG-ECHKVGI-TPTDDEVRSI
Q-DMTRDMLDC----------DGVAIYR-----------RG-KAHLHGA-TPSEHNVISL
P-DDVLALVNA----------SGAAVVT-----------AD-RCRLLGS-TPPEREVRAL
L-DELAAIIPC----------DGIGLWV-----------NG-EITLQGA-TPTREEFTGL
T-EAWLRLAGA----------TGAAMVH-----------DG-AVFSAGR-CPDVPMLSAL
P-RTVLQPLEA----------TGAALFY-----------DG-ELLTAGE-APSTAELRAL
--SGLLRLARA----------SGAAVVL-----------DE-AVWTVGI-TPPADAIGAL
A-EALTSMFEA----------HGLVLAE-----------RG-HVLAATG-VA-PEAAREL
--QGLLRLARA----------GGAAVVL-----------DE-TVWTVGE-TPPAAEVEAL
A-DALTGMFEA----------HGLVLAE-----------RG-RVLAATG-VS-VEAAREL
S-DDFLRLVDA----------PGAAIVT-----------AD-GCELVGR-TPAVEMVRRL
S-EELRRTLAA----------EGMALVL-----------DD-ELFVAGT-TPPAETVRKI
A-TDLLELVEA----------RGAAVLV-----------ED-ELCTLGE-CPSPEDIRLL
P-QVFLDFARA----------QGAAIIS-----------SD-GTELIGQ-VPPREVVDSL
P-EDVLALVDA----------AGAAVVT-----------AE-SCRLLGE-TPAASDVRRI
V-EELAAIVPS----------DGIGLWV-----------DG-TVSLHGA-TPTAEEFAGL
P-EDLMLLAGA----------QGAAVLT-----------QD-RCWRLGL-TPGEEQVKAL
P-DVLLGFVGA----------SGAAVIS-----------GA-SVDVYGE-TPEREQIVKL
P-ELLQSLTLA----------DGAAVLI-----------DE-RVHLFGN-CPTTDEVRAL
A-LRIMEVMNG----------HGLLIKR-----------DR-AIMMVGE-VPDKKMLREI
A-PQILEIAGA----------DGLMIKH-----------DR-GSKSWGD-VPTELQLREI
Q-TSFLAMTGA----------SGAAIVQ-----------ND-ECILMGE-CPTDEEVRAL
H-AGLLELTQS----------SGAAIVH-----------AG-QCRLVGE-CPDKKHVMAL
A-PDLMDVVDA----------DGVAIYH-----------GD-EVTRYGQ-LPTAEDLARI
A-PALCQSLRV----------EALVVTQ-----------YG-KVMVYGD-VD-AGLAAAM
D-PVLLDGIAA----------GGAALYH-----------SD-RWWLIGT-TPTEAELDAL
S-EALLDMMGA----------SGLCLFG-----------RE-GITAIGS-TPPESAIEKV
L-QLLSTQVEA----------GGVAIIS-----------DQ-NVTLSGK-TPSRDEVRDL
E-PALLELVHA----------QGAAIHF-----------HG-RTTVLGQ-APADEHLSGL
G-ARVLELTGA----------TGAALLL-----------GG-EPLLVGR-TPSMDEVEAL
P-PELLELTGA----------TGAAVYF-----------NG-RMTIIGK-APEDEQLQGL
A-DSVLGLTGS----------TGAVLLL-----------GE-APILMGA-TPTLDEVKAL
A-VRIMEVMNG----------QGLIIKR-----------DR-AIMMVGE-VPDKKMLREI
A-PQILEIVEA----------DGLVIKH-----------DR-GSKTWGV-VPTESEQRQI
P-PELLELTGA----------TGAAVYF-----------NG-RTTIIGQ-APDDEQLQAL
A-ELLLGLTGA----------GGVALLL-----------GE-APVLVGQ-TPSSEDVREL
A-VRIMEVMNG----------QGLIIKR-----------DR-AIMMVGE-VPDKKMLREI
K-PNLMQLFGA----------GGVVAVL-----------NG-RQHTLGE-APDAAFIENM
P-VTLLNTVDA----------GGAALFF-----------EN-GLKKLGK-TPNDEQLRQL
Q-TSFLAMTGA----------SGAAIVQ-----------ND-ECILMGE-CPTDEEVRAL
A-PELLEVVDA----------DGVAIFA-----------GN-RVIRHGH-LPDEAALLRI
P-EVLLAFAGA----------SGAAIIS-----------AE-RCDLIGD-TPSAAQVNAL
L-AQFQPLIAC----------DGIGMSL-----------QG-RWSSLGL-TPPLSAIPDL
R-EDLLALVNA----------DGAAILF-----------DG-DCRLIGR-TPPQEVVEAI
A-TELRTLIEC----------DGFACCI-----------DG-QLHMEGE-TPTREETQGV
L-SDFASLIPC----------DGIAMHL-----------HG-RLSVQGV-VPPAHAMPGL
P-QLLMELVGA----------TGVAIIE-----------DR-QMQCYGI-CPEPADIRAL
P-ELLQSLTLA----------DGAAVLI-----------DD-RVHLFGV-CPATEQVHAL
P-PDLLELTGA----------TGAAVYF-----------NG-RMTIIGK-APEDEQLQGL
A-DSVLGLTGS----------TGATLLL-----------GE-APILMGA-TPTLDEVKAL
R-EDLLGLVNA----------DGAAILF-----------DG-DCRLIGR-TPPQEVVEAI
A-TELRALIDC----------DGFACCI-----------DG-QLHMEGE-TPTREETLGV
T-PSLLNGVDA----------GGAALYY-----------LD-RWWCVGN-TPTDDELTGL
L-PELLAAFDA----------NTLGVCV-----------NG-LVYVAGP-GRRPHPADHV
L-PELLAAFDA----------NTLGVCV-----------NG-LVYVAGP-GRRPHPADHV
A-AELCATLHA----------EAAVVAT-----------GA-KLQLFGG-IH-EEAAQAI
A-TELCATLHA----------EAAVVAT-----------GA-KLQLFGG-IH-EEAAQAI
L-DDIADLLLC----------DGIGLCI-----------DG-RATLKGL-TPTTEQFLGL
S-QSILQPLNA----------SGCALVY-----------EG-QVRTAGE-VPGTQEIREL
G-EDLLSLVNA----------DGAAILF-----------DG-DCRLIGH-TPPQATVEAI
A-TELRTLIQC----------DGFACCI-----------DG-QLHMEGE-TPTREETLGV
P-ELLQALTLA----------DGAAVLI-----------DD-RVHLFGQ-CPTAEEVRAL
P-ELLQSLTLA----------DGVAVLI-----------DD-RVHLFGV-CPTTEQVQAL
P-DDVLALAGA----------SGAAVIT-----------SD-SCRLLGA-TPRESEVRAI
L-DELSGIVPC----------DGIGLWV-----------NG-EVTLQGA-TPTAEEFAGL
S-EALLELMGA----------SGLCLHS-----------RE-GVTTLGA-TPPEAAIENL
R-DALLAMVAA----------DGVALEI-----------EG-ERFSAGE-TPPADVLDAL
P-DDVLALVDA----------AGAAVVT-----------AE-SCRLLGA-TPAADDIRAL
A-DELSGIVAC----------DGLGLWV-----------NG-EITLQGM-TPTREEFTGL
A-EELSSIVAC----------DGLGLWV-----------NG-EITLQGM-TPTREEFTGL
P-EDVLALTGA----------NGAAIVT-----------AE-HCRLLGT-TPAERQVRGI
A-SSLLGYVNA----------GGVALLV-----------ED-AFFAIGR-RPGEDQVRAL
P-EDVLALAGA----------SGAAIVT-----------AE-HCRLLGT-TPAERQVRGI
P-EDVLAMANA----------GGAAIVT-----------DQ-RCHLMGR-TPSERQVRAV
L-DDLSAILPC----------DGVGLWV-----------NG-EITLQGA-TPTAEEFAGL
G-EDLLSLVNA----------EGAAILF-----------DG-DCRLIGR-TPPQAVVEAI
A-SELRALIHC----------DGFACCI-----------DG-QLQMEGE-TPTREETLGV
P-EVLLAFAGA----------QGAAVIS-----------AE-RCDLIGQ-TPPAAQVTAL
L-PRLMSLIPC----------DGIGMSL-----------QG-RWASVGL-APPKSAVPDL
R-DDLLGQVGA----------EGAALVL-----------GD-EYELVGK-APSRQHVEEL
F-QDFSDLMPC----------DGVGLWV-----------GD-NWHGHGA-TPPHDAIPRL
P-ETFVRFVGA----------SGAAVVS-----------EE-ECDLFGQ-TPPEKQVRAL
G-PTIQEVFGC----------GGAAVCF-----------GG-EVQLLGD-TPTEAQVRKL
E-EDLLALAGA----------TGAAVVA-----------GG-TVLRLGA-TPSERDVLRI
S-QALLTPVGA----------SGAALLY-----------EG-QILTTGD-VPGTPDLREI
L-DEIAALLAC----------DGIGVWT-----------GG-RATLKGA-TPTLEEFAAL
S-EALLELMGA----------SGLCLYG-----------RD-GVTTIGR-TPPTAVIERI
S-QALLTPVNA----------TGAALLY-----------DG-QVLTTGE-VPGTPDLRAI
L-DEMADLLTC----------DGVGVWT-----------NG-RATLKGL-TPTAEEFSDL
S-EIWLELTHA----------AGAAVIT-----------EE-GVLSTGD-TPEPAEITAI
L-DQVRRMLAA----------DSFALLS-----------GT-QTLCSGA-CPGEAHLQEV
G-EALLAQVGA----------SGAAIVA-----------ED-AYLTTGS-VPREEEVREL
G-PAIAGLLTA----------DGFAAAQ-----------GR-DLFVFGK-VPDKIDLRRI
L-GDFSAMIPC----------DGIGLWL-----------DG-IWSSNGT-APSQELAAEL
P-KVVLDFAGA----------VGSAIVS-----------GE-HSEPVGE-TPPAALLVRL
A-GMLHSMIAC----------DGVAVWS-----------NG-RLNGEGV-LPPDDAVGEL
P-AALLELTRS----------HGATILS-----------QE-SFLPVGE-VPEEHHVRRL
L-QEFSRLLPN----------DGVGLMF-----------DG-KWTGLGA-TPPEDAVAHL
E-DDLLAQVRA----------RGAVIVT-----------ED-DYLAVGM-VPDEAHVRSL
G-RELAKLLNA----------DGFAAVQ-----------GG-DLYTFGK-CPDNIDIREV
L-EDFSVMMPC----------DGVGLWL-----------DG-AWTSQGT-TPAPTLIGEL
P-VALLELTGA----------RGAALVI-----------DG-HIDTAGT-CPPEHELDGI
G-ADWLTLFRA----------CGIALAY-----------RG-QYHTFGT-APPDRTLAAL
R-EYLLKQVGA----------DGAALVL-----------GD-DYELVGK-TPSRQQVEEL
F-QDFADLMPC----------DGVGLWV-----------GN-NWHGHGA-TPPHDTIPRL
G-DDLLALADA----------SGAAILV-----------DQ-RVLVVGD-CPGDTEIRAL
A-GNLNDIIPC----------DGIGVWS-----------DS-RFTGFGI-TPPPEMVESL
P-QLLMDLVGA----------TGVAIIE-----------DR-QTHCYGI-CPEVSDIRAL
P-ELLQSLTLA----------DGAAVLI-----------DD-RVHLFGV-CPATEQVHAL
P-QLLMDLVGA----------TGVAIIE-----------DR-QTHCYGA-CPEVSDIRAL
P-ELLQSLTLA----------DGVAVLI-----------DD-RVHLFGV-CPTTEQVQAL
P-QLLMDLVGA----------TGVAIIE-----------DR-QTHCYGN-CPEPSDIRAL
P-ELLQSLTLA----------DGAAVLI-----------DD-RIHLFGQ-CPTHDEVRAL
H-DDLLTLGDA----------EGAAILF-----------ED-RCHRIGR-TPPEAMIRRI
A-AEFRALIPC----------EGFACFI-----------ND-QLILEGQ-TPTREEVLGV
A-PLLMELTNA----------HGMALVL------GASAGPEASPLLLGT-TPSAEEVRAL
A-PLLMELTGS----------HGVALVL------GASAGPEASPLLLGT-TPSAEEVRAL
A-VRIMEVMNG----------QGLIIKR-----------DR-AIMMVGE-VPDKKMLREI
A-PQILEIVEA----------DGLVIKH-----------DR-GSKTWGV-VPTESEQRQI
A-DVVLGFAQA----------SGAAVLS-----------GE-VCEVVGQ-TPPADDIHAL
A-DMLDTMIAS----------DGLAVWS-----------NG-QLSGQGV-LPPDEAIAEL
P-DALLALTHA----------AGAAILF-----------DG-DCRTIGE-TPSQEAIGAL
I-ADVAALVPC----------DGAAVWS-----------DG-AVTAFGS-VPDEEALLAL
E-ESLLGLTSA----------TGAAIVH-----------NG-QCIRLGA-CPSTRQIEEI
P-EDLLAQVSA----------SGAAIIS-----------GG-DYHSVGE-TPAEDEVRQI
V-AEFRAMVPC----------DGIGLWL-----------EG-EWTPSGM-TPPLEAIAPL
R-PDVLTMLDA----------DGVALFS-----------DG-RLSLLGR-TPSAPEILAL
G-EALLAMVGA----------TGAALVE-----------DR-SIVSFGI-TPDRAAIRAQ
P-EDLLAQVGA----------SGAAIIT-----------ED-NYAAVGA-VPAERNVRAI
L-ADFGAMIPC----------DGVGLWL-----------DG-VWTATGS-IPPQHQIPGL
A-EALQKATGS----------HAMVCVH-----------NG-KIISFGA-IE-RETAEAI
L-PRLLAAFNA----------STLGVRI-----------GT-LACVGGP-GRREGGTHQI
I-STLFGLVDA----------TGVAVVD-----------G--EIAVEGK-TPKAEDITAI
R-PSLLDGIES----------GGVAIYH-----------RE-KWWTAGK-TPSEKALDAL
P-DVLLAFAGA----------QGAAIIS-----------AE-HCELIGA-APPEAQVNAL
L-PRLMSLIPC----------DGIGISL-----------QG-RWSSAGS-VPPRTCVPEL
T-PELLRFASA----------GGAVLYL-----------DG-RMTLFGD-TPEEADLHAL
A-PNLLDIVSA----------HAAAVCF-----------GG-EWTQLGR-TPEVTDLERI
A-QMLLSWFDC----------TALLGRI-----------HG-KPVRCGT-DATPPPALPT
P-VTMARLFNA----------GGAAVIR-----------DG-EVRLDGG-APPAEVVLDI
A-EQLRKIMSA----------QAFAMAA-----------GD-DVVIAGD-GPDLDGMGIV
R-EDLLGLVNA----------DGAAILF-----------DG-HCRLIGR-TPPQEVVEAI
A-TELRTLIEC----------DGFACCI-----------DG-QLHMEGE-TPTREETQGV
G-EDLLSLVNA----------DGAAILF-----------DG-DCRLIGH-TPPQTVVEAI
A-TELRMLIQC----------DGFACCI-----------DG-QLHMEGE-TPTREETQGV
G-EDLLALTGA----------AGAAVVH-----------DG-SCTLTGV-TPTEGQVKRL
E-PTILDLLDS----------GGAAVVI-----------GG-EVTRLGL-TPAPEEVLEI
P-EDVLALVNA----------EGAAVVT-----------AE-HCRLLGA-TPSQRDVRLL
L-DDIAGIIPC----------DGIGVWV-----------NG-EITLRDA-TPTREEFTGL
R-EDLLKQVGA----------DGAALIL-----------GD-KYELIGK-TPSRQQVEEL
F-QDFADLMPC----------DGVGLWV-----------GN-NWHGHGA-TPPHDAIPRL
P-EVLLDFAGA----------SGAAVIS-----------AE-RCDLFGT-TPPAAQVNAL
L-SDFKALIAC----------DGIGMAQ-----------QG-RWTAEGL-TPPKAAIPGL
D-VTLLGWLDA----------TGAALVT-----------EG-GVMLLGT-TPSETEVRGI
A-GPLLGIVRA----------SGATITI-----------GG-HTVSAGQ-VPPPDLAVAV
T-QALLQPVGA----------SGAALLF-----------EG-HVLTAGE-VPGTQDLREL
P-QLLMDMVGA----------TGVAIIE-----------DR-QTHCFGI-CPEPSDIRAL
P-ELLMSLTLA----------DGAAVLI-----------DD-QVHLFGT-CPAIEQVREL
N-STILDVCDA----------TGAVLIF-----------ED-QVIKLGQ-TPNDEQIKEL
D-ENILKLFNS----------KGAVIFN-----------NS-KITTAGE-VPQNDMLENL
P-DDVLALANA----------AGATIVT-----------KD-RCRLIGT-TPAEPEVRLL
W-SDLLGYVDA----------EGAALLV-----------ED-EFSAIGR-TPGEDQVRAI
P-TDLLEMAGA----------TGAAVLA-----------GG-ECKLVGR-TPAEGDVRRI
P-NTLLAPLNA----------TGAALLF-----------EG-QTQTTGD-VPSTAGLRDI
A-ESLGTRFQL----------DAVAARI-----------ND-QWLPLWNWSGGEADFRKL
A-PILGQVIDC----------DGLAITY-----------EG-KTLTYRS-TPSNEAIAAI
P-ADVLALADA----------AGAAVVT-----------RD-QCRLLGA-TPSEPEVQAL
M-SAFEALIPC----------DGIGMSL-----------QG-RWSAEGM-TPPKAAVPAL
S-AALLELMGA----------SGLCLYS-----------RE-GVTTLGA-TPPESAIENL
E-KSLLAMVAA----------DGVVLEI-----------EG-ERIAAGA-TLPTGCLEKL
S-QALLTPVGA----------SGAALLY-----------EG-QILTTGD-VPGTPDLREI
L-DEIAALLAC----------DGIGVWT-----------GG-RATLKGA-TPTPEEFAAL
P-DDLLRFAGA----------TGAAVVF-----------ER-HCTLLGD-TPTEEQVRGL
R-GEVGHYIRS----------DGFAIVL-----------GG-QTLLEGS-TPTQEELLGL
P-DTLLALTRA----------SGAAILS-----------QN-GFSRVGD-APDEEAVRRL
L-HEFSRLLPN----------DGAGVMF-----------DG-RWTGTGA-TPPDDALPGL
P-EVLLAFAGA----------SGAAVIS-----------AE-RCDLIGQ-TPPAAQVTAL
L-SDFQALIPC----------DGIGMSL-----------QG-QWTVAGL-TPPRQAVPGL
P-DDVLALVDA----------TGAAVVT-----------AD-RCRLLGA-TPAEREVRAL
A-DELSGIVAC----------DGLGLWV-----------NG-EVTLQGM-TPTREEFTGL
S-EALLELMGA----------SGLCLHS-----------RE-GVITIGQ-TPPGPIIDQL
L-DLLSALIDA----------GGVVVQT-----------GD-EVATRGE-APAAAPLHEL
V-PVLQKFLRA----------DGFAFQY-----------GL-NLHTSGE-TPPPEFIRDL
C-SGIGDVIPF----------DGAAIYS-----------DG-QYKAIGS-APAEEEFLGL
D-LDVVGFMRA----------SGFAVRL-----------AG-QVVTLGE-TPAEPELQHL
G-ERIMKMVDA----------DGIIIKH-----------NK-GEKFFGT-VPGARHLKEI
I-QSLGELIHA----------DGVAIRY-----------SD-RIITQGV-APSLKELESI
G-ERIMKMVDA----------DGIIIKH-----------SK-GEKFFGL-VPGRDQLKEI
A-QSLGDLIHA----------DGVAIRY-----------SD-RIITHGL-APNAKELESI
G-GSLLDQVDA----------AGGAIVT-----------DG-RVTLLGE-TPLERDVKAI
P-QVLLDFAGA----------NGAAVIS-----------AE-RCDLFGH-TPPAAQVNAL
L-SVFKALIPC----------DGIGMAQ-----------QG-RWSADGL-TPPKAAIPGL
R-DDLLRQVSA----------TGAAIMT-----------DA-RCICRGS-TPSEPQLQTI
L-GEFGEMLAC----------DGMGLWL-----------GG-VWTSTGA-APSAEQAVEL
L-QLLSTQVEA----------GGVAIIS-----------DQ-NVTLSGK-TPSRDEVRDL
A-QSILQPTGA----------AGCALIY-----------EG-QVTTSGE-VPATQDIREI
P-DTFIRFVGA----------TGAAVVS-----------DN-ECDLYGQ-TPPEGQVRAL
P-ELLQSLTLA----------DGAAVLI-----------ED-RLHLFGN-CPTQEQVRAL
E-VKLTDIFFA----------SGAAVVY------DEGAGDEPLVRMVGQ-APDREAVLLL
K-DQLMQAMGA----------QGFAMAI-----------GN-DVVITGE-APDLDGMGVI
E-KAFLDALNS----------DGFLY-F-----------SQYETISLGN-VLPVELVKSI
F-PVMRDLIKC----------DGICVIV-----------DG-EVRSEGH-GLEPDNLKRL
E-AGLLDVANA----------SGMAV-I-----------TPIDKYLVGR-TPSEKTLTRL
L-ALLKTLIDI----------DGVGCIF-----------SG-EYTRAGS-ALDEESILRL
E-KGLLDVASA----------CGMAV-I-----------TPVDKYLVGR-TPSEQTLTRL
L-SLLKTLIDI----------DGIGCIF-----------SS-EYTKSGA-AFSARKIKRL
S-VTIASLFGC----------TGAAVVR-----------GA-GVELLGT-SPPVAEVRGL
P-EEVLELLEA----------DGALVQI-----------GN-QTQLFGR-TPTLPQALTI
A-DTLLKELDA----------SSTALYL-----------ND-TWYQAGR-EIDTSLLNKL
F-DTMRALIQC----------DGIGAVI-----------DE-DYRTAGT-ALSADWVHQL
E-AGLLDVANA----------SGMAV-I-----------TPFDKYLVGR-TPSEKTLTKL
L-ALLKTLIDI----------DGVGCIF-----------SG-EYTNAGS-ALDETNISRL
Q-SDLLGAVGA----------EGVALIS-----------GS-QVYTAGA-TPEAARISSL
LGQVLLSLVRA----------TGAALVD-----------DQ-TIVTFGQ-TPETLDIRAM
E-KELLQVADS----------CGMAV-I-----------TPSSNYFVGK-TPSESTVMKL
L-DLIKKLIDI----------DGIGCAF-----------NG-DYKHNGV-SLSEKKIHML
L-GDYRKMIEC----------DGVAVWS-----------DN-NIALEGE-TPTEDEVKDL
L-GDYRKMIEC----------DGVAVWS-----------DN-TIALEGE-TPTEDEVKDL
L-DELSGIVPC----------DGIGLWV-----------NG-EVTLQGA-TPTAEEFAGL
L-DDIAGIVTC----------DGIGVWV-----------NG-QITLRGA-TPTAEEFTGL
G-DILTNAIPA----------DGVGVWL-----------GG-NHAFSGT-VPPLDDFRRI
A-ADLVALGEA----------DGVAVFR-----------DD-RIETAGK-TPPHTALAML
G-DILTHAIPA----------DGVGVWI-----------AG-NHAFSGT-TPPLDDFRRI
G-DDMRRMLGA----------DSFAAVR-----------GS-ELYVAGK-SPRHEDIRAV
F-RVIRDLVSC----------HGIAVIV-----------DG-EVRSEGL-CLNADMLKKL
A-ESIKTMFRC----------KGVAVFQ-----------DE-RVEFCGL-SSWREYLVLL
G-DILTNAIPA----------DGVGVWL-----------GG-NYAFSGT-VPPLADFRRI
A-DDLVALGEA----------DGVAVFR-----------DD-RIETAGK-TPPHTALAML
G-DILTNAIPA----------DGVGVWL-----------GG-NHAFSGT-VPPLDDFRRI
A-ADLIALGEA----------DGVAVFR-----------DE-RIETAGK-IPPHTALAML
G-DDLRRMLAS----------DGFALVQ-----------HG-AVQRDGQ-CPDDRDVLDL
R-DIVGGMIQC----------DGVAIFQ-----------QG-KLTLNGA-TPPESEITAI
R-DELRMLMDG----------DGFAFVQ-----------GH-FVDTDGA-CPPDDDIRDL
G-DILTNAIPA----------DGVGVWL-----------GG-NHAFSGT-VPPLDDFRRI
S-PNLLDYIHGGDLSPDGKSLGGVAVRV-----------DG-ALTFLGV-TPNPAQIESL
R-PNLLDYLEA----------GGVAVMA-----------SG-RYATAGQ-TPTREQVNGL
R-PNLLDYLEA----------GGVAVMA-----------SG-RYATAGQ-TPTREQVNGL
G-DILTSVIKA----------DGVGVWI-----------NG-KHASSGT-TPGPEDFRRI
L-DLVKNLIDV----------DGIACAF-----------NG-EFQHNGA-SLSEKKINIL
L-EDVKRDFTA----------CGAAIFI-----------NG-KWYISDDNGCDIGQLKRI
S-TAIAKVIAC----------DGIALTN-----------NG-ALTIAGT-VPDKAAIMTL
R-DDLRRMLDG----------DGFAYVE-----------GT-IVDTDGP-CPGKDDILDL
V-GDYRRMIAC----------DGVAVWS-----------DN-RITLDGE-TPTEAEVKDL
A-QSLLQPLGA----------TGAALLF-----------EG-QVTTTGD-VPATQRIREI
A-ADVANLIPC----------DGFAIYV-----------DG-VVTLKGD-TPTVPECENL
R-DDLRRMLDA----------DGFAFVQ-----------GT-IVDTDGV-CPAHDEIRDL
A-DILMSAIPA----------DGVGVWI-----------NG-NYAFSGS-VPPSEDFRAI
S-ASICRLFSA----------DGFAVVH-----------RG-KVYAEGS-SPEAHGILAL
G-DILTRAIAA----------DGVGVSI-----------GG-NHAFSGV-TPPAEEFRRI
Q-DMTRDVIEC----------DGIAIHV-----------GG-TTHSHGA-TPSEQQIAIL
L-REFSSLIAS----------DGAGLWS-----------RG-HWFSFGV-TPSDAAIPDL
L-QDFGGMLPC----------DGVGLWL-----------DG-VWAGEGT-VPPQYLAGEL
A-NEIGDVIDF----------DGLALCS-----------GG-RYCAQGH-APTEAEFAQL
V-GDYRRMIEC----------DGVAVWS-----------DN-KITLDGE-TPTEEEVKEL
S-QSILQPLGA----------SGSALIY-----------EG-QIISTGE-VPGTQEIREI
G-ADLLRCMAA----------SGAVVRM-----------SG-RTMCVGM-VPEADVAELM
H-TALLRLVGA----------TGVAVRI-----------GG-VCRCYGQ-TPGPVVAADI
A-DSIGKVIPF----------DGVVGWV-----------DG-QFMSRGE-TPTEAEFAGL
Q-QQLLDYIEA----------GGLALRVGQTRGGVAIRVNS-GITALGN-TPDDDQIGAL
G-DDLRRMLAS----------DGFALVQ-----------HG-AVQRDGQ-CPDDRDVLDL
G-DILTGAIPA----------TGVGVWI-----------NG-NYAFSGV-TPPTEDFRRI
G-DDLRELLGA----------DGFAVIH-----------GR-TLYTTGT-CPADEELLTL
L-GDYRGMIDC----------DGVAVWS-----------DN-KIALQGQ-TPTEDEVKEL
L-GDYRGMIDC----------DGVAVWS-----------DN-KITLQGQ-TPTEDEVKEL
L-PEFAKLVSS----------HGAALWM-----------ND-HWFQTGD-ALDEQTTRAL
L-GDYRNMIDC----------DGVAVWS-----------DN-RIVLQGE-TPTEDEVKEL
S-QSILQPLGA----------SGSALIY-----------EG-QIISTGE-VPGTQEIREI
L-RDIAAILPC----------DGIGLWM-----------NG-NWSGFGH-TPPPASIPAL
G-PELARLLAA----------DGFAAAQ-----------GK-DLFVYGK-VPDKIDVRNI
V-GDYRRMIAC----------DGVAIWS-----------DN-KITLDGE-TPTEDEVKDL
S-QSILQPLGA----------SGSALIY-----------EG-QIISTGE-VPGTQEIREI
I-DALADAIPA----------DGIGVWI-----------NG-RSALNGI-TPSQAEFAEL
G-RELANLLSS----------DGFAAVQ-----------GQ-DLFTYGK-CPDNIDIRAI
A-GDLQPIIPS----------DGFSVWA-----------DG-VAKSFGK-TPPVEAMPAL
G-RELRRMMAS----------DGFAAFQ-----------GG-DVFTEGT-CPDPMMIQAI
L-HDFKTLMPC----------DGVGLWM-----------ND-NWYGMGN-TPPDAAIPQI
G-RELAKLLNA----------DGFAATQ-----------GK-DLFTFGR-CPDNIDIRDI
V-GDYRKMIEC----------DGVAVWS-----------DN-KITLDGE-TPTEEEVKEL
S-QSILQPLGA----------SGSALIY-----------EG-QIISTGE-VPGTQEIREI
A-QKMHQLIPS----------DSMVLVV-----------AG-EFHVSGD-PVSSEDIQLL
F-APLAQRFSA----------SGAALWV-----------DR-DLTLLGD-PADPEALSAL
F-DTLQDLISS----------EGIAVLV-----------DG-QYQGHGT-TLPTDILSRL
A-FWLKQNFYC----------TTVAIVI-----------NG-QWYQNGE-LIDESTLNKL
P-QTLLQPLNA----------NGAVLLF-----------EG-QVLSAGE-VPGTAELRDL
D-ATLLDLLKA----------GGAAI-V-----------SGNRVTLVGM-TPPQADLPGL
E-TNVLQLLNA----------SGAAIMH-----------NK-RLETVGK-VPGKNELKDL
N-PLLKDCIRA----------SGFVIVQ-----------ND-TILRNGN-VPPDEQLLPL
E-TNVLQLFNA----------SGAAMVF-----------NK-RMECVGN-VPDKNALKDL
F-SSLLAVTNA----------TGVAMLH-----------EG-KIYEMGL-VPSREKILGL
S-ELVLQLLSA----------DGFSLVH-----------NR-KVYSWGL-APDSTEVQDL
L-SSLVPVANA----------TGVALLH-----------QG-KLYQKGF-APDPERTRHL
S-ESLLDLLQA----------DGVALVQ-----------QR-SVQSWGS-TPAPADVQDL
L-NSLLPVANA----------SGAAILH-----------EG-RIYTMGR-TPAPERLRAL
G-DDILHLFNA----------SGVVLVQ-----------GD-AITTRGQ-VPDREALEDM
N-PLLYTCIHA----------GGVAIQH-----------NH-QLYSSGL-VPDEAAIRQL
P-DLLLAPFKA----------QGMAYWN-----------GR-IERQIGE-VPTEENLKKV
A-EPLCELFEA----------NGFALAS-----------QD-GFLTHGV-VPSTDQLRDL
E-TSILQLLNA----------SGAAVMY-----------NR-RLETVGK-TPDKNELKDL
N-PLLREAIRA----------SGFVIVL-----------NE-VVYRNGN-VPPDEQLFPL
A-ALIMQLLDC----------TGLVHIR-----------ES-KVKSFGA-CPSASSIHEL
D-SNVLQLCKA----------AGISILI-----------DKKEVYKSGL-TPADGDIQKL
E-INVLQLLDG----------AGAAMMH-----------NR-RLETVGK-VPDKNELKDL
N-TLLRDCIRA----------SGFVIVQ-----------ND-TIFRNGK-VPPDRQLLPL
P-QLLMDMVGA----------TGVAIIE-----------DR-QTHCFGI-CPEPSDIRAL
P-ELLMSLTLA----------DGAAVLI-----------DE-QVHLFGT-CPAIEQEREL
A-PDLLDLVPA----------DGVVVDI-----------QG-DYRTHGS-VPPPQIVSAV
A-EDLLELCQA----------ESAAASV-----------DG-QYRSIGS-APAEEAVRRL
E-VTVLDLVPA----------DGAVICL-----------EE-EFTALGT-TPPQPQVQAV
A-PDLLDLVPA----------DGVVVDI-----------AG-DYRTHGS-VPPQQIVSAV
S-GDLLELCQA----------ESAATCV-----------DG-QYRSIGT-APSEDAVRRI
N-VTLVDLVQA----------DGAIARI-----------GG-RMMSVGV-TLSAAQALEL
G-GDVLTAVKA----------DGLVARL-----------QG-EVFRIGD-VPPQDAIDQL

VDWLAAQG-------------E-PEQFE------TDSLPALY------PA--AADFEGKA
VRMLNRAH--------------ASRVFA------TSEIAQVH------QP--GVDFAERA
ARAVATHG--------------EGPVWA------SHTLSHIL------PE--VSAYGVPV
ARFLNRAG--------------SGRIYA------TDEISANH------PP--GVDYIDRA
VLWLGEKE-------------IA-DVFA------TTNLPEIY------PA--AASYASVA
ARFVASAS--------------EGRVWA------THALSQAI------PE--AEIYAGTA
FSKASSQ-G------------GFP--------YTNDALYDDY------PE---ARQ-YGI
VDHAATPE-----------ADR-I--------ACADHLAPEI------RP--EGTEDSWI
LDRVG----------------LAPFASEC--------LRADR------PD--LADLLPGV
AHHLNAAS--------------PSRVFT------TDDLASVH------AP--CSATADRA
IRFVNSVA--------------DGQTWA------SHALSQFL------PR--AESYYETV
VGALLAA---------------G--VTA------TDAAARVV------PA--AEEFIASA
VAFINRTS--------------PGRIFA------SAEIAKVY------AA--GQSFRDRA
LDLVHNRF--------------KDGLFH------SHEMGRHK------DL--PQHIIPIA
ATWLDRRRKAPD-------A-PPQGLTV------TASLTLDD------PS--FADIRSIA
IGFINRTS--------------PGQICA------SAEIAKVY------AS--GEAFRDRA
IQWVIATS-------------QPSGVFV------TDCLSEHY------AA--AGDFTAEA
RDWLLDVD--------------AGGVIA------TDRSESAF------PG--ASAFKSWA
LDSLGRPS-----------PLE-V--------LSLDDVTLRH------PE--LPELLAAG
LSWLRRQ---------------AGTLVQ------VEALGEVW------PE--AQSFADRA
LAWLETQ---------------PGALVQ------TDALGQLW------PA--GADLAPSA
VGLLDHAR--------------RGELYA------SARIRTVF------PA--LAQYPHFP
CARFSDS-Q------------QKP--------YVSSDISADF------DA--PDRL-NGI
EQEVAEEA-----------KEA-P--------VFSDRIGERI------PVLTDPTRRDWL
LAWLADNA--------------PGPLFH------TDSLAAHY------PAG-APALRATA
VEWLEENG-----------K--KSLFWHSHML-KED--A---------PG--LLPDGSRF
AAVLART---------------DGAPTF------TDHVASLL------PQ--GAAHAATA
LGWAATS---------------GEEIVH------TDRLGEAA------PD--VARSAPDV
TNWLENHV-----------K--GSEPWATTSL-AASGYP----------G--AEAIGESC
FRESGSTA-----------TGL-V--------QVTDRLAVDM------PQ--LAT-ADTC
VGLLG----------------DGRHAVEA--------LPLQH------PE--AAAAIPGI
AAWARST---------------GEDIAV------TECLSRDV------PA--VPVDPQIA
ARFVGNVA--------------DGRIWA------THALSHRL------AS--AEEYRANA
REAIREQD-----------ST-----------GMASA---EH-----LPES-VRGSVDWV
RQAIREKG-----------RS-----------GMASS---EC-----VPEA-LRHSMEWV
VDELG----------------PGRLLWEA--------LPIER------PE--LAVEVPSV
LQRLQRDP------------ER--DIYH---------TDNWP-----QPSE-DSPDGGDC
REHIERNDYKNL-------REGAVGALH------VDQIGKTF------PA--LADLAPMA
YLWIRDVGMSDQKSQHQRVGLQGLGIFH------TNSIQREY------PA--SADFRDVA
LKWLATQS-----------PE--PVIA-R------HELDDEL------KE--NEELRKTA
HTWMMAGG---------------EPVYA------SHHLSSVY------PP--GEAYQTLA
YQWIRDTGLTRQRSKERATGLQGLGVFH------TDSMQRER------PE--SAAYRETA
AKWLRDRL-------------AAGEIFV------SDSMQEQY------PG--AAEFEREG
ARWLRPQLVQ--------------GVFA------TASFGMLE------PE--FAALSPIA
VRHLNRNA--------------AGRIYA------VDRLAETY------PD--LEL-DEAV
AGWLDRQPRA--------------AVTS------TASLGLDV------PE--LAHLTRMA
AQLAGRSG-------------G-SELFQ------TDRLSTII------PE--AGAFAEVA
ASWLSHRE-------------S-RGIFQ------TQQLSASF------PE--AEVYSDIA
LHLLTGRA--------------GNEIVA------THALTDRI------AA--ATDYAGAA
LHLLTGRA--------------GNEIVA------THALTDRI------AA--ATDYAGAA
GAWLDGKPRV--------------PLYA------TSALGAEM------PD--FSRFAAVA
RNRLEAHR-----------NGVDRDGFST---HFAAG---LW------PDLSEQL-GEAA
GAWLDAKPRE--------------PLVA------TAALGSEA------PE--LARLAPVA
AQWIGGLG-------------Q--PVWH------SDQLAQDV------PG--ASAWADAP
GHLDATLP--------------SEAGELIA----RDSLQGVP------PA--LAQPLGAW
IEWLGSRT--------------GEGVFC------TDRLAREY------PE--AQAFQEVA
VAWLATQP-------------FQ-TSFH------TDRLGTVY------PP--LAARADVA
LAMAMPSS-----------DAD-P--------LGVDDLGLRH------PD--LASCVADG
DPWLAGTQ-----------DANGIS--------ISQSLIVDC------PD----PLLTEV
VRYLAGEE------------QE--HPRT------EASRTNLWHTADLTSATKLGGFGARV
ETAVDSRG-----------DGE-R--------IFATS---KL----GELA--GHNGTGWA
VAWLNKHR-------------TGELAWS------SSELGRTG------LG--AFCQPARA
AQWVETQA--------------QVRAFS------THALSEHL------PAD-SGAVDARA
RDHIESEHHEAL-------REDAVGALH------VDAIGEVF------PE--LADLAPLA
IEWLAAKA-------------DPQELFC------TVSLSHHY------PE--AAAFKDVA
ALWLAGQH-------------SDGS-FH------TERLARHH------PP--AAEYADVA
AAWLSRTH--------------EGELFV------TDRLPELY------PP--AADLKAIA
VNWLGQVA-------------GE-SLFQ------TDSLPGTY------PP--AAAFAEVA
VDWAYQNT-----------T--E-NVFVSNSF-----LKDHG------TE---LNLNSNT
SAWAQKNL-----------E--D-KIFYDDSF-----YKTHG------KK---LGLDKSC
VASLPDAE-------------H--DLVV------REKLDDWP------ES--IRDRLGKW
LDEVASRLDIQD-------RSPHEFMWND-------LLASRK------RA---LNFLPEA
VQWLSRRG-------------D-DAVFS------SDNLGRDI------AE--VPELTKYA
LPLVQSLA--------------EGRTWA------SHQLSLVH------PA--AQDYAAQV
VAWLFRTQ-------------SHDEVFS------TDSLAEIM------PR--AQAYAAKG
ARFLNRAG--------------ASRIYA------TDCLSDVH------PP--AADYVDRA
VQWLTAHQ-------------GSDDLFH------TDRLPALW------EE--ADAFSDVA
RDHIESEHHDAL-------REDAVGALH------VDAIGEVF------PE--LADLAPLA
HTWMTAGG---------------EPVYA------SHHLSSVY------PP--AEAYQTLA
YQWIRDTGLTRQRSKERATGLQGLGVFH------TDSMQREH------PE--SAAYRETA
HAWMIAGG---------------EPVYA------SHHLSSVY------PP--AEAYQPIA
YTWIRDTGLAHQRTRQRATGLQGLGVFH------TNSMQREL------AN--SAAYRDVA
HTWMIAGG---------------EPVYA------SHHLSSVY------AP--GEAYQPVA
YLWIRDTGLARQRSTQRTTGLQGLGVFH------THSMYKEY------PE--SAAYRDVA
HAWMIAGG---------------APVYA------SHHLSSVY------AP--AQAYQPIA
YQWIRDTGLTRQRSKERATGLQGLGVFH------TDSMQRER------PE--SAAYRETA
TEWLKIN--------------SDESIYY------THRLPEIH------SQ--AKKYKSTA
MLWLEGK--------------GIEKVYF------SDQLSGQY------EE--AKAYEKLG
VASMQLED-------------A--DVVE------RSARRDWP------AG--QQHGCGKW
LDEVAALVDIRN-------QNPTALMWDA-------LRAGGK------PG---LASLPDA
YEWLSANT-------------DESEVFV------TESLSEAFSGTDAFPQ--AEAFATLA
VRFLNRTA--------------TSRAFA------TNEIGRVH------AP--GRDFTERA
VGWLSGRA-------------DD-DIFA------TTSLAADF------PS--AEAFAGEA
AHHLNAAS--------------PSRVFT------TDNLASVH------AP--CSETADRA
YEWLSERG-------------EADDVVA------TDALSEDF------LR--AGAIADRA
VRFLNRTA--------------ASRAYA------TDEIGRVH------EP--GRDFTERA
ADWLRREH-------------G-GRLFA------TEALGSVF------AP--AGAVADIA
LQWVDGQ--------------PGDGLFS------CSSVARAN------PA--LDPLTPTA
ARWVVGRG-------------E--EVYA------SDELARDF------DG--HPALRESA
LPFLTAQT-----------------PLHSGL-WLGDSQDGMP------PA--LREALGPW
ARWVVDRG-------------E--DVYA------SDELARDY------PG--ASALLAQA
LPFLAAQL-----------------PLQGGM-WLCDSLDGMP------PA--LREALGSW
AAWAADHV-------------D-EEVYA------TDSLSQVW------PE--GRSCIDTA
ARRALAAP--------------IEQITA------TPCLSEFL------GT----DADAAP
AGWVTAEM-------------DASGLYS------TRCLADEL------PD--ARRYSDRA
VEWLSVN---------------VKDHFV------TDNLAKDI------AE--LPQLAQHA
HEWVSSRP-------------IHEGVFV------TDSLGEDY------PP--AREFADRA
VRFLNRTA--------------ASRVYA------VDEIGRAH------EP--GRDFTERA
FQWLSEHH-------------Q-EDVFA------TDRLPQVY------PA--AQAFADKA
AGWLSGRD-------------P-HEVFR------SDNVSRDI------PE--LPVLAKSV
YLWIRDKGLTSLRSTEQAKGLQGLGVFH------TNSLQKVN------PD--SAAYRAVA
DKKIAT----------------A-EFFATDRF-----KEDG-------PS----EDVEMF
DRFIEEEG-----------Q--N-DLFFTSNF-----VYGDS------AP----PQPVIL
IPWLTERR-------------GNDDVFS------TDRLPAEW------PA--AEAYAERA
VHWLSQRQ-------------GSDDFFA------TDNLPEVW------AP--AQQLSSIA
RAQIESRDYEHL-------REGAVGALH------VDAIGVTF------PE--LADLAPLA
VASLPESG-------------T--DLVE------RTCVADWP------EV--MQAVLGQW
ATWLFARP--EF-------GLTGLPLYV------TEALGRDY------AA--GAAFADVA
AGLVGRND-------------S-TELFE------TDQLSTLF------PE--AKAFADVA
AGWLTD---------------RTSPLFA------TDRLPSLY------AP--GEAFARDA
IEWLGERT--------------GDGLFC------TDRLASEY------PE--AASFQQVA
VAWLAPQP-------------FQ-TSFH------TERLGALY------PP--LAARADVA
IRWLSSQP-------------ASQEVFS------TNSLLRHY------PE--SEGFKDVA
GEWLARQA-------------FEGTIFY------TERLGQVY------EP--AQAYLDVA
DEKIAT----------------A-EFFVTDRF-----KCDG-------PS----EDVEMY
DLYIEKQG-----------E--S-DLFFTSNF-----VPDRA------DP----VQTLIF
IEWLAAKA-------------DPQELFC------TVCLSNHY------PE--AAAFKDVA
ALWLAGQH-------------SDGT-FH------TERLARHH------PP--AAEYADVA
DKQIAN----------------A-EFFATDRF-----KCDG-------PS----KDVEMY
VLWLQNK--------------HAGRVFV------TDELPLIY------DD--ALPYAAEA
ASWIKEN--------------VNESLYY------TNTLPAVF------AD--SEAYKNVA
IPWLTERR-------------GNDDVFS------TDRLPAEW------PA--AEAYAERA
RDVVGTSDTPMM-------ADSITGVLN------TDEVGRHY------PELAGPEFAGLA
VHWLGERG-------------E-EGVFH------TDNVGRDI------EA--LPELASCV
LRLAEGVA--------------ESQIWA------SNRLSMAH------PA--AQDYYAEV
AAELAGQG-------------I-KDLFA------SHQLPVES------PA--AAGMERTA
MRFLHRTP--------------PSKVYV------TDELGAVH------PP--ARDFTERA
VRFAESVA--------------DGGVWA------SGKLSNAF------AA--AADYASDV
HKWMMSGS---------------EPVFS------SHQLSSVY------PP--AEAYQAIA
YLWIRDTGLARQQSAQRATGLQGLGVFH------TNAMHKEY------PE--SAAYRDVA
IRWLSSRP-------------ASQDVFA------TNCLLRHY------PE--SESFKDVA
GEWLARQP-------------FEGTIFH------TERLGQVY------EP--ARAYLDVA
AAELAGQG-------------I-KDLFV------SHQLPAEM------PA--AAGMERTS
MRFLHRTP--------------PSKIYL------TDQLGAVH------PP--ARDFSERA
GDWLTAS---VL-------PLGPRPLYA------TDRLTQAY------PP--AARFAGVA
VADVLARLDQTQ-------RAPGVHMWDD-------LLTLDQ------SA---LPSLPQA
-ADVLARLDQTQ-------RAPGVHMWDD-------LLTLDQ------SA---LPSLPQA
LEWLGTGP-------------E--DVSPDRL-FHTHSLPRRM------AA--LADRAAPW
LEWLGTGP-------------E--DVSPDRL-FHTHSLPRRM------GP--LADRAAPW
VKHLSAAE--------------IAEVYS------SYAIAADY------PE--AEAFGDRA
SAWLDRGNRA--------------ALVS------TASLGIEV------PE--FSALTRVA
GAELAGRG-------------I-KDLFA------SHQLPAQM------QI--AAGMDASA
MRFLHRTP--------------PSKVYL------TDQLGTVH------PP--ARDFTERA
YQWIRDTGLTRQRSKERATGLQGLGVFH------TDSMQREH------PE--SAAYREVA
YLWIRDTGLARQRSTQRTTGLQGLGVFH------THSMHKEY------PE--SAAYRDVA
YHWLSGGP-------------GGADLVV------MDALSEAY------PP--ARAFAERA
VRFLNRTA--------------ASRPYA------IDEIGRVH------EP--GRDFTERA
VSFLGRTG-------------G-AELFQ------TDRLSAIF------PE--AAGYADVA
LPTLAERA-----------G-AGPNLWFSDHLAGTAGLPIAP-----------DPWPQTA
HTWVSSQP-------------IRDGVFV------TDSLGEDY------LP--ARAFAERA
VRFLNRTA--------------ASRVYA------TDEIGRFH------EP--GRDFTERA
VRFLNRTA--------------ASRVYA------TDEIGRFH------EP--GRDFTERA
YDWLSVHH-------------GGEPVYM------TDALSAEH------PP--ARSFADLA
VRWLASSQ------------SSGEAVFA------TASLASQW------EP--ARDFAQDA
YDWLSARH-------------GGEPVYV------TDALSAEH------LP--AGAFADLA
YDWLSAEH-------------GGEAVHV------TDALGEEF------PP--ARTIADTA
VRFLNRTA--------------ASKAYA------TDEIGRVH------EP--GRDFTERA
GAELAGQG-------------I-KDLFA------SHQLPVEM------EA--AAGMDASA
MRFLHRTP--------------PSKVYL------TDRLGSVH------PP--ARDFTERA
VHWLSQRG-------------E-GAVFH------SDNLRRDI------DE--LPELADHA
LGLASMVS--------------EGRTWA------SNRLSMVL------PA--AQAYFTVV
VLWLGEQD-------------VA-EVFA------TDNLAGDY------PA--AVAYAAVA
ARFVASAS--------------EGKVWA------THALSQAI------PE--AEIYAGTA
AAWLAERG-------------G-AEIFE------TDNVGQDV------PQ--LPALAKSV
LAWLSENA--------------PGPLFH------TDSLAAHY------PTG-GPALRATA
VAWLADRE-------------R-LDVTA------TDSLADTM------PG--GKALKDTA
GAWLDSKPRE--------------ALYT------TAALGSEL------PA--FTRLASVA
IAHLDDQG--------------IDKVYA------RHEIGGDY------PP--GRAFAERA
VDWAIRAE-------------G-AELFQ------TDRLPLLF------PE--AQDYVDVA
GAWLDSRPRL--------------PLYA------TSALGAEK------PD--FARLAAVA
VAHIDVKA--------------IDRVHA------RHDIGAEH------PP--ARAFAARA
AHQLF-QR-------------G-DDHFA------TDSLAQTW------PD--AAGYAATA
AAWVRANH--------------SNAPFA------THRLGSVF------SP--AQEFQEIG
VEWLRAQG-------------EA-ELFS------TASLAQHL------PG--SGRFADVA
ADHVRLPA--------------ARQPFA------SSSLSHQW------PE--AEAFREQV
TELIGVAG--------------GGRVWT------TSYLSRDL------PD--SRVSPENV
THWLSQQH-------------D-QLVFS------TDCVSRDV------PA--IPELAEHC
IAFLGQKP--------------VDRIYA------TSSLAEHF------AP--AASFADLA
VSRLSQHG-------------AATDFYF------TDSIASEF------PQ--DEGFTDGT
LDITRIAS--------------EGRVWA------THALSQKV------PE--AAAFSDHV
VDWLKENV-------------SE-DIYQ------TSSLARDF------RA--GEAFAAEA
ADFVRKPA--------------AMQPLA------TASLATKL------PA--AKAYADRA
AEAVGHAS--------------TGKVWS------TFQLSQSL------PQ--TAISPDDA
VELA-LGQ-------------QREGLFR------TEQLPLLH------PP--AARYADVA
VQGLVRLA-----------P--RDASWSWHSP---DDWP---------VA--AELPRGRC
ILWLGERE-------------IA-DVFA------TDNLAGNY------PT--AAAYASVA
ARFVASAS--------------EGKVWA------THALSQAI------PE--AEIYAGTA
AQWAESQ-------------LGESGIFH------TRCLPNEL------AD--ASTYAHLG
IQFLSMGS--------------SNAVLA------THELSKLF------SP--ARAYAQAV
HTWMIAGG---------------EPVYA------SHHLSSVY------AP--AEAYQPVA
YLWIRDTGLARQQSAQRATGLQGLGVFH------TNAMHKEY------PE--SAAYRDVA
HTWMIAGG---------------EPVYA------SHHLSSVY------AP--GEAYQPVA
YLWIRDTGLARQRSTQRTTGLQGLGVFH------THSMHKEY------PE--SAAYRDVA
HTWMTAGG---------------EPVYA------SHHLSSVY------PP--AEAYQTLA
YLWIRNNGLTSQRGTEQATGLQGLGVFH------TNSMQKLY------PD--SAAYRALA
ARRLSERG-------------E-DEVFA------TDSLVSLL------PE--AESCTDTA
VRFLNRAP--------------PSRIYL------TDGIGAVH------PP--GRDFTDRA
VAWLSQRE-------------LPGEHFH------VDRLGDVY------PP--LASRADVA
VAWLSSRE-------------LPEESFH------VDRLGDVY------PP--LASRADVA
DEKIAT----------------A-EFFVTDRF-----KCDG-------PS----EDVEMY
DLYIEKQG-----------E--S-DLFFTSNF-----VPDRT------DP----VQSLIF
SRWLSQKR-------------D-QLVFH------SDSLLRDV------PE--LPDLAQHA
IALLGQKP--------------ADRIYA------TSSLAEHF------AP--AARFADRA
ADWLSDSF-------------K-GDIHA------TDALAAEM------PA--AEAFKDRG
GTWLLRDD--------------APGHFA------TPMLAAVY------PP--ASGFTAAA
VQWLGSRT-------------PQEEIFS------SHALGAEW------AP--ALAFADVA
IDWLADRA-------------ET-ELYS------TDTLPAEM------PE--ATDFATVA
ADFVGSAA--------------NSRIWS------THNLVGDI------PD--AEAYAGEV
ADWLATRS-------------E--LSFA------SHHLPLDY------PP--AAAFQSVA
VDWLQRQ--------------VSAPIFA------THALSLVF------PP--AAACADCA
LEWLKTKE-------------DQ-DIVS------TNSLAAEF------PQ--GEAFASEA
ATLVAGLS--------------LGKVWS------SFELSRSL------PN--AEISPDDA
VRSLPPDA-------------S--DLVL------RDALDEWP------PE--LQPLLGKW
LDEVGARLGLQD-------QGPAVRMWDE-------LLTSKK------RA---LMFLPEA
TEWMRTNI-------------R-SPVFA------TDCLAEHL------PW--AASLAPVA
SQWLRASP--HL-------FTEGRPVYA------TDALSSIY------EP--AEEYQDVA
VHWLARQG-------------E--DVFQ------TDNVRRDV------SE--LPELAEHA
LRFAESVA--------------EGRTWA------SNSLSQAH------PA--AQAYFSDV
IDWLGANF-------------H-GECFH------TDALATLI------PD--AARYARNA
VSWLIEHH-------------PRDTTFC------TERLPHRL------PE--AERFCDVA
RRG------------------ADPVRLDDQWIAAADPVGVYI------T----GAARADF
METLRARS-------------KEGEPVT------TEHLAGIS------SR--FVQHSGTA
DDWFLNE--------------SRAAVVI------TDHLGDIF------HD--QPLLLAVI
GAELAGQG-------------I-KDLFA------SHQLPLEI------PA--AAGMERTA
MRFLHRTP--------------PSKVYV------TDELGVVH------PP--ARDFTERA
GAELAGQG-------------I-KDLFA------SHQLPVEM------QA--AAGMDASA
MRFLHRTP--------------PSKVYF------TDQLGTVH------PP--ARDFTERA
VSWLRIHA--------------DGEVFH------TDGLAGLC------PE--AAEFADVA
ADRLAARG--------------AGPVYQ------TDSVGTAL------EV--R-SIAAVA
YEWLSANT-------------DESEVFV------TESLSEAFSGTDAFPQ--AEAFTTLA
VRFLNRTA--------------TSRAFA------TNEIGRVH------AP--GRDFTERA
VLWLGEQD-------------VT-DVLA------TDNLAGDY------PR--ASAYASAA
ARFVASAS--------------EGKVWA------THALSQAI------PE--AEIYAGTA
VDWLAERG-------------D-ETVFH------SDNVRRDI------DA--LPELAAHV
LSFAEGVA--------------EGRTWA------SNCLSMAH------PP--AEDYALEV
AAWLDEQD-------------DTGPVFA------TDGLAEAY------PP--ARSFQQAA
QAQLLRMA-----------LGD-V--------AASNEVSALL------PE--ARAHVDLA
GHWLDGRRTG--------------PVIA------TTSLGAEA------PA--FAPLTPIA
HAWMIAGG---------------EPVYA------SHHLSSVY------AP--AEAYQPIA
YTWIRDTGLAHQRTRQRATGLQGLGVFH------TNSMQREL------AA--SAVYKDVA
NAWLKRN--------------MQDRVFH------THQLPELH------NQ--AKEYSDVA
HLWLHAK--------------EIGKVFS------TTTLPDIF------DE--AASEASIA
HDWLSART-------------DEAEVFS------TEALSELL------PD--AEAFADKA
VAWLARTG-------------ADEAVFA------TASLSAQW------EP--ARAFGGHA
ADWLAQQD-------------S-RDVVE------TECLSASM------PG--AEAMAETA
GQWLDDQPRR--------------PVIG------TASLGQDA------PG--LAGLTAVA
HQACAD----------------GV--FVT------DKLSDFM------DL--PEDVARQV
GMHDPDN---------------EDVVYA------VTNLSQCK------LI--DKEDLGHS
YAWLAAQH-------------PGSDVYV------TEALSEEY------PP--AAAFTDTA
LRFAEGVA--------------EGRTWA------SNRLSAAH------AS--ARDYAAEV
VNFLGRAE-------------G-AELFQ------TDRLSALL------PE--AAAYADVA
LPFLAARA-----------G-AGPEPWRTDHLVATPGLPFEG-----------ESCLETA
GAWLDSKPRE--------------ALYT------TAALGSEL------PA--FTRLASVA
IAHLDDQG--------------IDKVYA------RHEIGGDY------PP--GRAFAERA
VDWLSAQG-------------E-PEQFE------TDSLSALY------PP--AADFAGKA
VRMLNRTH--------------ASRVFA------TSEIGQVH------QP--AADFAERA
TQWLSENG-------------IASDVYA------TDCLAAAG------FD--DRSVTETA
LDFVQRVG--------------EGRIWA------THSLSQRM------PE--ASAYGDRV
VHWLAQRD-------------D-ETVFH------SDNVRRDI------DE--LPELAEHV
LSFAEGVA--------------EGRTWA------SNCLSLAH------PA--AQDYAMEV
YRWLSERD-------------DSEEVFV------SEALSEAF------PA--AAAFAERA
VRFLNRTA--------------ASRVYA------TDEIGRFH------EP--GRDFNERA
AQLAGRSG-------------G-SELFQ------TDRLSTII------PE--AGAFAEVA
TSWLRE---------------RARPVFA------TDRLPSLD------PA--AQAIASQA
IRWTKDNL-----------T--GEDQFQTISL-----QSIYP------AS---VPYKDVA
VRFLNTTP--------------PGQVYC------NSNLINRY------PA--TDGFADRV
LGWLREH---------------HPSSFH------TNTLSAFL------PA--ATAYSDKA
DNRLKNE------------D--T-GFFFTHEF-----TYEA-------------QEEELF
HQYINDFT-----------D--K-LLFKDHNF-----LLNHS------GN---FSFCPCF
ENHLKND------------N--T-SLFSTNEF-----ISKT-------------EEDVLF
HQYINEFT-----------D--K-QLFKDHNF-----LLNHS------RH---FNFCPCF
VDWLYRRP-------------D--QFLA------FDELGKDY------QA--ATALRALA
VHWLSQRG-------------T-ETVFH------SDNLARDI------DE--LPELTAHA
LSFAEGVA--------------EGRTWA------SNCLSMAH------PP--AADYAVDV
VHWLEQNG-------------DADEVFA------TASLSAQL------AS--ATDFADTA
VELRGEAS--------------AGRTWW------TDQISADL------PG--STISPADI
AGWLTD---------------RTSPLFA------TDRLPSLY------AP--GEAFARDA
AAWLGRQPNA--------------SVIS------TSSFTLDA------PE--FASLISVA
AAWLTRRN-------------G-PDVFH------TDNVGLEI------PQ--LPGLAKSV
YLWIRDVGLTQKKLKERAMGLQGLGVFH------SNSMHQDN------PA--SAAYRDVA
-TNFCRA-H----------LEDGV--------YFSECLSAHL------PE--FRQYTATA
DDWFLNE--------------SRETVVI------SDHLDDFF------HG--QVGLLAVV
FTKVSHS-Y------------GFP--------YTNDHLYEEW------PE---ARE-LGI
CRHLNALA--------------PSEIAA------IDTLADFL------SG--YQTDVHGI
LNKLVVT-N-----------SEES--------IAINKLGNEV------TE--DCDL-NGI
TAILKRLP------------EE--EIHQ------FDSLADCG------GD----FSGGKV
LDKFVIT-N-----------SEES--------IAISKLAGEV------SE--QCNL-NGI
TAILAELP------------DE--EIHQ------FDNLADID------GE----LADENV
AAWLRRH--------------GGEEIFH------SDHLGTVF------PD--WAPHAAIA
AATMRARH-----------GGE-A--------AATNALGTIA------PE--LGPLSGVA
DRKVQNDL-----------S---DYIFQTQNV-----LKHYG------E----EYSEDAI
TRYLNRQA--------------SSEVIT------VDSLEKVL------KN--YDTSSDKI
LDKLVIA-N-----------SEES--------IAINKLANEV------TD--DCDL-NGI
TEVLQGFP------------SE--EIYQ------FDCLSDFV------GD----ISGTNV
VADLHRHD-----------DDDSSLLFA------TDCLSDHL------PE--TLDLGETA
VNWLHET--------------VPDLVFA------TDRLSSLF------PD--AIACAELA
LEKFATP-N-----------SEQS--------VTLNRLAEQV------TD--SCNL-NGI
VEVLQKLP------------NT--EVHE------LDNLVAAD------SR----LSDKHV
VAFINRTS--------------PGRIFA------SAEIAGVY------AA--GQAFRDRA
VAFINRTS--------------PGRIFA------SAEIAQVY------AA--GQAFRDRA
VRFLNRTA--------------ASRPYA------IDEIGRVH------EP--GRDFTERA
VRFLNRTA--------------TSRAFA------TQEIGAVH------PP--AADYTERA
VRALNGTA--------------AGKVFA------TDNIGSLI------GD--AHAFASDA
RDWLLDVD--------------AGGVIS------TDRSQTVF------PG--AGAFKSWA
IRALNGTA--------------AGKVYA------TDHIAGLV------PG--AESFAFDA
ASHVAEAA--------------KATPFA------TDRLPELL------PS--AEACRDLA
SRSLNALA--------------PSEVAA------IDTLAVFL------PG--YVTEDHNV
KYAVDKHL-----------L---GNVTD-ITD-----IREYI------AQ---PSANFPI
VRALNGTA--------------AGKVFA------TDHIGSLV------AE--AHAFASDA
RDWLLDVD--------------AGGVIA------TDRSENVF------PG--AGAFRSWA
VRALNGTA--------------AGKVFA------TDHIGSLI------DD--AHGFASDA
RDWLLEVD--------------AGGVIA------TERSEAVF------PG--AGAFKSWA
VEWIRSRG--------------TGDIVA------THALSTLY------PP--AERYRSTA
ARYLDTTS--------------PSRVYD------THEIAAIA------PR--CAQSADRA
AEWARTRG--------------GIEPFA------THELESLY------PR--ARAYRACA
VRALNGTA--------------AGKVFA------TDCIGSLV------DD--AHGFASDA
SDWLTTHM------------SEGDGVFA------TDRLGEIW------AP--AQDFSAHG
VEWLRGTV--------------EERIVA------LDRLPELY------PP--SREFADVA
VEWLRGTV-------------E-ERIVA------LDRLPELY------PP--SREFADVA
VRALNGTA--------------SGRVYA------TDRIGAIV------EG--ADTFVSEA
IEVLQRRP------------EA--EFYQ------LDNLVAAD------KR----LTDKHV
DKAFQSDT-----------S---DVILHTQDI-----RQYAG------LE---ALDSENV
VESLDRAD--------------IDRVCA------TDCL----------------GHSERA
AAWARTRG--------------VIEPFT------THELSALL------PR--AEAYRAQA
VAFINRTS--------------PGRICA------SAEIAKLY------AA--GEVFRDRA
GTWLDSKRTERA-------S-SRPENLV------TASLTIDE------PA--FIDLRSVA
RPFLDEHA--------------ADRIFA------TAELGRMY------PP--ARDFVDRG
VAWVCARS--------------GIEPLA------THELPSLL------PR--ADAYRACA
VRALNATA--------------AGKVFA------TDHIGSLV------KG--AGSYAGDA
ADWVQGQG---------------PRPYV------TDTLSGAY------EP--ALAYCAAA
VRALNSTA--------------AGKVFA------TDRIAAIL------PG--AETFASAS
AHHLNGAS--------------PSRVFI------TDCLAEIH------PP--CAATADQA
MSLIADRS--------------GRQIWD------TQDLMAET------GD--GTEYGSRV
AELVGGVA--------------SGRVWS------TAELSRSL------PQ--SGISPDDA
ERHLARAP--------------AGRVFV------TEHLEQAC------LG--AVAPERQI
VTFINRTS--------------PGRIFA------SAEIAKVY------AA--GQSFRDRA
GLWLDTHRDR--------------SVMA------TASLGLDL------PQ--FAGITKVA
LSTMLNRA-----------AGE-V--------LAYDDLGLRQ------AD--FPAGTADT
VTVLQAVP------------RTGNDLIA------VDGLSRLD------PK--FASFAAIA
ARFLNTAG--------------ARMVWS------SENLSQVY------EP--AKAFAERA
TDWLTLRM------------GTFEGVYA------TDRLGEDY------PP--AKAYAEIA
VEWIRSRG--------------TGDIVA------THALSTLY------PP--AERYRSKA
VRALNGLA--------------AGRVFT------TDHIGGLI------ED--AGRFADKA
GNWLSTRT--------------VAEPFA------TQRLSGQF------PH--AALYRDVA
VAFINRTS--------------PGRIFA------SAEIAKVY------AA--GQSFRDRA
VAFINRTS--------------PGRIFA------SAEIAKVY------AA--GQSFRDRA
LEIAKKQA--------------PGDVWS------TAHLGSHL-----------DHPIANV
VGFINRTS--------------PGRIFA------SAEIAKVY------AA--GQSFRDRA
GAWLDTHRDR--------------SVVA------TASLGLDL------PQ--FAGITKVA
ARFSGSVA--------------EGRIWA------THALTQRL------PD--AETYHADV
AQHVRLPA--------------ARQPFL------TTSLSRQW------PV--ASSFREQA
VAFINRTS--------------PGRICA------SAEIAKLY------AA--GEVFRDRA
GAWLDTHRDG--------------SVVA------TASLGLDL------PQ--FTGITKVA
VRVLNRNS--------------AGRVFS------TDSIAQTW------PG--TMS-GDIV
ADFIRRPA--------------ALQPFA------TPSLKTKM------PE--AEAYADRA
ARFLNRAA--------------ASRVYA------TDELGSVY------PG--AREFGADV
ARFAMQSI--------------PQRPVS------TDRLSTDL------PE--AASIREIA
GRLLSSVS--------------EGKLWA------THALFNHL------PE--AEEYSSQT
AEFVRRPA--------------AVQALS------TASLPRLL------PE--AKAYADRA
VTFINRTS--------------PGRIFA------SAEIAKVY------AA--GQSFRDRA
GLWLDTHRDR--------------SVMA------TASLGLDL------PQ--FAGITKVA
IQQLNQSE--------------SRGIFA------VDCLSDWL------YE--RLTLADRY
HDWCLRE--------------QSDAIAA------FDQLPEAL------LSQ-LADQQRGF
TRYLNTQA--------------PSEVIA------LDSIGDVM------AE--YDTAVHNI
DRYLSRDV-----------S---NHIFHTQNM-----SSEQD------DE---ALATAST
GAWLDTQPRG--------------SVVA------RTALGTEE------PR--FAALTPGA
ADWLRSTLP----------PCDRV--------YATERLSAHY------AS--ASAWPAVA
FLWLQSTS-------------TSGQVFQ------ELHLSGTY------EP--SIHYAEIA
LEWLKEH--------------ANGGQFS------TDHLIAVY------PP--AEAMNDTA
LLWIQSTA-------------EK-GVYQ------ELSLPAVY------EP--GINYAKNA
IRWVGEN--------------VKSSLFS------TSCLSKRY------PE--GAAMSKYG
AYWLQTHS-----------V---DKLRQE------ASLAQVF------EP--AAAYAATA
LQWLADT--------------YSGVQFV------SENLAAHY------PD--AWRISTEA
VYWLQTH--------------GINRLYQ------QPSITAVY------DG--GDRFAEAA
FQWLAGK---------------PGMEFV------TAHLEEHY------PD--AARIAGEA
VLWLNAK--------------KLHQVFG------ENHLADVY------EH--AAAYADIA
AGWLKTY--------------APEGRFV------TDRLIEMY------PA--AEQLNHVA
VAFLQE-------------QESVENPFQ------TDRITFLL------PE--VEEMREQA
LALLENKE--------------DQEVFS------TAELSEFA------TS--LSGTNCPS
FLWLQSR--------------NAGQIFQ------ELNLSAIY------EP--AIHFADIA
LQWLKQY--------------STSGHYS------TDHLVEVY------AP--ATDMSDTV
VIWLQMK--------------NFTTLYA------TAALTEAY------ED--AAAIASVA
AEYVKHAI-----------D---KEQYAT------HFITAEL------PD--FKNIT--A
FLWLQSTS-------------ASGQVFQ------ELHLPGTY------EP--SIQYAEIA
LEWLKEH--------------AGNGQFS------TDHLIAVY------PP--AEAMNDTA
HAWMIAGG---------------EPVYA------SHHLSSVY------PP--AEAYQPIA
YTWIRDTGLAHQRTRQRATGLQGLGVFH------TNSMQREL------AA--SAVYRDVA
AAWARGA---------------GDEIAS------TDCLSHEL------PE--LNLDQELA
ASEIRASR-----------S--PGSPWASDRLQQQ------------------TADDLGA
VDRLRSGA-----------GGDLPLVTDA--------LPTDH------PE--LAGLLPAA
ATWARGA---------------GDEIAS------TDCLAHEL------PE--LNLDRQLA
ASEIRASR-----------S--PGSPWATDRLEKQ------------------TAHDLGA
ARWVVNAD--------------EPVHI------CSDALGSER------AD--LAELVPSA
VREWGSAG-----------GES-V--------QTTDCLATDM------PK--LAE-PDSC

AGLLAIAVSKLH-----ASYVLWFRPEVVRTVRWGGDPRKPLARDG---RGQGQGLSPRA
AGMLAIPVSRKP-----RDYIIFFRKESVRTVTWAGNPDKPVEA-----GPNGQRLTPRK
AGALAISLSHRP-----RDYLFFFRKEAVQTVEWAGNPHKHYAT-----GLHGDRLTPRK
AGVLAIPISRSP-----RDYLLFFRREIIQTVTWAGDPKTKERTI----GPNGVRLTPRK
SGLVAMRVSELH-----GSWLIWFRPEVVKTVRWGGNPHKT--------VQESGRIHPRK
AGMLAIPLSQVK-----NDYLLFFRKEIVQNLNWAGNPEKSYET-----GPMGDRLTPRK
AGIMIIPLFEKK-----QYFTAWFRKETHRVQKWIGAEDEKSED-----APKAQRLKPRA
AGYMYLPISRDG-----EDYCLWLRGENPFSIPWAGNPEKTGTDEG---HDPASRLTPRR
AGLLVVPL-ADT-----GDALVFFRGEVAHEISWLGDPRG---------VNRPDGLSPRT
AGMMSIPISRVP-----RDYILLFRRERISEIRWGGDPAKLLEA-----STDGERMSPRK
SGAMVVPLSEIP-----RDYLLFFRKERLQTLNWAGNPDKSYEI-----GPLGDRLTPRK
SGVLAVPVGT-------GDFLAWFRPETLREVTWGGNPYASKVAQ----TDDGPRLSPRR
AGFLAIPISRTP-----RDCLIFFRREVVRSVNWAGAPDKVYDE-----GPNGPRLTPRK
SGIAVLKLHLDE-----DVFLIWSRAEKVQIVEWAGNPHKDTS------GSASTPLTPRA
SGLIAAPLSASE-----GEYLLWFRPEQVRTVTWGGDPLKAVII-----GDDPSDLSPRR
AGFLAIPISRTP-----RDCLVFFRREVLRSVNWAGDPNKTYAE-----GPLGARLTPRK
SGLVAVVLPGEA-----PLVVLWFRAEQVEEVFWAGNPHAAVDL-----DGIDGRPGPRK
SGLMGVVIERSP-----LLAVLWTRAEEVEVVRWAGDPYRTAKA-----AGGDGALTPRA
SGILLLPLTSGD-----GDLIAWFRPEHVQTITWGGNPAEHGTW-----NPATQRMRPRA
SGLLAISVGLDW-----SEGVIWLRPAMTTTVAWGGAPP----------EQAKDALGPRR
AGLLAISVGEGW-----SECLVWLRPELRLEVAWGGATP----------DQAKDDLGPRH
PGVLAVPLSPEG-----SDYLLFFRQETISTVTWAGNPHGGKL------QGEDGTLSPRS
KGALFMPLAEKQ-----NYYTVWFRKEEKLIQRWAGVPDEKAVS-----SSKRERLMPRT
GGFLYARLSSGR-----DDSLLFLRAERVRSETWAGDPDEHHTIES---DGELPRIHPRR
SGLIAAALADAP-----GHYLLWFRPEVVQTVTWAGRNDKPQLL-----ADGQIFLSPRQ
AGLLAIPLKSDADL---FSYLLLFRVAQNEVRTWAGKPEKLSVE-----TSTGTMLGPRK
AGALRIGLGR-------QWWLLWLRPEQVEVVDWGGDPHNKALAAA---EGPGVRLSPRK
AGVLAILLPD-------GQEILWLRTEVAKSVDWGGDPHNKAIARL---EGDTVRLSPRK
CGLLAMPLLIDMDA---RGWLLLFRPEQFEMVPWAGKPDKVPEM-----RDGRTVLSPRT
AGAIVSRLPGTP-----EGYLTWFRRPFLDTVRWGGEVNALVR------KDEHGRLHPRG
AGLLVVPL-DR------DDVIVFVRNEVVQTVEWLGDQRP---------ENREHALSPRR
AGALALNLPD-------DQYVIWFRDEAVRSVDWGGDPHNKAIAVQ---EGDQVRLSPRK
SGILAVPLSQIP-----RDYLFFFRKEQVQTLEWAGNPEKSYDV-----GPLGDRLTPRK
CGYLFIPLSHAS-----DEYLILLRGERPLDINWAGEPAKAVDRSP---VGDKARISPRQ
CGYLFVPLSHAS-----DEYLIFLRAERPREISWAGEPDKPIMQTG---QGGDARISPRQ
TGLLIVPL-GGD-----GDMLVFVRSEVSRTVDWLGDQRP---------ENRDTPLSPRR
CGVLAIRFHRQE-----SGWIFWFRHEEVHRIRWGGKPEKLLTI-----GPSGPRLTPRG
AGFIFVPLMAQS-----RSALLWTRREQIQTINWAGNPTLSKLR-----DIPNARLSPRK
SGVIAFILPKPV-----VNAVMWFRPQLTSTMNWSGNPAQHLSPAPI--GSASHRLHPRQ
SGLLRIEL--NR-----NEFLILMRKEQSAQMEWAGVPQETAHP-----NDPKAALTPRT
SGVLAMSLPKPV-----DNGVIWFRPEVKQSVQWSGDPNKPLNLDA---SDNTLRLQPRT
SGVIAFTLPKPV-----DNAVMWFRSQLASTMNWSGNPAHHVSTRAA--GSASHGLRPRQ
SGLLSILLTGDD-----APVLMWFKAEQVEEIRWAGNPSEPLEL-----NARLGTLNPRK
SGLLAVAISNQS-----DDILIWFRPERVRTVTWGGDPSKPVSD-----GDDPSELSPRR
AGMLAIPISRSP-----RDYVVLFRQELVRTVRWGGDPHKPVEY-----GPNGPRLTPRK
SGVVAAPISDHR-----GEFLMWFRPERVHTVTWGGDPKKPFTM-----GDTPADLSPRR
SGVLAVPLSRTPP----RRVMLWFRPEVAQTVYWAGNPDKSV-------TAESGRLRPRT
SGLLAVPLGRAS-----TTLMLWFRPEVAQTVTWGGDPHKPVQI-----GPRGRRLQTRA
AGMLAIPLSQVA-----GDYLLFFRKEQVQTLNWAGDPNKTYDT-----GPLGDRLTPRK
AGMLAIPLSQVA-----GDYLLFFRKEQVQTLNWAGDPNKTYDT-----GPLGDRLTPRK
SGILATPVSPSP-----GEYLIWFRPERVRTVTWGGDPLKPVEV-----GASPKDLSPRR
AGALIYQP-RQC-----NYDLILLRNARETDLHWAGDPYKRVTA-----ETEGERLHPRG
AGLLAAPVSNTP-----GEWLIWFRPERVRTVTWGGDPLKPVEI-----GDSPTQLSPRR
AGVVAVSISQVH-----RHVILWFRPELVRTIQWAGDPRKQV-------QASDGRIHPRR
CGLLALRFDRDA-----PAWLALLRREQVETVAWAGPPEKIYTS-----GPLGPRLTPRG
AGLMAFSMSRGR-----NNFVLWFRPEAVQTVNWSGNPTKAVEF-----DQGGPRLHPRK
AGILAVRLAPAA-----ARFAIWFRPEVARTISWAGNPRKPAEP-----EPGHQRLHPRG
SGVLVLPLASGG-----DDLIAWFRPEQHRTITWGGSPIDHATW-----DPAEGRMHPRA
AGIASVSVRQRGRT---ESRCLLFRTEEIHEVSWGGNPNKPAEQ-----HAGGLLVTPRN
AGVMAIPLTSTP-----RDYLLIFRSEEAHKIEWAGEPVKQVLS-----TPNGDRLTPRG
AGALYVPLANHG-----NDYLCFLRREQIETIDWAGNPNKAVER-----NPDTGRLSPRK
AGLLAVPLPIRNAR---HAWLLFFRSEKAETRIWAGNPEKTI-------DRQSGRLSPRE
SGLLALTVPGEE-----PLVLLWFRAEQVEVVNWAGNPHKASS------ADPQAELTPRA
AGFIFVPLMPQS-----RSALLWTRREQIQQIKWAGNPQLAKLE-----DIPNSRLSPRK
AGLIAASMSRGR-----HNYVLWFRPEVVQTVAWGGNPNKPVDM-----DGDQPRLHPRK
SGLLAVRLDETS-----PRFILWFRPEVARTVTWAGNPQKPVVP-----GPGASRLHPRA
CGVMALPISRAQ-----AEYILWFRPEVIQTVKWAGDPRKPVEV-----GPLGDRLTPRK
SGLLAVPLSTPA-----TQWVLWFRPEVLQSITWAGNPHKP--------VEEGVRLSPRK
AGIIIYFVERSK-----KEILIWFRKEFDEHINWAGNPEKNIDVISKD-GIEIKYVSPRT
CGIAISFLNRDR-----GNIIMWFRGEFKQHISWAGKKENKIKTIKIF-DEKTKVVSPRQ
VGLLAMPFDPAA-----NGWNVLLRVEQIEQVAWGGLPEKTTTF-----GPLGERLTPRG
AGLLLAQRYEDD-----IIFCFMTRQEVVQEVRWGGEPVK-DIVPL---PNGRVRLEPRR
GGLLAVAISQIH-----SHYLLWFRPEQVRTVDWAGRPLKE--------ISVQGSLSPRH
SGVLAIPMSQHP-----RDYLLLFRQEVLATLDWAGDPHKTYLT-----GAYGERLTPRK
SGLAAISISQLH-----PSYVLWFRPEQVQTVRWGGDPRKTT-------DPRQERLNPRT
AGVLAVPISRSP-----RDYLLFFRRELVQTVTWAGDPSTKERTV----GPNGVRLTPRK
SGVLSLSISQLH-----DSFVLWFRPEVVRTVRWGGDPRK---------KASGQVLSPRM
AGFIFVPLMPQS-----RSALLWTRREQVQQVKWAGNPQLAKLQ-----DIPNSRLSPRK
SGVLAMSLPKPV-----DNGVIWFRPEVKQSVQWSGDPNKPLNLDA---SDSIVRLRPRT
SGVIAFTLPKPV-----DNAVMWFRSQLASTMNWSGNPAHHVSTSPA--GSARQRLRPRQ
SGVLAMSLPKPV-----DNGVIWFRPEVKETVQWSGNPKKPLDMES---SAGVMRLRPRT
SGVIAFTLPKPI-----DNAVMWFRAQLTSTMNWSGNPTHHVSTSLE--SSASHRLHPRQ
SGVLAMNLPKPV-----DNGVIWFRSEVKESVQWSGDPNKPLNIES---SEGGMRLRPRT
SGVIAFTLPKPI-----DNAVMWFRAQLTSTMNWSGNPAHHVSTSPE--GSARHRLRPRQ
SGVLAMSLPKPV-----DNGVIWFRPEVKETVQWSGDPNKPLNMES---SEGGMRLRPRT
SGVIAFTLPKQV-----DNAVMWFRSQLASTMNWSGNPAHHVSTRAA--GSASHRLRPRQ
SGILSCILNKEL-----GEMIIWFKPEMISNVNWAGNPEKPATPS----ENGLLNLSPRK
SGILVIPIDGRN-----GDYIICFRPEVIQQIKWGGDPEQVINF-----DKDGKNYHPRN
VGLLGLRYDAAA-----NGWLLALREEQVELVRWGGKPDKEIAH-----GPLGPRLTPRG
AGLLLAQRHEEQ-----ISFCFLSRPEEVHQVRWGGQPTKADMVTL---PDGQIILEPRR
SGLLAISVSKRY-----ASYILWFRPEVVRTVKWGGNPVKAVQADP---AGGPDRLHPRK
AGLLAVPISRAP-----RDYLVFFRTEIARTVTWAGNPEKPANP-----GPNGVRLTPRK
SGIIAIRLSELY-----ENWLIWFRPEVIRTVQWAGDPHKIV-------QEKG-RIHPRK
AGMLSIPISRVP-----RDYILLFRRERLSEIRWGGNPAKPAEA-----GTESERISPRK
SGLLAISISKKY-----ASYVLWFRPEVVRTVKWGGNPVKPAHPDP---EGGPDRLHPRK
AGMLAVPVSRTP-----RDFLVFFRREVSRTVTWAGNPEKPANP-----GPNGVRLTPRK
CGLLAVPISALH-----PHYLMWFRPELVQTVRWGGQPDAKD-------RGADGRLHPRH
SGVLAVKLSTTK-----PDYLMWFRKEQLLTVTWAGDPSKPMV------ANNPMELSPRS
AGVLAVSISQVH-----RHVILWFRPEVVRTVRWAGNPRKT--------VDEAGRIHPRK
CGVLALRFSDAT-----DGWLVLLRKEQVETIAWGGQPDKAYSH-----GPLGPRLTPRG
AGVLAVSISQVH-----RHVILWFRPEVVRTVRWAGNPRKS--------VDEGGRIQPRK
CGLLALRFSDAA-----DGWLVLLRKEQVETIAWGGRPDKEYSH-----GPLGPRLTPRG
SGLLAIRISSRH-----PSFVFWFRPEVIQTVQWGGNPAKPVTA-----VDGETILHPRR
GGGLAFRIGPEG-----QFVVLVFRPDYTEEILWAGNPDKAVEP-----TDDGFRLSPRK
SGLLALALPKPV-----RNLVLWFRPEIVTTVVWSGNPTKLEPTP----DSNLNYPHPRR
AGVLAVPISELH-----SHYLIWFRSELVQVVNWAGRPTKQ--------EGSDGRLSPRQ
SGLLAISISQKY-----ASYVLWFRPEVVQTVSWGGNPSKPATTDP---DGGPDRLHPRK
AGMLAVPVSRTP-----RDFLVFFRREVARTVTWAGNPEKPAGL-----GPNGVRLTPRK
SGLVAISISKAH-----ASYVLWFRPEVVQTVKWSGNPQKAVQE-----EAGSIRLHPRR
SGVLATAISELH-----SNFIIWFRPEQTRVVNWAGKLEKS--------VTPSGSLSPRH
SGVIAFTLPKPV-----DNAVMWFRAQLTSTMNWSGDPAHHVSVSPA--DSASHRLRPRQ
PGVLRISILPAN-----NWYVYVFRKERLIEETWAGKPEKVMQVDE---DRKITFPSPRS
PGILRINILPSN-----KWHIYLFRREHVYEDVWAGKPEKIYHYDP---EKKVEFPSPRT
SGVLAITISQLH-----DSYLIWFRPEVIRTVRWGGEPRK---------VISGEKISPRL
SGILSISISQLH-----ESVLIWFRPEVERTVRWGGDPSHK--------LGKPEVLSPRK
AGLIFVPLMPHS-----RSALLWTRREQVETVNWAGNPALAKMA-----DIPNSRLSPRK
AGLLALRFDPAT-----SGWLLGLRREQIHTIRWAGRPEKEVRV-----GPLGSRLTPRG
SGLLAFPLSRTG-----RNLMLWFRPETIHTIHWGGNPHEPTVL-----GPHGSRLTPRV
SGVLAVPLSRTTP----RRVMLWFRPEVAQTVHWAGNPDKSV-------TTEAGRLRPRT
SGVLAVRISPKL-----PDLVLWFRPEQVEIVAWAGDPHKPVDVSE---ADGMLRLRPRN
AGLIALSMSRGR-----NNFVLWFRPEVVQTVSWGGNPTKPVEV-----GKDEPRIHPRK
SGLLAVRLAPAS-----SRLALWFRPEVVRTISWAGNPRKPAEP-----EPGHARLHPRG
AGLIAASMSRGR-----HNYVLWFRPEVVQTLEWGGNPHKLVDV-----EDDQLRLHPRK
SGLLAVRLDSSA-----PRFVIWFRPEVTRTVTWAGNPLKPVVQ-----GPGSQRLHPRA
PGVLRINILPAN-----NWYVYVFRKERLIEETWAGKPEKVMQVDE---DRKITFPSPRS
PGILRINILPSN-----KWYIYLFRKEHVYEDVWAGKPEKIYHYDP---EREIEFPSPRT
AGLIAASMSRGR-----HNYVLWFRPEVVQTVAWGGNPNKPVDM-----VGDQPRLHPRK
SGLLAVRLDETS-----PRFILWFRPEVARTVTWAGNPQKPVVP-----GPGASRLHPRA
PGVLRISILPAN-----NWYLYVFRKERLIEETWAGKPEKVMQVDE---DRKITFPSPRS
SGALAIPVDAEN-----GEYIICFRPELVKTINWGGDPDKAINF-----EPDGKNYHPRN
SGLMVLILSREL-----GEYVMWFKPEQLQTITWAGNPEKPVETT----SDGMLRISPRT
SGVLAITISQLH-----DSYLIWFRPEVIRTVRWGGEPRK---------VISGEKISPRL
AGVIFMPLQADS-----HNAVVWTRAEQVRNVRWAGNPSLAKLE-----VIPGARLSPRQ
GGVLAVAISQLH-----SHYLVWFRPEQTRLVNWAGRPDKA--------ISPQGHLNPRH
SGVLVIPMSQQP-----RDYLLLFRKEVVETLDWAGDPNKTYAT-----GTHGERLTPRK
SGLLAISISQLH-----PSYLLWFRPEIVQTIDWAGDPNKPL-------DAGG-GLSPRN
CGLLAIPVSRLP-----RDYLVFFRKEIIRTVTWGGDPTKPAQY-----GPNGPRLTPRK
AGVLVVPMSQRP-----RDFLLFFRKEVVETLQWAGNPEKTYEA-----GPLGDRLTPRK
SGVLAMSLPKPV-----DNGVIWFRPEVKESIEWSGDPAKPLNLES---SDVGMHLRPRT
SGVIAFTLPKPI-----DNAVMWFRAQLTSTMNWSGNPAHHVSTSPE--GSAPHRLHPRQ
AGLIAASMSRGR-----HNYVLWFRPEVVQTVEWGGNPHKPVDV-----EDDQLRLHPRK
SGLLAVRLDPSA-----PRFVIWFRPEVTRTVTWAGNPLKPAVQ-----GSGTQRLHPRA
SGLLAISISQLH-----PSYLLWFRPEIVQSIDWAGEPKKP--------LDSNGGLSPRS
CGLLAIPVSRMP-----RDYLVFFRKELVRTVTWGGDPTKPAQY-----GPNGPRLTPRK
SGLLAVPLSSDG-----HDLMLWFRPETIRTVNWGGNPHDKPTVP----GANGPRLGPRR
AGMLLAHRYEEH-----TIFCFVTRPEVVQQVRWAGQPHK-ETAAL---PDGQVRLEPRR
AGMLLAHRYEEH-----TIFCFVTRPEVVQQVRWAGQPHK-ETAAL---PDGQVRLEPRR
CGLLALPFDRER-----GGWALFLRREQIETIHWGGRPEKEVRP-----GPLGPRLTPRG
CGLLALPFDRER-----GGWALFLRREQIETIHWGGRPEKEVRP-----GPLGPRLTPRG
AGMLVVPLSRAP-----GDYLIFFRKETLRGVNWAGDPAKPVTT-----GPMGSRLTPRK
SGIVATPISNNS-----GEYLIWFRPERIHTVTWGGDPLKPFMI-----GDNPSDLSPRR
SGLLAISISQLHP-----SYLLWFRPEIVRSIDWAGDPKKP--------VDGSGRLSPRN
CGLLAIPVSRTP-----RDYLVFFRKELVRTVTWGGDPSKPAQY-----GPNGPRLTPRK
SGVIAFILPKPV-----DNAVMWFRSQLASTMNWSGNPAHHVSSSPV--GSASHRLRPRQ
SGVIAFTLPKPI-----DNAVMWFRAQLTSTMNWSGNPAHHVSTSPE--GSARHRLRPRQ
SGLLAISISQKY-----ASYVLWFRPEVVRTVKWGGDPTKAAVPDP---AGGPERLHPRQ
AGMLAIPVSRTP-----RDFLVFFRSEVSRTVTWAGNPEKPAIP-----GPNGVRLTPRK
SGVLAVPLSRSPP----RRVMLWFRPEVGQTVRWAGDPDKPVTN-----VEGELHLGPRK
AGVMYLPLPGHG-----RNFVIWFRGERAQTVRWAGRADLPK-------DQALEPLQPRA
SGLLAISISQRY-----ASYVLWFRPEVVQTVRWGGNPSKPATPDP---AGGPDRLHPRK
AGMLAVPVSRTP-----RDFLVFFRKEVARTVTWAGNPEKPASL-----GPNGVRLSPRK
AGMLAVPVSRTP-----RDFLVFFRKEVARTVTWAGNPEKPASL-----GPNGVRLTPRK
SGLVAISISQKY-----ASYVLWFRPEVVQTVKWGGNPTKVATQDP---TGGPDRLHPRK
SGLLVLAVARTP-----PIYILWFRPEVLETVRWGGNPDKPVEI-----GSGGYRVYPRK
SGLLAISISQKY-----ASYVLWFRPEVVQTVKWGGNPTKAATQDP---SGAPDRLHPRK
SGLLAISISEKY-----ASYVLWFRPEVVQTVRWGGEPQKVTSKDP---AGGPDRLHPRK
AGMLAIPVSRTP-----RDFLVYFRREVSRTVTWAGNPVKPVVP-----GPNGIRLTPRK
SGLLAISISQLH-----PSYLLWFRPEIVRSIEWAGDPTKP--------IDGSGRLSPRN
CGLLAIPVSRSP-----RDYLVFFRKELVRTVTWAGDPSKPAQY-----GPNGPRLTPRK
GGVLAVAISQIH-----SHYLLWFRPEQVRTVNWAGQPSKH--------VGPQGSLGPRH
SGVLIIPMSQHP-----RDYLIFFRKEVIETLDWAGDPNKTYHS-----GALGDRLTPRK
SGIIAMRVSELH-----GSWLIWFRPEVVKTVRWGGDPHKT--------VQESGRIHPRK
AGMLAIPLSQVK-----NDYLLFFRREIVQNLNWAGNPEKSYEV-----GPLGDRLTPRK
SGALAVSISELH-----SNYLIWFKPEQTQVVNWAGRPGKT--------VDQSGALSPRQ
SGLIAAALADAP-----GHYLLWFRPEVVQTVTWAGQNDKPQLL-----ADGQIFLSPRQ
SGVLAISISQIH-----DSFVLWFRPEVLRTVTWGGDPRRHAEP-----SADGQRLHPRR
SGLVAAPVSHSP-----GEYLIWFRPERVRTVTWGGDPLKPVLV-----GATPQDLSPRR
AGMLVVPLSRPA-----RDYLVFFRREVSRNVAWAGDPTVPKTY-----GPNGDRLTPRQ
AGVLAVPLSRSPP----HRVMLWFRPEVAQTVRWGGNPEKAVEP-----GPDGARLQPRK
SGILATPVSPSP-----GEYLVWFRPERVRTVTWGGDPLKPVEV-----GATPKDLSPRR
AGMLVVPLSRPA-----RDYLVFFRREVARTVTWAGDPNTPKAI-----GPNGDRLTPRQ
CGLLAVSISQIH-----PDYIMWFRPEVIRTVEWGGDPNKPM-------EPKADRLSPRT
SGLLAVVLPGQE-----PTTLMWFRAERVQVVEWAGNPHAAVK------VGPLGTLTPRS
AGVIAARISELH-----SSWLIWFRPEVVRTVQWGGDPHKE--------VREEGRIHPRK
SGLLAVTMSTEV-----PTILMWFRAEQIEVVKWAGNPHKGVS------LEPDATLQPRA
CGVIAIPLSQRP-----RDYLFFFRREVVQTLNWAGNPDKSYNV-----GPLGDRLTPRK
AGLLAISISRLH-----PHYLIWFRREQIKTVNWAGQPEKH--------IDSQGSLSPRH
SGVLAIPISRVA-----QDYLLFFRREVIQTVTWGGNPDKAVQR-----DPVRGTLNPRS
CGVLALRISEVE-----DSWLIWFRQEVVKAVTWGGNPHKV--------VQESGRIHPRK
SGLLAIPLSQTG-----SDCLLFFRKELVQTLDWAGNPEKTYET-----GPLGDRLTPRK
SGMVAIRISELY-----PSWLIWFRPEVITTVNWGGDPHKV--------VREEGRIHPRR
SGLLAVTMSTEV-----PTILMWFRAEHLQVLEWAGNPHKGVP------AEPGAVLTPRA
CGVMAIPLSQRP-----RDYLFFFRKEVVQTLDWAGNPDKSYTT-----GPMGDRLTPRK
AGVLAVVIPKPG-----RNGVVWLLPEQQTLVNWAGKPVKKVEP-----TADGIRLHPRR
CGLLAAPVLVDSEQ---PAFLLFFRAENVQTRLWAGRPEALWGA-----EKVAAPLTPRH
SGIIAMRVSELH-----GSWLIWFRPEVIKTVRWGGDPHKT--------VQESGRIHPRK
AGMLAIPLSQVK-----NDYLLFFRKEIVQNLNWAGNPEKSYET-----GPLGDRLTPRK
SGLMAITLPKPV-----TNMVLWFRPELVKTLKWSGNPNKPLEADP---ETGQLRPHPRR
SGVLAIPFSRSP-----RDYLLFFRREFVQTITWGGNPDKP--------VTPGERISPRK
SGILAMSLPKPV-----DNGVIWFRSEVKESVQWSGDPNKPLNMES---SEGGMRLRPRT
SGVIAFTLPKPI-----DNAVMWFRAQLTSTMNWSGNPAHHVSTSPE--GSAPHRLHPRQ
SGVLAMNLPKPV-----DNGVIWFRSEVKESVQWSGDPNKPLNMES---SEGGMRLRPRT
SGVIAFTLPKPI-----DNAVMWFRAQLTSTMNWSGNPAHHVSTSPE--GSARHRLRPRQ
SGVLAMSLPKPV-----DNGVIWFRPEVKQSVQWSGDPNKPLNLDA---SDNTLRLQPRT
SGIIAFTLPKPV-----DNAVMWFRAQLTSTMNWSGDPAHHVSVSPA--GSASHRLRPRQ
SGLLAISISQLH-----PSYVFWFRPEVVRTVKWGGDPHKPA-------APAGAALSPRR
CGMMAIPVSRAP-----RDYLIFFRKEAVRTVTWAGDPSGKPVAY----GPNGPRLTPRK
AGLLAVRLDLSV-----PHFALWFRPEVARTVAWAGNPNKPVRP-----EPGHARLRPRT
AGLLAVRLDPSV-----PHFALWFRPEVARTVAWAGNPNKPVRP-----EPGHARLRPRA
PGVLRISILPAN-----NWYLYVFRKERLIEETWAGKPEKVMQVDE---DRKITFPSPRS
PGILRINILPSN-----KWYIYLFRKEHVYEDVWAGKPEKIYHYDS---EREIEFPSPRT
AGILAVSISRLH-----PHYLIWFRPEQVKTVEWAGQPEKQI-------DQQSGALSPRH
SGLLAIPISRAA-----QDYLLFFRRELIQTVTWGGNPDKALQR-----DPSTGRLNPRR
SGIMALSLSRVH-----RSYLIWFRPEVVRTVAWGGSPLKPA-------EPEGARIHPRK
SGIAAAIVRREP-----GLVLAWFRAEQVETVNWAGNPHKAAE------PGSGGLLTPRT
SGLLAISISQLH-----DSFVLWFRGEVVQTVNWGGDPRK---------GSHGQSPSPRM
SGIIAIRISELH-----ESWLIWFRPEVLSTVEWGGNPHKV--------VHEQGRIHPRV
CGVLAIPLSQRP-----RDYLFFFRREVVQTLNWAGNPEKSYET-----GPLGDRLTPRK
SGLLAVRWSHAA-----PDGLMWFRAEWQQVVDWAGDPHKPVEIDD---TAGEIRLLPRT
SGLLAVRVGRFAETN--ERAFLWWRPEQPQAVYWAGDPRKTNLF-----DPQRQILSPRS
SGIIAIRISELY-----ASWLIWFRPEAVRTVQWGGNPHKI--------VREEGRIHPRK
CGVLAIPLSQRP-----RDYLFFFRKEVVQTLDWGGNPDKSYPV-----GPLGDRLTPRK
VGMLGLPFDPPG-----GGWCLLLRTEQIEHVSWAGRPEKTVTY-----GPLGPRLTPRG
AGLLLAQRHDED-----IIFCFLAREEVVQQVHWGGEPVK-HLVSL---PDGRVRLEPRR
SGLLAVALAPEL-----GTFLLWFRAELLRTVRWGGDPNVPATV-----DPRTLRLCPRT
SGVLAVPISREW-----RSFVFWFRPETVHTVHWGGNPHEMPKVT----GPHGPRLTPRA
GGVLAVAISKIH-----SHYLLWFRPEQVRSVQWAGQPTKE--------VAPLGNLAPRH
SGVLLIPISQRP-----QDYIMFFRKEVVQTLDWAGDPNKTYTS-----GAMGDRLTPRT
SGMLALPLSRTH-----NHYLMWFRPEVIHTINWAGDPHQKT-------AAPAGPLTPRA
SGMFAMPIGRTE-----RDYILWFRPEIAATVTWAGPPEKAVRV-----EGGHASLHPRE
VGAVHLPLSPDG-----GDYLVLGRRERVRTVVWAGVAD----------GRDKHDLSPRA
SGVMAVYFGPDH-----RDALMWFRPEVTRTITWGGDPSKPVSF-----EAGQMRILPRR
SGMAAVKARSPRSG---WVRFYWFRPAQPQEVVWAGNPNKHIVE-----KAGVAMLSPRR
SGLLAISISQLH-----PSYLLWFRPEIVQTIDWAGDPSKP--------LDSSGRLSPRN
CGLLAIPVSRLP-----RDYLVFFRKEIIRTVTWGGDPTKPAQY-----GPNGPRLTPRK
SGLLAISISQLH-----PSYLLWFRPEIVRSIEWAGDPNKP--------VDDSGRLSPRN
CGLLAIPVSRTP-----RDYLVFFRKELVRTVTWGGDPSKPAQY-----GPNGPRLTPRK
SGLVAISTSRIQ-----GHHVLWFRPEAIRTVDWGGDPRKPVEG-----EDPFGLLSPRR
AGLLAVSVGKGE-----RDWLMWFRPEQVREVDWAGDPSKTVQK-----GDGGVRLSPRG
SGLLAISVSKRY-----ASYILWFRPEVVRTVKWGGNPVKAVQADP---AGGPDRLHPRK
AGLLAVPISRAP-----RDYLVFFRTEIARTVTWAGNPEKPANP-----GPNGVRLTPRK
SGIIAMRVSELH-----GSWLIWFRPEVIKTVRWGGDPHKT--------VQESGRIHPRK
AGMLAIPLSQVK-----NDYLLFFRKEIVQNLNWAGNPEKSYET-----GPMGDRLTPRK
GGVLAVAISQIH-----SHYLVWFRPEQVRTVNWAGRPDKQ--------IGPQGALNPRH
SGVLMVPMSQHP-----RDYLMLFRKEVVETLDWAGDPNKTYES-----GPLGERLTPRK
SGLLAARLMRSR-----QEFVMWFRPELVQTVSWAGDPRKPVQIDV---VDGEARLTPRT
AGAMVLPILHAP-----GDAVVWYRPEVAQTVRWGGDPRKAVTT-----DPATGQLNPRA
SGVLATAVSTTP-----GEYLVWFRPERVRTVTWGGDPNKAVVV-----GDDPASLSPRS
SGVLAMSLPKPV-----DNGVIWFRPEVKETVQWSGNPKKPLDMES---SAGGMRLRPRT
SGVIAFTLPKPI-----DNAVMWFRAQLTSTMNWSGDPTHHVSTRPE--SSASHRLHPRQ
SGLLACTLSKEM-----GELMMWFKPEQVTTINWAGNPEKPAEID----EQGQLTLSPRK
SGALIIPLDSHN-----GNYIVCFRPEVVQTITWGGDPNQTINF-----AADGKTYHPRN
SGLLAISVSKKY-----ASYILWFRPEVVRTVKWGGNPVKPAQPDP---EGGPDRLHPRK
SGVLVLTLSRDP-----STHILWFRPELVETLRWAGNPAQALE------RRPDGGLSPRA
SGILAISISNLH-----PNFVIWFRPEVVSTVTWGGQPAKTV-------DADTGRLGPRR
SGVLATPISSTP-----GEYIIWFRPEQVRTVTWGGDPTKPVTV-----GDDPRDLSPRR
SGCAFLSIDADR-----DEYFVLARQEFRRNVAWAGAPTKPTGYD----TEGRPILEPRA
AGTLLIRATAAY-----PMQLFFFRDEKIRKLNWAGKPEKQMEA-----GPLGPRITPRG
SGVLAISISQKY-----ASYVLWFRPEVVRTVKWGGDPTKTATVDP---GSGQDRLHPRK
SGVLVIPMSQRP-----RDYLILFRREVVETLDWAGDPNKTYES-----GPNGERLSPRK
SGVLAVPLSRAPP----RRVMLWFRPEVAQTVRWAGNPDKPVTV-----VDGELRLSPRQ
AGVMYLPLPGHD-----GNFVLWFRGERAQTVRWAGRVDLPK-------DQSLEPLQPRA
SGLVAAPVSHSP-----GEYLIWFRPERVRTVTWGGDPLKPVLV-----GATPQDLSPRR
AGMLVVPLSRPA-----RDYLVFFRREVSRSVAWAGDPTVPKTY-----GPNGDRLTPRQ
AGLLAIAVSKLH-----ASYVLWFRPEVVRTVRWGGDPRKPL-------DRDGQRLHPRA
AGMLAIPVSRKP-----RDYIIFFRKESVRTVIWAGNPDKPVES-----GPNGRRLTPRK
CGILACRISESD-----DNWLVWFRPEVIRTVTWGGDPHKV--------VRESGRIHPRK
SGVLAIPLSQTG-----SDCLFFFRKELVQTLNWAGNPDKTYEA-----GPLGDRLTPRK
GGVLAVAISQIH-----SHYLLWFRPEQVRTVNWAGRPDKQ--------IGPQGALNPRH
SGVLIIPMSQHP-----RDYLMLFRKEVIETLDWAGDPNKTYES-----GPLGDRLTPRK
SGLLAISVSKKY-----ASYILWFRPEVVRTVKWGGNPVKAVRPDP---EGGPDRLHPRK
AGMLAVPVSRTP-----RDFLVFFRKEVARTVTWAGNPEKPASL-----GPNGVRLTPRK
SGVLAVPLSRTPP----RRVMLWFRPEVAQTVYWAGNPDKSVT------AESGR-LRPRT
SGVLALRPLPDQ-----PILIAWLRPEQIEDVQWAGDPRKPVEISE---ADGMQRLRPRN
CGVLVQPIVVHR-----VCQLIWFRGPITQKVTWAGRPDAKMVAD----EKTGVTLGPRT
AGLLAIPVSRTP-----RDYFVLFRREVAKSVTWAGNPEKPVEP-----GPNGLRLTPRK
SGVLGMSVSGHW-----EEYLLWFRPEIPQTVTWGGNPAKPVQSG----EDGTVDLTPRA
PGIIRAEILAES-----QWKIYLFRKELLIEELWAGKPEKQLNYDP---ERKITYPSPRT
AGIGKVDIDSSR-----TFSIYWFRKEYVYEEKWAGKPEKVLKYDS---QKDQYYPSPRM
PGIIRAEILSES-----QWKIYLFRKEQLIEELWAGKPEKQLNYDP---DRKINYPSPRT
AGIGKVDIDSSR-----TFSIYWFRKEYIYEEKWAGKPEKVLKYDS---QKDQYYPSPRM
SGLLAIRLSSRK-----PEFLLWFRPEQVQEVTWAGDPSKPVEIDE---QDGMLRLRPRN
GGVLAVAISQIH-----SHYLLWFRPEQVRTVHWAGRPDKQ--------IGPQGALNPRH
SGVLIVPMSQHP-----RDYLMLFRKEVVETLDWAGDPNKTYES-----GPLGERLTPRK
SGILAIRLSKLY-----PSWLIWVRPEVHRTVIWGGDPHKH--------VAENGRIHPRK
CGVLAIPLSQRS-----RDYLYFFRRELVQTLNWAGNPQKSYES-----GPLGDRLTPRK
SGVLAVRISPKL-----PDLVLWFRPEQVEIVAWAGDPHKPVDVSE---ADGMLRLRPRN
SGVAGAPVSNQP-----GEFLIWFRPERVRTVTWGGDPKKPFVI-----GNTPADLSPRR
SGVLSVSISELH-----SNFLIWFKCEQARTVQWAGKPEKA--------VDQSGSLSPRQ
SGVIAFILPKPI-----DNAVMWFRPQLTSTMNWSGNPAQHLSPSPV--GSASHRLHPRQ
SGVLGITVGDTA-----QHMILWFRPESVCTTIWGGKSPQQVAH-----DKDQGDFLPRQ
SGMVAIKARSLRSG---WVRFYWFRPALAQEVAWAGNPNKPVVE-----KAGVVMLSPRR
AGIMIIPLFEKK-----RYFTAWFRKETTRIQRWVGVENEKDED-----APKEERLKPRT
AGVLAVPVSKSP-----RDYLLFYRQAQTKTVSWAGNPEKPVVA-----GPNGARLMPRS
RGMYISCVSAKL-----GYYTVWFREPKDKTIRWAGKEAAK--------KDIGKSLTPRN
AGVLALKISSQP-----MDYIFLFRNSVVEQVTWAGNPEKRVEQ-----KGEEKILTPRA
RGMYISCVSAKL-----GYYTVWFREQKDKTIRWAGREAAN--------KDIGKVLTPRN
AGVLALKISSQP-----MDYIFLFRNSVVQQVSWAGNPAKRVEF-----KEGKEMLTPRA
SGVLAVFLGADR-----ADMILWFRPEEPSLVSWGGNPHKAI-------GGDGESVLPRQ
GGALVLPILHGP-----DDFIVWFRDQVAQTVTWGGNPEKPV-------ESEAGRLTPRK
RGILAIKPNFETQ----TLRCYAFRLPEAQYTEWAGNPDKSVQE-----TDSAGMLSPRS
AGVLAIPVSKSP-----RDYLLFFRMAQTQTVNWAGNPEKPVSF-----GPNGSRLIPRS
RGMYISCVSAKL-----GYYTVWFREPKDRTIRWAGRDAAK--------KDIGKSLTPRN
AGVLALKISSQP-----MDYIFLFRNSVVEKVAWAGNPEKRVVQ-----KGKEKILTPRA
AGLMFLRLASTP-----DLALLWFRAEQVRHVIWAGNPDKAVN------IGPDGRIGPRQ
SGLLAVRVDGYRDTG--DRWFLWWRPEQPHSVHWAGDPRKSALF-----DEQRQVLSPRS
RGMYISCVSAKL-----GYYTVWFREQRDKTIRWAGRDAAK--------QDKLKSLTPRN
AGVLALQISKLP-----CDYIFLFRTSVTQEVNWAGNPEKSVSQ-----IGDRKVLTPRT
AGFLAIPISRTP-----RDCLIFFRREVTRSVKWAADPNKVYDE-----GPHGPRLTPRK
AGFLAIPISRTP-----RDCLIFFRREVTRSVKWAADPNKVYDE-----GPHGPRLTPRK
AGMLAIPVSRTP-----RDFLVFFRSEVSRTVTWAGNPEKPAIP-----GPNGVRLTPRK
AGLLAIPISRAP-----RDFLVFFRTEIARTVTWAGNPEKPASL-----GPNGLRLTPRK
AGLLAIPISRSP-----RDYVVLFRKELIHSVRWAGDPHKPMEY-----GPNGPRLTPRA
SGLMGVVVERAP-----LLAVLWTRAEEVEVVRWAGDPYRTAKA-----AGGDGALTPRA
AGLLAIPISRSP-----RDYVVLFRSELVRSVRWAGDPHKPVEY-----GPNGPRLTPRR
SGVLAITMSTDE-----PTILMWFRAEQIEVVNWAGNPHKQAA------TDAGVPLSPRA
AGVLAVPVSKSP-----RDYLLFFREPQTRTVNWAGNPEKPVSL-----GPNGSRLLPRT
RGALVIRQSFERS----GITIVILRQPEVITNNWAGNPDKSLLK-----EGDNGLIKPRN
AGLLAIPISRSP-----RDYVVLFRKELIHSVRWAGDPHKPVDY-----GPNGPRLTPRA
SGLMGVVIERAP-----LLAVLWTRAEEVEVVRWAGDPYRTAKA-----AGGDGALTPRA
AGLLAIPISRSP-----RDYVVLFRKELIHSVRWAGDPHKPMEY-----GPNGPRLTPRA
SGLMGVVIERAP-----LLAVLWTRAEEVEVVRWAGDPYRTAKA-----ARGDGALTPRA
SGLLAMPLIDEG-----AV-LLWFRAERITEIEWAGNPHKATS------GDPAEQLTPRT
AGMLAIPVSRTP-----RDYIMLFRRELLEEVRWSGDPTKPVVQ-----TEDGLRLSPRK
SGVLALALVDEG-----AM-LLWFRAEQIEEVEWAGNPHKAVS------VDPNAVLTPRT
AGLLAIPISRSP-----RDYVVLFRKELIHSVRWAGDPHKPMEY-----GPNGPRLTPRA
SGLLVISVTRDP-----SDLILWFRPELLETTSWAGNPAKSAIP-----GATPDRLLPRK
SGVLALSVSRAP-----QDYILWFRPEMVRTLHWAGNPDKPVEP-----GAGPGQLSPRA
SGVLALSVSRAPQ-----DYILWFRPEMVRTLHWAGNPDKPVEP-----GAGPGQLSPRA
AGMLAIPISRAP-----RDYVILFRSELVRSVRWGGDPHKPVEY-----GPNGPRLSPRE
AGVLALQISKLP-----LDYIFLFRMSAVQEVSWAGNPQKSLSN-----MDTRQRLTPRT
RGVMLIRMNYELA----RARLYIFRQPEAQITYWAGKPEKE--------VDEQGMLSPRA
AGVLAIPIARSP-----RDYLLLFRQARAQEKRWGGDPDPVVVVDIGEPPNAASLPHPRT
SGLLALPLVDEG-----AV-LLWFRAEQIEEVEWAGNPHKAVS------VDPNAVLTPRT
AGFLAIPISRTP-----RDCLIFFRREVVRSVNWAGAPEKVYEE-----GPNGPRLTPRK
SGVIAVPLSASP-----GEYLIWFRPERVTTVTWGGDPLKAVII-----GDDPSDLSPRR
AGILVLPISRIT-----KDYLVFFRHETAHAVTWAGRPDKLHEV-----GPDGPRISPRK
SGVLAMPLIDDG-----AM-LFWFRAEQAEEVEWAGNPHKAVS------LDPTAVLTPRT
AGLLAIPISRSP-----RDYVVLFRSEMRQSVRWAGDPHKPIEY-----GPNGPRLTPRE
SGLLSVTVSSKV-----PTVLMWFRAEEVEVQTWAGNPHEARA------LKAGERLTPRA
AGLLAIPISRAP-----RDYVVLFRSEMVRSVRWAGDPHKPVEY-----GVNGPRLSPRE
AGMMSIPISRSP-----RDYILLFRRERLSQIRWGGDPAKFQSA-----DGGTPRISPRR
AGALAIPISVSA-----PDFLVFFRSEEAHEIEWAGEPKMREQA-----EKAEGRLTPRG
CGVLAIPLSQRP-----RDYLFFFRREMVQTLEWAGNPDKQYQI-----GPLGDRLTPRK
GGLLALPLKQHP-----RRFLMLFRREVTRNVVWAGNPDKM--------VRDGGRIHPRK
AGFLAIPISRTP-----RDCLIFFRREVLRSINWAGAPEKVYEE-----GPSGPRLTPRK
SGIAVTPISSNP-----GEYLIWFRPERIRTVTWGGDPLKPFVI-----GNSPTDLSPRR
AGALLLPLGQAS-----GDAILWLRPEMLHTVVWAGEPGRHAIT-----DTETGRLSPRG
SGALLLTLDAAA-----EDVILWLRPERSRTTTWGGNPDAHGSL-----DRETGRITPRT
AGILALPVSRTP-----RDYMVLFRKEQLKEVFWAGNPEKKIEL-----GPNGPRLTPRK
SGLLAVSVSREP-----RDFVLWFRPEVVETVQWGGDPNKPMEV-----GPNGIRLTPRK
SGLLAMPLIDEG-----AV-LLWFRAERITEIEWAGNPHKATS------GDPAEQLTPRT
AGMLAIPISRSP-----RDYVILFRAEIKQSVRWAGDPHKTLEY-----GPNGPRLTPRE
SGVLAVALSGET-----PMLLVWIRAEEPTIVEWAGNPHKDTA------GDPNAILTPRT
AGFLAIPISRTP-----RDCLIFFRREVVRSVNWAGAPDKVYDE-----GPNGPRLTPRK
AGFLAIPISRTP-----RDCLIFFRREVVRSVNWAGAPDKVYDE-----GPNGPRLTPRK
AGMIAIPLSVTF-----GEYLVLFRNEEAHQVEWAGEPAKTVVL-----TPFGERLTPRG
AGFLAIPISRAP-----RDCLIFFRREVTRSVNWAGDPNKVYDE-----GPNGPRLTPRR
SGIAVTPISSNP-----GEYLIWFRPERIRTVTWGGDPLKPFVI-----GNSPSDLSPRR
SGLLVVPLSQIP-----RDYLFFFRKEMVQTLNWAGNPEKSYES-----GPLGDRLTPRK
SGLLAVTMSTEV-----PTILMWFRAEQIEVLKWAGDPHKDIP------LEPGATLQPRA
AGFLAIPISRTP-----RDCLIFFRREVLRSVNWAGAPDKVYEE-----GPNGPRLTPRK
SGIAVTPISSNP-----GEYLIWFRPERIRTVTWGGDPLKPFVI-----GNSPTDLSPRR
AGLIAIPISRSP-----RDYVVLFRQEIVRSVRWAGDPHKPVEY-----GPNGPRLTPRK
SGLLAVTMSTEI-----PTILIWFRAQHLEVLEWAGNPHKGVL------AEPGVTLTPRA
AGLLAIPISRSP-----RDYIMFFRQELVQTVNWAGNPKAKEMDY----GPNGPRLTPRK
SGLLAVVMSSEV-----PTVLLWFRAEKLQVVEWAGNPHKNVD------ADPNAVLTPRS
AGVLAVSLSQVK-----NDYLMFFRRELIQTLNWGGNPDKSYET-----GPLGDRLTPRK
SGLLAVTMSTEV-----PTILLWFRAEHLEVVKWAGNPHKDIP------VKPDETLNPRT
AGFLAIPISRTP-----RDCLIFFRREVLRSVNWAGAPEKVYQE-----GPNGPRLTPRK
SGIAVTPISSNP-----GEYLIWFRPERIRTVTWGGDPLKPFVI-----GNSPTDLSPRR
AGMLVVPLSRRP-----RDMLIYLRKEQAQTVNWAGNPEKPVEL-----GPNGIRLTPRK
SGFLSIGMRALRHGNA-LLQLYLLRPEEVSEIAWAGDPEKPLAA-----TPDGLRLSPRD
AGVLAIPISKSP-----RDYLLFYRQAQTQTIKWAGNPEKPVKL-----GPSGSRLLPRT
RGVMAIRLSYEKQ----ALRCYILRPPEAQHTYWAGNPKKASQQ-----ASNTGALSPRS
AGLLATPVSEEP-----GEWLIWFRPEQVQTVIWGGDPFKPVIV-----GNDPTQLSPRR
SGLLAAFVGEQEGGSGREHLLLWFRPEVAATVVWGGDPRKPVRA-----DAATGAVLPRR
SGILVIPVQPNK-----GEFLVVFRPEVIQQVNWGGNPNEAVRF-----EKDNIQYHPRN
AGLIYHALDSGG-----KNCALWLRPEMEKSINWAGNPSKAVVM-----DSAGARLSPRK
SGLLVISIQPQK-----GDFLVLFRPEVIQEVKWGGNPDEAIRF-----EKDNIQYHPRN
SGVIFHAMGKPT-----DSCVIWFREELELTVKWAGRPETSIGK-----NNGDKPLTPRK
SGLLALPLQPER-----GNYLLGFRREAIRRINWSGNPNEAVQF-----EADGRRYHPRN
SGILYHKLGDPR-----KEAIIWFREERERVINWAGNPREPAKR-----SPVTNMLQPRT
SGLLALPIRAER-----GQYLLAFRKEAVRRIDWGGNPNETVRF-----ESDGRRYHPRH
SGILYHKLGDPK-----REAILWLREEQERTINWAGNPHEAVKR-----SPATNALTPRS
SGMLVIPVNIAE-----DEYLVLFRPEVIRTINWGGNPDEAIRF-----ETDARNYHPRH
AGIIYQELSPGA-----GSFVIWFRAEMVKAINWAGNPSKGVVM-----DSNGARLSPRK
SGLFAFRLPNAK-----NEYLLWFRPEKTQTVNWAGDPRKGLIE-----EEGGFRLSPRK
SGMLAITLTKKP-----QRVLWFFRPEQVLEVRWAGNPEKVVKEVAVKEDVKIARLTPRG
SGILVIPVQPNK-----GEYLVVFRPEVIQEVNWGGNPNEALRF-----EKDNIQYHPRN
AGLIYHTLDSEN-----KNCVIWLRPEMEKSINWAGNPSKAIVM-----DAAGARLSPRK
SGLLAFPVIPDK-----GEYILCFRAEILQRIDWGGNPNEAIRF-----NEDMKTYHPRH
SGIAGINYHALDKTS--NSCIMWYKPETITEVKWAGDPNKAI-------EKDKNGLSPRK
SGILVIPIQPNK-----GEFLVVFRPEVIQQVNWGGNPNEAVRF-----EKDNIQYHPRN
AGLIYHALDSGG-----KNCALWLRPEMEKSINWAGNPSKGIVM-----DSAGARLSPRK
SGVLAMSLPKPV-----DNGVIWFRPEVKETVQWSGNPKKPLDMES---SAGGMRLRPRT
SGVIAFTLPKPI-----DNAVMWFRAQLTSTMNWSGDPTHHVSTRPE--SSASHRLHPRQ
AGALALNLPD-------GQCAIWFRREVLRSVDWGGDPHNKTIIQG---EGDEIRLSPRK
AGCLFVALSAP------DDFVIWFRRDRLQQLRWLGDPR----------THATGLLNPRK
AGLVLVPFGSD------RDYVAWFRREVDQSVDWLGDQSP---------LNRETPLSPRN
AGALALNLPD-------GQCAIWFRREVLRSVDWGGDPHNKTIVRG---EGDEVRLSPRK
AGCLFVALSAP------DDFVIWFRRDRLRQLRWLGDPR----------AHSVGLLNPRK
AGMVLWQCGPR------GDFLAWFRGEVLQTIDWIGDQTL---------QNRDDPFSPRN
AGAIVARLPATS-----DTYLAWFRRPFLKTVRWGGEVTALVR------KDQFGRLHPRG

SF-ETWKETVRHRALPWTAAERDTAAALRHAVIGIVLRKAEELA---------ALSRELA
SF-EAWKETVLGQSEPWTEADLRIADSLRITLMEVVLRLADQAE---------EERRTAR
SF-AIWKETVEHQSWPWTQADRDFAEAARNALVEIVLRHNELLA---------DERGKAD
SF-DAWKETVHGRSHPWTLSETKAAEGLRVSILEVLLRFNEESQ---------RQQSLAT
SF-EIWKEQVRNIAAPWSEAELSAARELRSAIIGIVLRKAEEMA---------DLTRELQ
SF-AIWKETVRLQAQPWSEADREIAEAARIALVEVAFHHSELMA---------GERERAE
SF-TIHTRTIKGRSTSFDKADVDTANRLNRMFLVYALDVQERMH-----ISIQELEKQDN
SF-ELWLEEVRGTSEAWRIPQRRAAYRFRELLRMQLA-SEYRAA----------------
SF-ASWKRTVRDRSEPWGTVI-EETVELAHELEIALQ-RRAEAK----------------
SF-AAFARLVRGRAPRFCDRDQRIGEAIRQALIEVILRYSDGAS---------DERRRAS
SF-AIWKEAVTKQSDHWSENDREVAEAIRAVTVKVVLRHNELMQ---------EERNKAD
SF-AAWSETVRGTSRPWRDHEVSAARALAGHLTAAALNRSEEDN----------RLVGAL
SF-ELWQETVAGQSKPWSTADIRIAESLRVTLLEVILQLSDLAA----------RERRGA
SF-KAWSEEVHGRSRYWNFNKIDAMHRISRVIHEAYQRRRIDKL-------NRELQRTLE
SF-AQWHQLVEGKSEPWSPAELASARLVSETVADVALQLRSVRM-------VIAQDQLAT
SF-ELWQQTVAGQSKPWTTADLRIAESLRVTLLEVILQLSELAA----------RERRGA
SF-DLWTETVRARCRPWSHVEVEAAHLLRARATLVLQEFQIRHM------------NAQI
SF-DAWTETVRGRSRPWSSSQTEAALRLRQDLLDLRRARRTAEL-------NSQLRATLD
SF-DAWKETVTGRSLPWTSAERNCARELGEAIAAEMAQRTRAEL----------------
SF-ETYEQTVRGHAEPWHAGEIEEAQELQRALTAALGERLSVVR---------SLNEALE
SF-DTYLEEKRGYAEPWHPGEIEEAQDLRDTLTGALGERLSVIR---------DLNRALT
SF-AAWTETVEDQSLVWTATDVRIAANLRAGLMDILLRRPASG-----------QHGGQQ
SF-KVHIREISGKSKKWDQNDVGMAERFNRVFMAYALETQERMH---------RNLTNLE
SF-EAWQKEVRGCSLPWSEGHRMAAERLMSGLARHLA-GEVERL----------------
SF-EAWKQLVEHTAVPWLPLELAAAREIRQHVADLQLKAFNELQ---------ARAQSLS
SF-EAWQDEVSGKSQPWRTAQLYAARDIARDLLIVADSMQLNLL------------NDQL
SF-DKWREVVRGRSLPWNRWQAQTAERLGNQFNSLLVGRVREQI----------TLAESL
SF-DRWREVVSGHSLPWGLDAREAAGALRRHLVEVLYRRGRRDV-----------RATQA
SF-ATWVEEVSGKSQAWHPAEINAARDLGDDLAVIAAAHEITRL---------NEYLRRE
SF-SEFVENVTDRSRMWSEHDRIAADTLYQAVHSGLNEWAYRQ-----------------
SF-SAWSESVAGHSLPWGTHA-QDAFEFGDRLRSALA-SREQAE----------------
SF-DRWREVVDKCSEPWAPIQLESAEGLRANLVEELYRRTRSAL-----------RVAEV
SF-AIWKQIVHAQSLPWSEADREIAEAARIALTEVVLRHGELLA---------DERTKAE
SF-EAWTEQVRGQSLPWERHHRAGASRLRRAINLRMASEMSRLR----------------
SF-QAWTQKIRGQSLPWERHHRAGASRLRRAINLRMA-SEMSRL----------------
SF-SAWRESVTGRSLPWGEHA-QDAVDLGEEIRSAMV-ARTQAE----------------
SF-EAWEEVVRGHSTPWSETDLAIAEKLRLDLMELCLNHAAEVD----------------
SF-ELWQETVRGRARPWSPLHLEGARSLRVLIELMERKRYQQDF------------TMLE
SF-DLWHEQVTGIAKPWSRGDLYAAEDMRRSALENDLERQVHRE------------QEAV
SF-ETWRQLVQGIATPWAASELESALRLRTSLNEVFEFLEL-------------------
SF-EIWKVEMTGIATKWSHGDVFAANDLRRSALENDLARQVSKE------------QQAV
SF-DVWKQEVTGIARPWSRADLYGAEDIRRSALESDLERQVQRE------------QEAV
SF-ETWRKTVRGRSRPWRAAEVEMLRSFGRRLAFVLQQQRIREL-----------NTLLQ
SF-AQWHQIVKGTSDAWTAGDIRAAGLIRTSISDVVVQFRAVRILIAQDQLDQVSRKVRH
SF-EAWSELVRGRSLPFTEAERRVAETIRITLIEVVLRLTDEAS---------MARQAAN
SF-AKWHQVVEGTSDPWTAADLAAARTIGQTVADIVLQFRAVRT-----LIAREQYEQFS
SF-AAWTEQTHGRAIAWQPHEVAAAVEIRDLIIDVILRNTEKLE---------RINTQLA
SF-EAWREEVRDRSRPWRSHEIVAAEEIRDLVVDVILGRAEELE---------NANRELS
SF-SIWKEQVDGQSVPWSPDDRDTAATIQVGLREVLLRQSEILS---------AERKKAE
SF-SIWKEQVDGQSVPWSPDDRDTAATIQVGLREVLLRQSEILS---------AERKKAE
SF-AKWHQLVEGTCDSWTSADLTAARLISDTVTDVVLQFRAVSFLIAQHQLDTVRSQVLV
SF-NLWRESVRDRALPWEPEAMIAARELTMGLNEIDWLFEWQKS-----------EAELA
SF-AKWHQLVEGTCDSWSAADLTAARLISDTVTDVVLQFRAVSVLIAQHQLDTVRSQVVI
SF-ASWQEQERGRSAPWNAGELAAVAELRQALIGIVLRRAEEMA---------EVATELG
SF-ETWREEVRGKAVPWSAADLEMARELQGELARAVGARHAELS---------------R
SF-ELWKETVRGRCLPWKAYEVEAASELRRSIIDVALQRSEELL---------KLNTELE
SF-QAWEETVRDTSLPWKRADLGAAEGFRGALVGVVLRQAAELT---------RLSQALR
SF-ATWKETVSGRSSSWTSADVSLALALRQEVAAEMAMRTSAEL----------------
SF-ERWVETRLGYCREWPDETRIKLLNLRKLLLDLLS-----------------------
SF-DTWREDVRGQSRPWVETDLSTAETVRTYLRDVFLKQTEITA---------EERGKLE
SF-DLWQEEVRGQSLAWQGHHIKMAEKLSQLVGLHQGYKVRQAL----------------
SF-ASWKETVRGQSARWLSVELRAATDLASDLAVLIAAGEISQL---------NQRLERL
SF-AAWSETVRGRSRRWTLVETETAQRLAHTLLQARQQRRIREL--------NRQLSATV
SF-DLWQQTVRGRARRWSPLHLESARSLRVLIELMERKRFQQDF------------TLLE
SF-ALWKETVRGKSLPWKDYEVEAARELRRNVIDIVLQRSEELL---------KLNMELE
SF-AAWQETVRGASLSWTPEDVAAAVGFRSALVGVLLRHAAALA-----------RSNAE
SF-ALWKETVEGHSLPWRKGEQEGTLRLRTALTDALYHRSEALS---------RLNQELS
SF-AAWQETVHHTALRWKSEEVVAAQEFRGAMVGVVLRKASELA---------RLNAELA
SF-QVFTENIRGNSKRWGSKNVIAVDLIRDLIFETSHKQYITIK---------KLHDQLK
SF-EVFDEEVLERSASWDSKDKRRIIALRETIDRTIQEQLFYIS---------NLNAELH
SF-DAWYETVRGHAHPWESTILANSRLTLAELVRVMTSRRAQTE-----------ATRAQ
SF-AVWQQSVRGHSDPWLEADAEALQNLLRMLSEVNKLQVNRKM----------------
SF-DAWHEVVRGFSAPWDALVIDGAGELRTAVLGIVLRKAEEMA---------QLSGELQ
SF-ALWKETVHQQSMPWTEQDRQFGEAIRAAIVEVALHNSELLA---------NERSKAE
SF-EMWKETVHRRSAPWTSAQLAAAASLRNAIVGIVMRKAEEMA---------GLTEELR
SF-EAWKETVYRRSESFSEATIKAAESLRVSILEILLRFNEESE---------RQQNQAT
SF-EAWKETVHKQALPWDDVDQDAAMELRVAIVDIVLRKAEEMA---------ELNEQLI
SF-DLWQETVRGRARRWSPLHLESARSLRVLIELMERKRFQQDF---------TLLEASL
SF-EIWKVEMTGIATKWSHGDVFAANDLRRSALENDLARQVSKE----------QQAVRA
SF-DVWQQEVTGIARPWSRADLYGAEDIRRSALESDLERQVQRE----------QEAVRL
SF-EIWKVEMTGIATKWSHGDVFAANDLRRSALENDLARQVRRE----------QQAVRA
SF-DIWEQEVTGIASPWSRADLYGAEDIRRSALESDLERQVQRE----------QEAVRL
SF-EIWKVEMTGIAPKWSHGDVFAANDLRRSALENDLARQVRKE----------QQAVRA
SF-DAWEQQVTGIASPWSRGDLYGAEDIRRSALENDLERQVQRE----------QEAVRL
SF-EIWKVEMAGIATKWSHGDIFAANDLRRSALENDLARQVRKE----------QQAVRA
SF-DVWKQEVTGIARPWSRADLYGAEDIRRSALESDLERQVQRE----------QEAVRL
SF-ETWSEVVNNTSDKWMPEEIASVLRIREIIITDINKKANEIR---------LLNEKLH
SF-NLWLQTVYGQSLPWHNNELEIAESLRNFIFEFRTKQLYN------------------
SF-AEWRETVFDQAEPWEATRLSIARQLLAEMNRASVTRHEQND--------------RA
SF-AAWQETVRGHSAPWTQTEAEALQNLLRILSDAQKLYHNRQL----------------
SF-AIWAETLKGRSLPWSASEIEAATDLRASVLGIVLRRAEELA---------AMSEELQ
SF-EAWREVVHGQSAPWSGAELRIAEALRITLLEVILRLTDSAE---------KERKTAQ
SF-QAWSENVRLHSQAWSEAELSAARDLRNAIVGIVLRKAEELG---------ELTSELQ
SF-AAFAELVRGKSNPFSDRDQRIGEAIRQALIEVILRYSDGAS---------DERRRAS
SF-EIWKETVKGRSMPWSVPEVEAAKDLRASVLGIVLRRAEELA---------AMSEELQ
SF-EAWREVVHGRSLPFAEVELRTAEALRITLLEVILRLTDSAE---------KERKGAQ
SF-AQWTEQVRGQASPWPAAAIDAVDSFRNAIVTFVLKRAEERA---------QLTEKLE
SF-AAWSEIVRGTALPWTNSELALGRAFGASLVDIIVQINAVRL---------LIAEHQI
SF-DSWVEHLGGRSARWLPSELAAVRELRDALIGIVLRRAQEMA---------DAATALG
SF-DVWKDTVRGRCVPWSETDLEIARPLLSELARAAAARSVDLD---------------R
SF-DSWVEHVGGRSARWLPSELAAARELREALIGIVLRRAQEMA---------DAATALA
SF-DVWKETVRGRCVPWSETDLEIARPLLSELARASAARGADLD---------------R
SF-ETWKETVSLRATPWNPSEIEGARQLRDAIVGTVLRRAEELA---------DLNTELT
SF-ATWKQVVSGRSRPWTELDHAMAQELRNGLLAVSARQLAHIE---------RANLELS
SF-DAWKELVRLRSERWRHSDLFAAKDLRRSAIEIDLARQVERE----------RQAVRL
SF-VLWQETVRGLSLPWSPLELESAIELRNAVRGIVLRKAEEMA---------ELAEELQ
SF-DTWKETVQGRSLPWAGPEIDAAKDLRSAVLGIVLRRAEELA---------ALSEELQ
SF-EAWTETVRGRSLPWSEVELRTAEALRVTLLEVILRLSDSAE---------RERKEAQ
SF-EIWKETVRERSLPWDTSEIEAVKELRNAIVGIVLRRAEELA---------ALSEELR
SF-ALWQQTVRGFSRPWDDMDCEAVVELRAAVLGIVLRKAEEMA---------ALADELK
SF-DVWTQETTGIARPWSQGDLYGAEDLRRSALEIDLERQVQRE------------QEAV
SF-EAWKKITKGKAEKWQSSELAFIEDITQIIQQAVAQRGGEID---------ELNKKLV
SF-EAWREKMKGKSIQWKRAELSFMEKVAQITQQAIAQRGGEIA---------QLNKELV
SF-EAWKETVRLRSLPWTDVDRDAAMDLRVAIVDIVLRKAEEMA---------LLNEKLT
SF-ESWKEIVRQRSLPWDDVDRDAALELRSAIVDIVLRKAEEMA---------ALNEQLL
SF-DLWQETVRGRSRPWSALHLESARSLRVLIELMERKRYQQDF---------SVLEASL
SF-DEWREMVRGRAVPWDAVERLAATQLLGEMNRASVAKHVEMD---------------R
SF-DLFAESVQGRSLPWLAVEIEAAARLRVLLMELVVNRADLLA---------NLNADLT
SF-AAWTEETSGRALPWQPHEIAAAVEIRDLVIDVILRNTEKLE---------RVNTKLA
SF-ALWKESVRNRSIPWRDDEKEAVARLAAAIGDIVAERATRVE---------RISRELG
SF-EQWKETVRGRCLPWKGYEVEAAAELRRSIIDVALQRSEELL---------KLNTELE
SF-QAWEETVQETSLAWKRADLAAAEGFRSALIGVVLRQAAELE---------RLSEALS
SF-ALWKETVRGKSLPWKDYELEAARELRRNIIDIVLERSEELL---------KLNTELK
SF-EAWQETVQGASLPWSQEDRTAASGLRGALVGVLLRHAAALS----------------
SF-EAWKKITKGKAEKWQSSELTFIENITQIIQQAVAQRGGEID---------ELNKKLV
SF-EAWRETMKGKSIKWKKTELSFIEKVAQITQQAIAQRGGEIA---------QLNKELV
SF-ALWKETVRGKSLPWKDYEVEAARELRRNVIDIVLQRSEELL---------KLNMELE
SF-DAWRETVRGASLSWTPEDVAAAEGFRSALVGVLLRHAAALA----------------
SF-EAWKKITKGKAEKWQSSELAFIEDITHIIQQAVAQRGGEID---------ELNKKLV
SF-KLWQQTVRNTARPWSEQHIRVAENMRSLVYEFTTRNL--------------------
SF-EEWSQTVVGTSKNWNAEEVKSAIRLKSEITYALNQKAGAIR---------LLNEKLK
SF-EAWKETVRLRSLPWTDVDRDAAMDLRVAIVDIVLRKAEEMA---------LLNEKLT
SF-SSWQETVRGRSRPWSRQHLDSARGLRVLIEMMERKHYQQSF------------ALMR
SF-ERWQEEVRGFSAPWSPLVVDGVLELRMAVLGIVLRKAEELA---------QLAGELK
SF-AIWKETVHQQSLPWSEQDRQFGEAIRRAIVEVALRNSELLA---------DERAKAE
SF-EAWKETVRGQSLPWSHGEIEAAGDFRNAIVSIVLRKAEEMA---------ALNEELR
SF-EAWKETVRGRSKPWTELDERNAESLRVTLLEVVLRLADVAG---------RTRKEAT
SF-AIWKEMVHRQSRHWSDEDRQFAEAIRVAIAEVVLHHSELIA---------DERAKAE
SF-EIWKVEMTGIATKWSHGDLFAANDLRRSALEDDLARQVTRE------------QQAV
SF-DVWEQQVTGIASPWSRGDLYGAEDIRRSALENDLERQVQRE------------KEAV
SF-ALWKETVRGKSLPWKDYELEAARELRRSIIDIVLERSEELL---------KLNTELK
SF-EAWQETVQGASLPWTPEDRTAAAGLRGALVGVLLRHAAALT----------------
SF-EAWKETVRGQSLPWRHGEIEAAGDFRNAIVSIVLRKAEEMA---------ALNEELR
SF-EAWKETVHGRSKPWTELDERNAESLRVTLLEVVLRLADVAG---------RTRKEAA
SF-ELFAESVRQQSLPWKLMEIDAAANLRFLVAEMMAGQAGRRA---------VLHADLA
SF-AEWQQQVQGRCAPWSAAEAEALQSLLQLLSEVNKLRVNRTL----------------
SF-AEWQQQVQGRCAPWSAAEAEALQSLLQLLSEVNKLRVNRTL----------------
SF-ELWKETVRATAEPWEDVELDIAGQVMDELQRAQHARHAELN----------------
SF-ELWKETVRATAEPWEGVELDIAGQVLDELQRAQHARHAELN----------------
SF-EIWKETVRGQSAPWLAVERRIAESLRVSLLEVILRLSHVTA---------KERTLAQ
SF-AQWHQLVEGTSDPWTPSDLAAARLIGRTVADIVLQFRAVRTLIAQDQLEQFSRHVRI
SF-EIWKETVRGQSLPWRHGEIEAAGDFRNAIVSIVLRKAEEMA---------ALNEELR
SF-EAWKETVHGRSLPWSDLDQRSAESLRVTLLEVVLRLADVAG---------RTRKEAA
SF-DVWKQEVTGIARPWSRADLYGAEDIRRSALESDLERQVQRE------------QEAV
SF-DAWEQQVTGIASPWSRGDLYGAEDIRRSALENDLRRCVCAM----------------
SF-ATWKETLQNRSLPWTRAEIESVKDLRASVLGIVLRRAEELA---------SLSEELQ
SF-EAWREVVHGRSLPWAEVELRTAEALRITLLEVILRLTDSAE---------KERKGAQ
SF-AAWTEETRGRAIPWRSHEIAAAVEIRDLVTGVILRNTEKLE---------RVNAQLA
SF-AEWLEQVRGRSLPWRPEEVAIATELAQAMPEVLMHRAQNRL----------------
SF-ETWKETVQGRSLPWSGPEIDAAKDLRAAVLGIVLRRAEELA---------ALSEELQ
SF-EAWREVVHGRSLPWTDAESRTAEALRVTLLEVILRLSDTAE---------RERKEAQ
SF-EAWREVVHGRSLPWSEAEARTAEALRVTLLEVILRLSDTAE---------RERKEAQ
SF-EIWKETVQGRSLPWSAPEVDAAKDLRSAVLGIVLRRAEELA---------ALSEELQ
SF-EAYSQSVRLHAEPWTETEIEAVQLLRLSLLEIILKRMEQVA--------RERNAAQA
SF-EIWKETVQGRSHSWSVPEIDAAKDLRSAVLGIVLRRAEELA---------ALSEELQ
SF-ETWKETLQGRSLPWTVPEIDTAKDLRAAVLGIVLRRAEELA---------ALTEELQ
SF-EAWRETVHGRSLPWSDMEMRTAEALRITLLEVILRLTDSAE---------KERKGAQ
SF-EIWKETVRGQSLPWRHGEIEAAGDFRNAIVSIVLRKAEEMA---------ALSEELR
SF-EAWKETVRGRSQPWSELDQRSAESLRVTLLEVVLRLADVAG---------RTRKEAT
SF-ERWQEQLRGYCEPWHPLVIEGVQELRTAVLGIVLRKAEELA---------QLAGELR
SF-AIWKETVHQQSLPWTEQDRQFGDAIRTAIVEVVLYNSELLA---------SERSKAE
SF-EIWKEQVRNTALPWSEPELAAARELRSAIIGIVLRKAEEMA---------DLTRELQ
SF-AIWKETVRQQAQPWSEADREIAEAARIALVEVAFHHSELMA---------GERERAE
SF-ELWKQTVEGFSTPWQETELEGVAELRLAVLGIVLRKAEEMA---------QLATELK
SF-EAWKQLVEYTAAPWQPLELAAAHEIRQHVTDLQLKAFNELQ---------ARTLSLS
SF-AAWQETVRLRAPPWQPAEIDAVVELRTAIIDIVLRKAEETA---------ALSDRLT
SF-AKWHQLVEGTSDSWTSADLTAARLISDTVTDVVLQFRAVSFLIAQHQLDSVRSQVLV
SF-AAWRETVTGQSQPWLPLECRIAEMLRVSLLEVILQLSDLTE---------EERRRAV
SF-AAWTEESRGRSIPWQPHEIVAAVELRELVIDVILRKAEELE---------SVNVQLA
SF-AKWHQLVEGTSDAWTSADLTAARLISDTVTDVVLQFRAVSFLIAQHQLDTVRSQVRV
SF-ELWKETVTGQSLPWLPVECRIAEQLRVSLLEVILQLSDLTE---------EERRRAV
SF-ELWKEQVRLHSLPWRDAEVESARGFRNAIQNLVLKRAEERA---------ELTGRLE
SF-EAWREQVRGVAQPWSLPEIEAAGRLRRSLLELRQQRRLGEL--------NTRLGASV
SF-DAWREQVRLTALEWTGAELAAARDLRTAIVGIVLRKAEELA---------SLSAELQ
SF-EAWTESVRGKAPPWSLAEVEAAGRIVRLMLEQRNNQRMREL---------NRELSTS
SF-AIWKELVHHQAQPWTDGDREIADAIRAVLVEIVLHHNELLA---------DERDKAD
SF-ESWQETVRGYASPWQQVELEGALELRTAVLGIVLRKAEEMA---------QLAGELR
SF-EAWRETVRGHARPWTTSELRVAETLRVALLEVILRRTELIA---------SERQQAQ
SF-EAWREMVRGRSAPWHPAEIAAARDLRSSIVEIVLKKAEQLA---------RLAADLQ
SF-AIWKETVKAQAQAWTEAEREIAEIARVSIVEIVLRHNELMA---------GERRKSE
SF-DAWREQVHLTAPEWSEAELSAARDLRGAIVGIVLRKAEELA---------ELSGELQ
SF-EAWTEEVRHKAQVWSNGEIDAAGRVVKLMLDRRNELRLREL--------NKELTTTV
SF-AIWKEEVRLQAQPWTDSDRETAEAIRAVLVEIVLHHNEMLA---------DERGKAD
SF-ALWQDQVRGRSRRWHPVEIWAATELRRLAMELDLGRQVKRE-----------RVAVQ
SF-AAWREEVRGHSAPWRDIEREAVLDLADEVAVLLSRKEIDLL-----------NAQLT
SF-EIWKEQLRNTSFPWSEPELAAARELRGAIIGIVLRKAEEMA---------DLTRELQ
SF-AIWKETVRLQAQPWSEADREIAEAARIALVEVAFHHSELMA---------GERERAE
SF-AVWREQVRGRSKRWLPGDIYAVKDLRRSAIEIDLALQVARE----------REAVRA
SF-EAWKQTVGGQSLPWRSDEKQIAETLRISLLEVILRRAELIA---------QERQVAQ
SF-EIWKVEMTGIAPKWSHGDVFAANDLRRSALENDLARQVRRE------------QQAV
SF-DVWEQQVTGIASPWSRGDLYGAEDIRRSALENDLERQVQRE------------KEAV
SF-EIWKVEMTGIAPKWSHGDVFAANDLRRSALENDLARQVRKE------------QQAV
SF-DAWEQQVTGIASPWSRGDLYGAEDIRRSALENDLERQVQRE------------QEAV
SF-EIWKVEMTGIATKWSHGDVFAANDLRRSALENDLARQVSKE------------QQAV
SF-DVWAQEVTGIARPWSQGDLYGAEDLRRSALETDLERQVQRE------------QEAV
SF-ETWKETVRLQAMPWRAGEIETARDFRNAIVGIVLRKAEEMA---------ALNVELQ
SF-EAWAETVHGRSLPWSEVDLRIAESLRVTLLEVVLRLADVAV---------RTRKESH
SF-DVWREEMKGASTPWSAQDLEAALALKGALVGVVLRHAEELA---------RLSRELA
SF-DVWREEMKGASTPWSAQDLEAARALKGALVGVVLRHAEELA---------RLSRELA
SF-EAWKKITKGKAEKWQSSELVFIENITQIIQQAVAQRGGEID---------ELNKKLV
SF-EAWRETMKGKSIKWKKTELSFIEKVAQITQQAIAQRGGEIA---------QLNKELV
SF-ERWQEVVRGFSSAWDQAEIDAALELRNAVLGIVLRKAEEMA---------QLAGELK
SF-EAWRETVRCHARPWTASELRVAETLRVALLEIVLRRSELIA---------SERQRAQ
SF-EVWKEIVQRRSLPWDEAEIDAATQLRSAIVDIILRSAEEMA---------QLNEQLV
SF-DLWRETVRGRSLPWTETELEAIRRFGDAVRDVAEHKNLADL-NRQLRAAVGARDEII
SF-ESWKETLRHQSLEWDELDRDAALELRAAIVDIVLRKAEELA---------ALNEQLV
SF-ERWSEQVRLHSVAWVDAEITAARDLRAAIVGIVLRKAEELA---------QLSSELQ
SF-AIWKETVHRQSQPWTDGEEEIAEAIRSVLVEIVLHHNELLE---------DERGKAD
SF-ALWKETVAGQSRRWLDCEIEHALELRREILDFIVRHTEHLR---------RINLELA
SF-ERWIETSSSHSEPWSNADLLCARKFRSLVLHDIYAEILRR-----------------
SF-DAWREQVSLQAVPWTEAQLSAARDLRGAIVGIVLRKAEELA---------ELSSELQ
SF-AIWKETVRLKAQPWTESDREIADAIRAVLVEIVLHHNEMLA---------DERGKAD
SF-DAWQETVRGRAHAWEAPVQSNARLMLSELLRASNARRAQTE---------------S
SF-TKWQQSVRGHSAPWQQAEADALQNLLRILSEVNKLQMNRKM----------------
SF-AIWQQTVRGRSHPWQSWEVATAGEMRGAMVGLVIRRAAELS-----RLNAELSAAVR
SF-ELWKETVHGRSLPWKAVEIEAALKLRLLVMDLVVSRAEELA---------ALNANLA
SF-ERWQEQLHGYCAPWDPLVIEGVMELRNAVLGIVLRKAEELA---------QMANELR
SF-SIWKQTVHQQSAPWSEQDRQFGDAIRTAIVEVLLHNSELLA---------SERSKAE
SF-ATWRETVHGRSEPWRASEIEIALEFRAALLGIVLERAEAMA---------ELAEELG
SF-QAWTEVVRGTAQPWQRV----------------------------------------
SF-EAWSEIVRGRSLPFDDVSHQMAVEIRRRLIDRLMLEERRSR----------------
SF-ERWTERMRCYSQPWSPWTLEIAQSLAQTIDEVIVRHQRKLG--ELSGKLREIEALAT
SF-EKWIEVKAGYSRPWTVEEKIAAGKFRTMLLEWL------------------------
SF-EAWKETVRGQSLPWRHGEIEAAGDFRNAIVSIVLRKAEEMA---------ALNEELR
SF-EAWKETVRGRSKPWTELDERNAESLRVTLLEVVLRLADVAG---------RTRKEAT
SF-ETWKETVRGQSLPWRHGEIEAAGDFRNAIVSIVLRKAEEMA---------ALNEELR
SF-EAWKETVRGRSQPWSDLDQRSAESLRVTLLEVVLRLADVAG---------RTRKEAT
SF-ALWQEVVKQRSLPWRPWEVDAARMLRDAIMAVVVRRAEELT---------RLNAELE
SF-SLWKQLVRGRSQPWSPAEVAAAADLRRDLTEALMERASDLLRQNRDLVRGGVEKEEM
SF-AIWAETLKGRSLPWSASEIEAATDLRASVLGIVLRRAEELA---------AMSEELQ
SF-EAWREVVHGQSAPWSGAELRIAEALRITLLEVILRLTDSAE---------KERKTAQ
SF-EIWKEQLRGTASPWSEPELAAARELRSAIIGIVLRKAEEMA---------DLTRELQ
SF-AIWKETVRLQAQPWSEADREIAEAARIALVEVAFHHSELMA---------GERERAE
SF-EHWQEQVSGYCQAWDPLIIEGVLELRSAVLGIVLRKAEELA---------QLTNELR
SF-AVWKQTVHQHALPWSEQDRQFGEAIRAAIVEVALHNSELLA---------DERAKAD
SF-DLWKEDVRGRSRPWLACEVEAAGSLRQAIAEVVLLRLNEEL---------------R
SF-AAWREEVRDRSVPWNDVDKDIARDLRAIVGEALLRRAEAEL----------------
SF-ARWHQVVEGTSDAWSPADLTAARLIGESITDVVLQFRSVRMLIAQDQLGSIRRQVRL
SF-EIWKVEMTGIATKWSYGDVFAANDLRRSALENDLARQVRRE------------QQAV
SF-DVWEQEVDGIAKPWSRADLYGAEDIRRSALESDLERQVQRE------------QEAV
SF-DVWSQTVKNTSDRWTREEIATVLKLREDVVYAINRQANEIR---------TLNEKLK
SF-KSWLQTVKNTSLPWHKDELGVADTLRSFVYEFKTKQAI-------------------
SF-EIWKETVKGRSLPWSGPEVDAAKDLRNSVLGIVLRRAEELA---------AMSEELQ
SF-QTYTESVRLHAKPWTEVEIEAVRLLRLSLLEVAHARSGQVA--------RERAAAAS
SF-AIWAEAVRLRSARWTPAEIDTARDLRGGIISIVLRAAEERA---------ELTGRLE
SF-AQWHQVVEGRSEPWTPKDLATARMVGDTVSDVVLQFRSVRMLIAEDQLSQIRRQVGN
SF-GRWSEQVLGKCRPFSANDTLAFGVIVQSLRALIASRRAISLTTAKRELEEMQSELRN
SF-DAYVESQKGFSDPWESADLAAARELQILLTQITAKGERVQL-------MRHKDLVSH
SF-EIWKETVKARALPWTVPVADAAKDLRASVLGIVLRRAEELA---------ALSEELQ
SF-AVWKETVYQQSLPWSEQDRQFGEAIRAAVVEVVLHNSELLT---------DERSKAD
SF-AAWTEQTRGRAIPWQNHEIAAAVEIRDLVTGVILRNTEKLE---------RVNAQLA
SF-AEWLEQVRGRSLPWRPEEAAAATELAQAMPEVLMHRSQNRL----------------
SF-AKWHQLVEGTSDSWTSADLTAARLISDTVTDVVLQFRAVSFLIAQHQLDSVRSQVLV
SF-AAWRETVTGQSQPWLPLECRIAEMLRVSLLEVILQLSDLTE---------EERRRAV
SF-ETWKETVRHRALPWSAAERDTAAALRHAVIGIVLRKAEELA---------ALSRELA
SF-EAWRETVHGQSEPWSEADQRIADFLRITLMEVVLRLADQAE---------EERRMAR
SF-EAWRESVRDRSAPWHEAEIGAAHDLRASIVEIVLKKAEQLA---------RLAADLQ
SF-AIWKETVKGQAQSWAESEREIAEIVRVAIVEIVLRQNELMA---------GERRKSE
SF-EHWQEQLGGYCEPWDPLTIEGVVELRTAVLGIVLRKAEEMA---------QLANELR
SF-AVWKQTVHHHCLPWSEQDRQFGEAIRAAVVEVALHNSELLA---------DERSKAQ
SF-EIWKETVQGRSLPWSDPEVEAAKDLRASVLGIVLRRAEELA---------AMSEELQ
SF-EAWREVVHGRSLPWTDAEARTAEALRVTLLEVILRLSDSAE---------RERKEAQ
SF-AAWTEQTHGRAIAWQPHEVAAAVEIRDLIIDVILRNTEKLE---------RINTQLA
SF-ALWKESVQGRAVPWRDDEKDAATQLAAAIAEIAAARKGRIE---------RINRALD
SF-DKWVNEHDDQSLPWEEAELQAAREIFQEFLDIISSQLLLKE----------------
SF-EAWKEVARGHCNPWKQREQRTAEALRTTLIEVVLKLADENN---------AARKRAQ
SF-EAYVQQVRHTALPWHPGEVAEAESMRDALVETTSVRLTALQ---------EHHQQLQ
SF-ETWRQITRGKASVWLKVQLLFLERIVYIIQQAIAKRNAEID---------QLNKDLV
SF-EVWRDAVEGTAMKWNKNDIYFMRRVRQLIRESMLRKSVEIK---------NLNKELI
SF-DTWRQITRGKASPWLKVQVLFLERVVYIIQQAIAKRNAEID---------QLNKDLI
SF-EVWKDAVEGTAMKWNKNDIYFMRRVRQLIRESMLRKSVEIK---------NLNKELI
SF-AQWKESVAGRSRPWLEHEREAAQNLGRALLDVRLTQLEKIE---------KANRELT
SF-EHWQEQVSGFSQAWDPQIIEGVMELRSAVLGIVLRKAEELA---------QLSNELR
SF-AVWKQTVHQHALPWSEQDRQFGEAIRAAIVEVALHNSELLA---------DERSKAD
SF-GAWQEQVRLQALPWTAAEIAAARDLRAAIVGIVLRRAEELA---------ELTSELQ
SF-AIWKEAVHNRAQPWSEADREVAEVIRGVLVEIVLHHNELMA---------DERGKAD
SF-ALWKESVRNRSIPWRDDEKEAVARLAAAIGDIVAERATRVE---------RISRELG
SF-AKWNQVVEGTSDPWTPADLAAVRTIGQSVADIVLQFRAVRTLIAQERLDQFSRQVLT
SF-DLWKQKVEGFSTGWDATELEGVAELRLAVLGIVLRKAEEMA---------QLATELK
SF-ELWEEQVTGIAQPWSRGDLYAAEDIRRSALEHDLERQVHRE------------QEAV
SF-ARWVEVRRGHSRPWPRWKVEIARSLRTALNDVILRQLRTIR-----LLNLQLAESDR
SF-EKWIEVKSGYSRPWNNDERMTAARFRNTLLQWL------------------------
SF-AVNERRINGYSHAFDKADIETANRLNRMFLVYALDVQEKMH-----ISIQELEKQDR
SF-DVWQQTHSDSCHEWLEQELNDADSLRVTLLEVMIRHIQERD---------SIRLQAA
SF-DMYLQSVADESIEWTEDDQLIIEGFDHLFIPYALSLKASLD-----KQISKLEELDK
SF-DKWIEYNEFKSIPWTTLDIERAKSIRLGVMELTIRHLHEKE---------ALQREAK
SF-DMYLQSVADESVEWTQDDQLIIEGFDHLFIPYALSLKASLD-----KQISKLEELDK
SF-DKWVETNESTSTPWTTLDIERAKSIRLGVMELTIRHLHEKE---------LLQREAK
SF-ERWVEERHGYARPWARWELEIAATLRHAITEVVIRSLTRIA----ELNERLRQSQKM
SF-AAWQSVVQGQCQPWKEVDLELAKDLRRLVTTAMLRNLETQT----------------
SF-KKWTEVRGEASREWTKENQLLAKKVRAVILRQADKFLLA------------------
SF-ALWQQTHDDRCEHWSDVDVRSGDSLRVTLLEVIIRHFQERS---------ELQSRAS
SF-DLYLQSVADESVAWTEDDQLIIEGFDHLFIPYALSLKASLD-----KQISKLEELDK
SF-DKWVETNESKSIPWTTLDIERAKSIRLGVMELTIRHLHEKE---------ALQREAK
SF-AAWQQMVRLRSWRWTPEERVSATRLGAIMDIELRHQAEAAS----QAKSLFLANMSH
SF-ARWIETNARQSEPWTEADRLRAKKFRSLVLYDVNAHILGR-----------------
SF-ELYLQSVADESVDWTEDDKLIIEGFDHLFIPYALSLKSSLD-----KQINKLEELDK
SF-EKWVEYNEGKAKSWTTLDIERAKSIRLGIMELTIRHLHEKE---------ALQREAN
SF-ELWQETVAGQSKPWSAADIRIAESLRVTLLEVILQLSDLAA----------RERRGA
SF-ELWQETVAGQSKPWSAADIRIAESLRVTLLEVILQLSDLAA----------RERRGA
SF-EAWREVVHGRSLPWAEVELRAAEALRVTLLEVILRLTDSAE---------KERKGAQ
SF-EAWTEVVRGQSAPWSAADLRIAEALRITLLEVILRLTDSAE---------KERKTAQ
SF-AEWKELVEGRSQPFTGSEVRVAETLRATLIEVVLRLADEAS---------AERQQAS
SF-DAWSETVRGRSRPWSASQTEAALRLRQDLLDLRRARRTADL-------NSQLRATLD
SF-EEWKEHVEGRSQPFTASEIRVAETLRATLIEVVLRLADEAS---------AERQQAG
SF-ESWSEAVRGRSAPWTLFEIEAASRLRKTMFEARQNRRLFEV-------NRELTATIA
SF-EIWQQTHTDSCAQWQEQVITDAESLRVTLLEVMIRHVQERE---------AIRQQAS
SF-KKWSETSGDESAPWSKLDVLMAKKIRAVILGLRHPTLR-------------------
SF-AEWKELVEGKSQPFTGSEVRVAETLRATLIEVVLRLADEAS---------AERQQAS
SF-DAWTETVRGRSRPWSSSQTEAALRLRQDLLDLRRARRTAEL-------NSQLRATLD
SF-AEWKELVEGKSQPFSGSEIRVAETLRATLIEVVLRLADQAS---------AERQQAS
SF-DAWTETVRGRSRPWSSSQTEAALRLRQDLLDLRRARRTAEL-------NSQLRATLD
SF-ASWTEEVRGESRRWSLEEIEAGYRLRRMFHDSYASNRMRAL--------NRELQRTL
SF-EAFVETVRGKASPFSEADRRIGEAVRIAIIEVILRYSEAAS---------DERRRAT
SF-ESWTQAVSGRSRRWTREEIEAAHRLRRGFHDAHINQRLRLL--------NADLQRTL
SF-AEWKELVEGKSQPFSGSEIRVAETLRATLIEVVLRLADEAS---------AERQQAS
SF-DAWKQTVRGRSIAWTPAELDAALDLRVSLLQIILRRIEVAA----------RERARA
SF-ATWTETVHGRARPWRAVEIEAAQALQLSLLEVVLRRIEDAS---------EERGRAR
SF-ATWTETVHGRARPWRAVEIEAAQALQLSLLEVVLRRIEDAS----------------
SF-AEWKELVQGRSKPFTEPELRVAETLRATLIEVVLRLADEAS---------IERQRAS
SF-EKWIETNGEKSNAWTALDVERAKSIRLGIMELTIRHLHEKE---------TLQREAN
SF-ERWSEVDGEQSLPWTKRDILFSKKLRASLIRTLTR----------------------
SF-SPFVRGNLGQSSSFTDSDCRAAEMIRTAFDRILLKLLVSEA---------SHAEQGS
SF-ESWTQAVSGRSRRWTREEIEAAHRLRRAFHDAHINQRLRLL--------NADLQRTL
SF-ELWQETVAGQSKPWSAADIRIAESLRVTLLEVILQLSDLAA----------RERRGA
SF-AQWHQLVEGKSDPWSLAEISSARMIGETVADVALQFRTVRMVIAQDQLETISRQVTQ
SF-TAWREIVRGKSMIWTTAELAAAEMMRVTLLEIVLQNAGMSA---------TEGRATT
SF-QSWTQVVSGRSRRWTLEEIEAAHRLRRAFHDAHINQRLRLL--------NADLQRTL
SF-AEWNEQVEGRSRPFLQHELRVAETLRATLIEVVLRLADEAA---------AQRQQAN
SF-EDWTETVRGKARAWKAAEVEGARRFLAKLYEIRQNARIRDL--------SESLHVAV
SF-AEWKEIVQGRSLPFTPSEVRVAETLRATLIEVVLRLADEAS---------AERQQAS
SF-EAFVEEIRGRSARFSDREQRMGEAIRQALIEVILRYSDAAI---------VERQRAA
SF-ETWREDVRHKSMPWTDADLAVAESVRGYVRDVMLSHNDATE---------EQRERTE
SF-AIWKELVRLKAQPWTDSDLEIADAIRAMLVEIVLHHNELLA---------DERGKAD
SF-AAWAETVRGRSAPWTPAERRAAEVVRITLLELVLKLTSDQN---------VAGQKRS
SF-ELWQETVAGQSKPWSAADIRIAESLRVTLLEVILKLSDLAA----------RERRGA
SF-AQWHQQVEGTSDPWTPADIAAARLIGQSVADIVLQFRAVRTLIAQDQLEQFSRHVRV
SF-AAWKEIVRNRSRCWSDGDLATARQLGAVVAAAAARRTEAELALL-------------
SF-AAWIQSIAG------------------------------------------------
SF-ELWKEERRGYARAWTTDEIAAAEALRITLLEVVLRLADAAN---------VEREQAN
SF-EAWTETVRGRSTPWSPSDNDAAFDLRVSLLEVVLRRIDAAA---------RERLRAW
SF-ASWTEEVRGESRRWSLEEIEAGYRLRRMFHDSYASNRMRAL--------NRELQRTL
SF-AEWQENVTGRAEPFTMSEIRVAETLRATLIEVVLRLADEAA---------AERRQST
SF-DAWTEEVRGCARRWTRGEIEAASRLRTQFLELRQTRRLREL--------NRELTQTV
SF-ELWQETVAGQSKPWSTADIRIAESLRVTLLEVILQLSDLAA----------RERRGA
SF-ELWQETVAGQSKPWSTADIRIAESLRVTLLEVILQLSDLAA----------RERRGA
SF-ETWREDVRGQSTPWTEVDLSVARAIATYLRDVILRQSEISE---------KERIRTD
SF-ELWQETVAGQSKPWSAADIRIAESLRVTLLEVILQLSDLAA----------RERRGA
SF-AQWHQQVEGTSDPWTPADLAAARLIGQSVADIVLQFRAVRTLIVQDQLEQFSRQVRV
SF-AIWKEQVHMQAHPWSDADRDIAEAIRSALVEIVLRHNELLT---------EERSKAD
SF-AAWSESVRGTAPPWSHAEAEAATRIVRLMLEQRNTHRMREL-------NSELSISLR
SF-ELWQETVAGQSKPWSSADIRIAESLRVTLLEVILQLSDLAA----------RERRGA
SF-AQWHQQVEGTSDPWTPADLAAARLIGQSVADIVLQFRAVRTLIAQDQLEQFSRQVRV
SF-ETWSELVRQHSQPFSAAERRVAETIRVTLIEVVLRLTDEAN---------AVRQQAN
SF-EAWSEEVRHKARPWSHGEVEAAGRVVRLMLERRNDLRVREL-------NRELTTTIA
SF-EAWQETVRGKSLSWTEAEKKASEALRVSILEVLVRFTEETS---------RQQAQAQ
SF-ENWTETVRGRSRPWSLAEVESAGRIIQRLLEERANRRMKLL--------NEELAVTI
SF-ALWKETVHKQAQPWTEEDRQIAEAARVALVEVAFRHSEVMA---------GERAQAE
SF-EEWTESVREKARPWSHAEIDAASRIVRLMLEHRNNRRTRQL--------NMELTTTL
SF-ELWQETVAGQSKPWSAADIRIAESLRVTLLEVILQLSDLAA----------RERRGA
SF-AQWHQQVEGTSDPWTPADLAAARLIGQSVADIVLQFRAVRTLIAQDQLEQFSRHVRV
SF-EAWKEIRRGYSEPWTRSELFLAEQVKSVLLEVIVRNLDEYK---------RVVSSAQ
SF-DKWVEVRRGFSKPWSDTDRFAAEQLRERLMQLL------------------------
SF-EIWRETHNDRCHEWSEQDLRDGESIRVTLLEVMIRHVQERD---------DIRQQAS
SF-EKWTQVRGNESRPWTVEDQLLVKKLRAVLLKNIKAFSG-------------------
SF-AKWHQVVEGTAEHWTPTDLATARLIGDTVTDVVLQFRAVRMLIALDQLDQVRRQVGA
SF-ERWVEERRGEAEPWEAWQLDTAAAFAAAIAGVVLRQGRRIA---------ELTAERE
SF-SIWQQTVRNTAISWKQTEIQMAGLLRNFILEFIVRGLD-------------------
SF-ELWKEVVKYYSEEWAAPELTTAARLASN-LQKQAHLADIRR----------EEKRYK
SF-SIWQQQVRNTALPWRETELTMAEHLRNFTLEYIVKAMN-------------------
SF-EIWKEIVKQQSAEWRASEINAATRFATS-LQNHFHLTYLRN----------EENRLR
SF-KVWQQKVEHTAPEWSETEEWLVDNFRQFLVEFLLRQLPG------------------
SF-ALFREQVKHHSLPWRVSEVNAATRFAAALQNVFHLEYLKAE-----------EANHR
SF-QVWQQTVNGTAPEWTDTEEQVAETFRQFLLEYTLKTAQV------------------
SF-AIFRELVQGRSLDWRRSEVAAASRFATTLQNNFHLEHLQAE-----------EASQR
SF-KRWQQTVRNTSLPWKEEELQAAESLRSFIFEYVTRHKDY------------------
SF-ELWKEEVKFQSMDWTRPERDAAAQLAYSLQKHVYLSRIRQE----EERYRQLALQLQ
SF-ETWIEEARGISDPWGVNELFLVQSLFPYFL---------------------------
SF-EEWKQTVRGKSKPWDSFMMDVAQEVRTSLFAFVIRQSEEL---------AELNEKLV
SF-SLWQQTVRNTALPWKQTEIQMAGLLRNFVLEFIIRGLD-------------------
SF-ELWKEVVKCYSEEWVTPELTVAARLANSLQKQAHLADIRR-----------EEKRYK
SF-EIWKEEIKSTSQPFQEYEMNFAKELQRIFIETRLKEQNRR-----------------
SF-ELWGEKVKNQSIPWSQPDLIASSNFANFLQKH-LGYIFLA----------EEEEKQR
SF-SIWQQTVRNTALSWKQTEIQMAGLLRNFILEFIVRGLD-------------------
SF-ELWKEVVKHYSEEWAVPELTTAARLAGNLQKQAHLADIRR-----------EENRYK
SF-EIWKVEMTGIATKWSYGDVFAANDLRRSALENDLARQVRR------------EQQAV
SF-DVWEQEVTGIARPWSRADLYGAEDIRRSALESDLERQVQR------------EQEAV
SF-DRWREVVRERSDPWTLSETESAESLRRHLVESLYRRTRGA-----------LRVAER
SF-DTWLQQVTGSSVPWTEADLRAARLLAYDIESAQLSRAQAQ-----------------
SF-SAWRQSVSGRCLPWDPVEVSEAEELRRDIDAVLLRRAESR-----------------
SF-DRWREVVRLRSDPWTLSETESAESLRRHLVEALYRRTRGA-----------LRVAER
SF-DTWLEQVTGSSVPWTDADLRAARLLAYDVESAQLSRAQAQ-----------------
SF-AMWRQSVTGRSTPWLPDDIAQIGELIRDIDGVRAQQAATS-----------------
SF-NEFVEKVTDHSRMWSEHDRIAADTFYQAVQSGLNEWAYRQ-----------------

RSNKELESFSY---------------SVSHDLRAPFRHIVGYAELLQELES-----DRLS
ERQELLIA------------------ELNHRVRNILSLVRALLVQSRAGVT------RVE
VRQRLLNE------------------ELNHRVKNILALIKSLVSHPVTEAT------DVA
QRQELLIA------------------ELNHRVRNILSLIRALVVQSKPGAA------TVD
RTNKELEAFSY---------------SVSHDLRAPFRHIVGFAQLLRERSN------AMD
VRQRMLNE------------------ELNHRVKNVLAIIKSLVGNPSQEGK------TLQ
YRNEFLA-------------------TLAHELRNPLGPIMSGASIL-ETVD-----D--D
RIRERT--------------------LRRMATHDDLTELPNRTLVM-DRLR-----KATD
--------------------------LAELAMRDALTGLHNRRYLV-ERLA-----T---
ERQEVLIA------------------ELNHRVRNILALIRSLVTKTSQAAV------DVT
IRQRVLNE------------------ELNHRVKNILAVIKSLIGVPTRPEH------QLR
QRTLLL--------------------QELPKVPG-VALAA----RYRPSAE-----DVVG
QERQELMIA-----------------ELNHRVRNILSLVRALVAQSKDTAT------SVE
QQDKLLEQKDFLMK------------EINHRVQNSLQLVSTFLGMQMRETD-----DP-L
ISAQVLRSEQP---------------VIIADVEGRILLLNEAFEQQLRASHPHIPHLRDL
QERQELMIA-----------------ELNHRVRNILSLVRGLVAQSKDTAT------SVE
QASNAR--------------------LSAMARTDELTGL-----ANRRSLG-----ERLQ
DKDDLLRQKDFLLR------------EVNHRVQNSLALAAGFLTIQMKAIE-----DP-A
--------------------------ARL-RHYDPLTGLANRSYLQ-ERLA-----Q---
RSNAEWRQYGF---------------VIAHDMQEPLRLITQFAELFQLRYR-----DQVD
QSNAEWRQYGF---------------VISHHMQEPVRLISQFAELLTRQPR-----AQDG
RGGQGL------------------------------------------------------
KQDRHKNEFLA---------------TLAHELRNPLTPISTGIAIL-EREG-----T--E
--------------------------LRHRANHDALTQLPNRALLY-DRLR-----QVFR
ALNTALERSNDELDSFAY--------VASHDLKEPLRGIHNYALFLLEDYA-----DQLD
ADANEN--------------------LEKLASFDDLTGIFNRRRME-DRLE-----SEVK
QRAVVP--------------------DASPQLAG-LDVAA----RYEPAQG-----SQLG
LQRSLLP-------------------DVLPSVPG-WTVDA----RYDAAGT-----GLVG
REALAQANKH----------------LEKVANTDALTGTLNRYRIE-HLVQ-----MSLA
--------------------------LATQATVDPLTGLGNRRALS-LAVD-----SEI-
--------------------------L---ALRDPLTGLYNRRFLE-QLLS-----T---
LQRSLLP-------------------ESIPAVEG-WELSA----DYRPAAG-----GRVG
IRQRMLNE------------------ELNHRVKNILAIIKSLVGHPVQEGR------NIQ
QHDAKM--------------------AHL-ATHDALTGLPNRLLVD-DRLE-----RALS
RQHDAK--------------------MAHLATHDALTGLPNRLLVD-DRLE-----RALS
--------------------------LAELALRDALTGLHNRRFLD-DRLD-----E---
RMRQRLIA------------------VLGHDLRNPLQSISMAAALLSSSDT---RTTELR
ASLVRLRQG-----------------VAIIEQAG-GEQAPLRVAFVNPAFA-----RHTG
RLRDELVA------------------VVSHDLRNPMSIIIMQCGMMQKWASSDATVENR-
--------------------------EQQ-SLTDALTGLGNRNQLN-RTLS-----GVIT
RARDELVA------------------VVSHDLRNPMTVISMLCGMMQKSFSSDGPHTSR-
RLRDELVA------------------VVSHDLRNPMSIIIMQCGMMQRWAVDDTNFENR-
RANEQL--------------------ANLAATDS-LTGI-----ANRRAFD-----ARLD
SDQQVLVADAAGRVIESNASFAA---WLGVERG-VLRRIDDLPR----------------
ERQELLIA------------------ELNHRVRNILSLITGIIRQSQATSV------SVG
SQVHASMQPVLITDAEGRIL------LMNDSFRDMLPAGSPSAVHLDDLAG---------
RSNEELESFAH---------------VASHDIKEPLRHIEAFAGLLADN---------IR
RSNDELESFAY---------------VAAHDLKEPLRHIEAFAGLLNDL---------LL
VRQRVLNE------------------ELNHRVKNILALIKSLVNQPAGDGK------SLE
VRQRVLNE------------------ELNHRVKNILALIKSLVNQPAGEGK------SLE
SDQPAVIADKDGGILLCNAAFNR---LLPPKQS-ELGTIHDLVP----------------
QARAET--------------------EHN-ALHDALTDLPNRRYLQ-RRLD-----EAEQ
SDQPAIIADADGRILLCNPAFDR---LLPNVRN-DLARLDDLAP----------------
RVNKELEAFSY---------------TVSHDLRAPMRHIAGYVDLVMDTEG-----GQLS
ARDQML-A------------------VLGHDLRTPLQTISMAAHGLARGAD----ASALG
RSNVELDAFAY---------------AASHDLKEPLRGIHNYTLLALREAE-----AVLP
RSNAELDAFGH---------------TIAHDLKEPLRGIRQYAAFVLEDHG-----AALG
--------------------------AKL-RYYDPLTGLANRSLLQ-EELT-----ALQ-
------------------------------------------------------------
HRRRIARR------------------SG--------------------------------
-ETEAR--------------------LHHQAHHDALTGLPNRVLLL-DRIE-----QAME
ATRDHLTG------------------LWNRYRME----------------------GAIE
VENERLLQYKDHLMN-----------EVNHRVQNSLQLVASFLRLQARTLG-----DA-P
ASLSRLRDG-----------------VAIIERGT--ANAAHRLLFVNTAFA-----DVCG
RSNVELDSFAY---------------AASHDLKEPLRGIHNYTSLVLREQA-----DSLS
LDAFGG--------------------TVAHDLKEPLRGIQQYVGFLLEDHG-----EQLG
RSNQELDAFAY---------------VASHDLKEPLRGIYNYATFLSEDYA-----EKLD
RSNEELDAFTY---------------IASHDLKEPLRGIQLYTRFIIEDAG-----DRLD
KVNEELDSFSY---------------TISHDLGTPLTVMKLNAQMLLNSLA-----DTSD
KVNSELGRVNDELDAYSH--------TISHDLATPLTVMKLNMQIMAK--L-----NTEN
LLAMLG-----------------------HDLRDPLHSINMAGMVLEKGS----AQPTLG
--QETL--------------------HWR-AHHDHLTGLYNRRAME-DEVS-----RRL-
RSNKELEAFSY---------------SVSHDLRAPLRHIAGYSELLGEVEG-----QGLS
VRQRMLNE------------------ELNHRVKNILSLIGALVAHPSSESQ------TLR
RSNRELEAFSY---------------SISHDLRAPFRHIVGFAELLKESSA-----FGDD
QRQELLIA------------------ELNHRVRNVLSLMRAIVAQSKPGAA------SVE
RSNKELEAFSY---------------SVSHDLRAPFRHIVGYSELLGSSAG-----ERLT
SRLRDG--------------------VAIIERGT--AD-AHRLMFVNPAFA-----ELSQ
RDELVA--------------------VVSHDLRNPMTVISMLCGMMQKSFSSDGPHTSR-
RDELVA--------------------VVSHDLRNPMSIIIMQCGMMQRWAVGDTNFENR-
RDELVA--------------------VVSHDLRNPMTVISMLCGMMQKSFSSDGPHTSR-
RDELVA--------------------VVSHDLRNPMSIIIMQCGMMQRWAVGDTHFENR-
RDELVA--------------------VVSHDLRNPMTVISMLCGMMQKSFSSDGPHTSR-
RDELVA--------------------VVSHDLRNPMSIIIMQCGMMQRWAIGDTHSENR-
RDELVA--------------------VVSHDLRNPMTVISMLCGMMQKSFSSDGPHTSR-
RDELVA--------------------VVSHDLRNPMSIIIMQCGMMQRWAVDDTNFENR-
AAYEELDTFSY---------------TISHDLRTPLTSIKTYAELMLK--N-----KSID
------------------------------------------------------------
RAQLFA--------------------ILGHDLRNPLQSISMAATVLELGG----SKETAG
--QQTL--------------------HWR-AHHDHLTGLHNRLAME-DALS-----RRL-
RSNRELEAFSY---------------SVSHDLRAPFRHIVGYANLLKNRES-----ANLS
ERQELLIA------------------ELNHRVRNILNLIRGIVAQSRSGTG------SIE
RSNKELEAFSY---------------SVSHDLRAPFRHIVGFAQLLTDREN------SLD
ERQEVLIA------------------ELNHRVRNILALIRSLMTKTSHTAV------DVA
RSNKELEAFSY---------------SVSHDLRAPFRHIVGYSNLLKNREG-----ANLS
ERQELLIA------------------ELNHRVRNILNLIRGVVTQSRTAGG------SAE
STNRELEAFSY---------------SVSHDLRAPFRHVVGYAQLLREQNA------AFD
EQIRRTV-------------------GSSAEPVV-IADARGCVLFVNDAFG-----TLSG
RVNKELEAFSY---------------TVSHDLRAPMRHIAGYADLVLEMDG-----AHVS
ARSHLLA-------------------LLSAGVDGGVP-------------------GP--
RVNKELEAFSY---------------TVSHDLRAPMRHIAGYADLVLELDG-----KHIG
ARSHLLA-------------------LLSAGVDGDVP-------------------QP--
RSNKELEAFSY---------------SVSHDLRAPLRHIVGYAEMLRESAA-----GRLS
RLNSDLNAFCY---------------SASHDLKEPLRVMQKALVRLDEAAG-----SAPA
RDEIVA--------------------AVSHDLRSPISIILLKVGMLQRLLE-----KLTL
RSNKELAAFFL---------------QRVPRPAG--AAAPHCRLC--RAAG-----RHRG
RSNKELEAFSY---------------SVSHDLRAPFRHIVGYSELLRTREG-----ANLS
ERQELLIA------------------ELNHRVRNILNLIRGVVTQSRANVD------RPE
RSNKELEAFSY---------------SVSHDLRAPFRHIVGYSELLKKQEG-----AELS
KSNKELEAFSY---------------SVSHDLRAPLRHIAGYAELLSDIEG-----SKLS
RLRDELVA------------------VVSHDLRNPMSIIIMQCGMMQRWVVGDTHFENR-
RSNNALDTFGY---------------TLTHDLKNPLTTIQLTAQMLLHKKD-----ISEE
RSNNALDTFGY---------------TLTHDLKNPLSSIKLAAQMMLMKDD-----LPKD
RSNKELEAFSY---------------SVSHDLRAPFRHIVGYSELLASAAN-----DRLD
KSNKELEAFSY---------------SVSHDLRAPFRHIVGYSELLSMSAG-----ERLD
ARLRQG--------------------VAIIERGP--AG-ITRVVFANEAFG-----RLAD
ARAQLLA-------------------MLGHDLRGPLHAINMAATVMQHGG----A-TTMG
RSNDELDAFAY---------------VASHDLKEPLRGIHKYAHQLLEDAA------VVE
RSNEELEAFAN---------------VASHDIKEPLRHIEAFAGLLGES---------IR
GARSELGHYAD---------------TASHELKEHLRGIHHLTTALRRRHG-----DVLD
RSNVELDAFAY---------------AASHDLKEPLRGIHNYTLLALREVG-----GALP
RSNAELDAFGH---------------TVAHDLKEPLRGIQQYAGFVMEDYS-----GVLG
RSNVELDSFAY---------------AASHDLKEPLRGIHNYASLVLREDA-----EALR
RSNAELDAFGG---------------TVAHDLKEPLRGIQQYVGFLLEDVG-----EAVG
RSNNALDTFGY---------------TLTHDLKNPLTTIQLTAQMLLHKKD-----ISEE
RSNNALDTFGY---------------TLTHDLKNPLSSIKLAAQMMLMKDD-----LPKE
RSNVELDSFAY---------------AASHDLKEPLRGIHNYTSLVLREQA-----DSLS
RSNAELDAFGG---------------TVAHDLKEPLRGIQQYVGFLLEDHG-----EQLG
RSNNALDTFGY---------------TLTHDLKNPLTTIQLTAQMLLHKKD-----ISEE
------------------------------------------------------------
QAYEELDTFSY---------------TISHDLKNPISAVKSYAQILMR--D-----QDMK
RSNKELEAFSY---------------SVSHDLRAPFRHIVGYSELLASAAN-----DRLD
ASLSRLPDA-----------------IVITDASH-ADWRQCQIVFVNGAFV-----RATG
RSNKELEAFSY---------------SVSHDLRAPLRHIAGYTELLSEIEG-----EHLS
VRQRMLNE------------------ELNHRVKNILSLIGALVAHPSAENQ------TLQ
RSNGELAAFSY---------------SVSHDLRAPFRHVTSYAELLRSRAA-----DKLN
ERQELLIA------------------ELNHRVRNILSLVRALVRQSETGAE------TVQ
VRQRMLNE------------------ELNHRVKNILALIGALVAHPVAEAQ------TLQ
RARDELVA------------------VVSHDLRNPMTVISMLCGMMQKSFSSDGPHTSR-
RLRDELVA------------------VVSHDLRNPMSIIIMQCGMMQRWAVGDTHAENR-
RSNVELDSFAY---------------AASHDLKEPLRGIHNYASLVLREDA-----ESLR
RSNAELDAFGG---------------TVAHDLKEPLRGIQQYVSFLLEDVG-----EVVG
RSNGELAAFSY---------------SVSHDLRAPFRHVTSYAELLRSRAG-----DKLS
ERQELLIA------------------ELNHRVRNILSLVRALVRQSESGAE------TVQ
RSNEDLDAFVY---------------VASHDLKEPLRGIYRYAHQLLEDCA------PMD
--HEKL--------------------HWR-AHHDQLTGLYNRRTME-DEVN-----RRL-
--HEKL--------------------HWR-AHHDQLTGLYNRRTME-DEVN-----RRL-
RARNQLMA------------------VLGHDLRDPLHSISMAARVLEKDGDASGRTGRLG
RARTQLMA------------------VLGHDLRDPLHSISMAARVLEKDGDASGRTGRLG
NRQELLIA------------------ELNHRIRNILSLIRGVVHQSKNAQG------SVS
AAQPIIIADIDGKILLINQAFTA---LLPQGHA-VPVRLDDLAD----------------
RSNGELAAFSY---------------SVSHDLRAPFRHVSSYAELLRARAA-----DKLN
ERQELLIA------------------ELNHRVRNILSLVRALVRQSESGAE------TVQ
RLRDELVA------------------VVSHDLRNPMSIIIMQCGMMQRWAVGDTNFENR-
-----S--------------------WSR---WCP-----MTCATRCRSSSSSSSCSAA-
RSNKELEAFSY---------------SVSHDLRAPFRHIVGYSELLRSREG-----SRLS
ERQELLIA------------------ELNHRVRNILNLIRGVVTQSRSSEL------SGE
RSNEELEAFAH---------------VASHDIKEPLRHIEAFAGMLGES---------IR
--------------------------ARL-ALHDPLTGLPNRIYLL-DRLN-----V---
RSNKELEAFSY---------------SVSHDLRAPFRHIVGYSELLRSREG-----TNLS
ERQELLIA------------------ELNHRVRNILNLIRGVVTQSRASAG------DAD
ERQELLIA------------------ELNHRVRNILNLIRGVVTQSRASAG------DAD
RSNKELEAFSY---------------SVSHDLRAPFRHIVGYSELLRSREG-----DRLS
RHEVMLA-------------------ELNHRVKNTLATVQALARHSRGS------ATALD
RSNKELEAFSY---------------SVSHDLRAPFRHIVGYSELLRSREG-----DRLS
RSNKELEAFSY---------------SVSHDLRAPFRHIVGYAELLRSREG-----EKFT
ERQELLIA------------------ELNHRVRNILNLIRGVVTQSRTEDG------ADS
RSNGELAAFSY---------------SVSHDLRAPFRHVSSYAELLRSRAA-----DKLN
ERQELLIA------------------ELNHRVRNILSLVRALVRQSESGAE------TVQ
RSNRELEAFSY---------------SVSHDLRAPLRHIAGYTELLGEIEG-----QGLS
VRQRILNE------------------ELNHRVKNILSLIGALVAHPTTESQ------TLQ
RTNKELEAFSY---------------SVSHDLRAPFRHIVGFAQLLRERSS------AMD
VRQRMLNE------------------ELNHRVKNVLAIIKSLVGNPSQEGK------TLQ
RSNKELEAFSY---------------SVSHDLRAPLRHIAGYAELLSDMEQ-----GNLS
ALNTALERSNDELDSFAY--------VASHDLKEPLRGIHNYSLFLLEDYA-----AQLD
AINKELEAFSY---------------SVSHDLRAPFRHIVGYAQLLKKFEG-----DKLS
SDQPVIIADARGRVLVCNAAFNR---MLPSSRA-ELITMHDLPP----------------
ARQDLLIA------------------ELNHRIRNILGLIRGVITQSRDSAT------SIE
RSNEELESFAY---------------VASHDLKEPLRHIEAFAGLLSES---------IG
SDQPAVIADSSGHILLCNAAFNR---LLPLSHG-DLATIGDLVP----------------
ARQDLLIA------------------ELNHRIRNILGLIRGVITQSRDSAA------TIE
RINKELESFSY---------------SISHDLRAPFRHIVGYAELLSEREK------DLD
AEKDGLLEQKEVLLR-----------EMNHRVQNSLALVSSFLALQARASD-----KP-D
RSNKELEAFSY---------------SVSHDLRAPFRHIVGFAQLLRERES------DMD
LRENQSLLGQKDYLLK----------EVNHRVQNSLQLVSAFLRLQSRDAA-----SQ-E
VRQRMLNE------------------ELNHRVKNILSIIKALVGHSVDAKV------SLQ
ESNKELESFSY---------------SVSHDLRAPLRHIAGYAELLGELEG-----SKLS
DSQSLLIA------------------ELNHRVKNVLSLVLATTRQSAQQAT------SVE
KSNRELEAFSY---------------SISHDLRAPFRHIVGFSQLLTEREK------NLG
VRQRMLNQ------------------ELSHRVKNILAVIKSLVTSPQHHKS------SLE
RSNKELEAFSY---------------SVSHDLRAPFRHIVGFAQLLREREQ------ALD
AENESLIRQKDFLLK-----------EVNHRVQNSLQLVAAFLRLQGKASG-----DD-A
VRQRMLNE------------------ELNHRVKNILSIIKALVGHPVESGR------SLS
AREELLG-------------------VVSHDLRTPLSVTLIQTALIKRMLA-----SEAS
EANRRLK--------------------RQ-ATTDSLTGVWNRYRMQ-EQIE-----LERG
RTNKELEAFSY---------------SVSHDLRAPFRHIVGFAQLLRERSD------ALD
VRQRMLNE------------------ELNHRVKNVLAIIKSLVGNPSQEGK------TLQ
RDEIVA--------------------VVSHDLRNPMTIVTMQAGLMQRMIVGDQRESSK-
ESQSLLIA------------------ELNHRVKNILSLIRAVVRQSGQQTT------SIK
RARDELVA------------------VVSHDLRNPMTVISMLCGMMQKSFSSDGPHTSR-
RLRDELVA------------------VVSHDLRNPMSIIIMQCGMMQRWAVGDTHAENR-
RARDELVA------------------VVSHDLRNPMTVISMLCGMMQKSFSSDGPHTSR-
RLRDELVA------------------VVSHDLRNPMSIIIMQCGMMQRWAIGDTHSENR-
RARDELVA------------------VVSHDLRNPMTVISMLCGMMQKSFSSDGPHTSR-
RLRDELVA------------------VVSHDLRNPMSIIIMQCGMMQRWTVGDSSIENR-
RSNSELAAFSY---------------SVSHDLRAPFRHVTSYAELLRARAA-----SKLD
ERQELLIA------------------ELNHRVRNILGLVRALVRQSQGNAR------SVS
RSNAELDAFGG---------------TVAHDLKEPLRGILQYSSFLQEDFG-----PALG
RSNAELDAFGG---------------TVAHDLKEPLRGILQYSSFLQEDFG-----PTLG
RSNNALDTFGY---------------TLTHDLKNPLTTIQLTAQMLLHKKD-----ISDE
RSNNALDTFGY---------------TLTHDLKNPLSSIKLAAQMMLMKDD-----LPKE
KSNKELEAFSY---------------SVSHDLRAPLRHIAGYAELLGEMEG-----SKLS
DSQSLLIA------------------ELHHRIKNVLSLVLATTRQSAQQAT------SVE
RSNRELEAFSY---------------SVSHDLRAPFRHIVGYSELLKQNEG-----EHLS
DKKDLLMR------------------EVHHRVQNSLQLVTSMLHIQAADV-------DDE
RSNKELEAFSY---------------SVSHDLRAPFRHIVGYSDLLETSLG-----DRLT
RSNKELEAFSY---------------SVSHDLRAPFRHIVGFAQLLREREN------TLD
VRQRMLNE------------------ELNHRVKNILAVIKALIGHPVQEGR------NLQ
ESNLELDAFAY---------------AVSHDLKEPLRGIHTSVEFLQEDDG-----ADLS
------------------------------------------------------------
RSNKELEAFSY---------------SVSHDLRAPFRHIVGFAQLLRERES------ELD
VQQRMLNE------------------ELNHRVKNILSVIKALVGYPVESAR------SLP
TRAQLLA-------------------MLGHDLRDPLNSINMAGTLLERGSG-GGNQPTLG
--QETL--------------------HWR-AHHDHLTGLYNRRAME-DEVA-----RRL-
ARDEFLS-------------------MASHELRTPIATLKLTMQSVLRMAQ-----KAPE
RSNEELDAFAY---------------VASHDLKEPLRGIHKYGHYLLEEAKTG---QPLS
RSNKELEAFSY---------------SVSHDLRAPLRHIAGYTELLGEMEG-----NGLS
VRQRVLNE------------------ELNHRVKNILSLIGALVAHPTAEGQ------TLK
RANKELEAFSY---------------SVSHDLRAPLRHIVGFSDLLMEMED-----VETN
------------------------------------------------------------
--ALEL--------------------ERR--VAERTRELAQARAEA-ERAS-----NAKT
EKDGLLVQKDMLMR------------EVNHRVKNSLHMIASLL-----------------
------------------------------------------------------------
RSNGELAAFSY---------------SVSHDLRAPFRHVTSYAELLRSRAA-----VKLN
ERQELLIA------------------ELNHRVRNILSLVRALVRQSETGAE------TVQ
RSNGELAAFSY---------------SVSHDLRAPFRHVSSYAELLRSRAA-----DKLS
ERQELLIA------------------ELNHRVRNILSLVRALVRQSESGAE------TVQ
RSNADLDSFAF---------------ITSHDLKEPLRGIHNYATFVMEDYA-----DRLD
LASERAARSEAERASRLKDEFVA---TLSHELRTPLNAILGWTQILRRVADPN-------
RSNRELEAFSY---------------SVSHDLRAPFRHIVGYANLLKNRES-----ANLS
ERQELLIA------------------ELNHRVRNILNLIRGIVAQSRSGTG------SIE
RTNKELEAFSY---------------SVSHDLRAPFRHIVGFAQLLRERSN------TLD
VRQRMLNE------------------ELNHRVKNVLAIIKSLVGNPSQEGK------TLQ
HSNKELEAFSY---------------SVSHDLRAPLRHIAGYTELLSEIEG-----QGMS
VRQRMLNE------------------ELNHRVKNILSLIGALVAHPTSENQ------TLN
KSNTELDSFAY---------------VASHDLKEPLRGIHNFAHFLDESAH-----EKLN
--------------------------RRL-RDTDPLTGLPNRRSVQ-ERLD-----AIA-
AELPVVIADPDGLILVTNDAFQR---LLPPGHA-HLQWIEDLVP----------------
RARDELVA------------------VVSHDLRNPMTVISMLCGMMQKSFSSDGPHTSR-
RLRDELVA------------------VVSHDLRNPMSIIIMQCGMMQRWAVGDTHFENR-
QAYEELDTFSF---------------TISHDLRTPLSTIKNYSELLLE-SN-----TSLD
------------------------------------------------------------
RSNRELEAFSY---------------SVSHDLRAPFRHIVGYSNLLKNREA-----ANLS
RHEMMLA-------------------ELNHRVKNTLATVQALARHSRSS------AVTLD
RVNRELAAFSY---------------TVSHDLRAPFRHITGFAALLKEQEG-----AALS
SPQAVVICDAQGNIDLRNDAFDA---LLPGVRGAAPRRIDQLLP----------------
QLLNTARSASLGELAA----------AIAHELNQPLTSISNFVSAS-R------------
QRQQDLMIA-----------------ELNHRVKNILALIRSLSRQAKASS------ASLE
RSNKELEAFSY---------------SVSHDLRAPFRHIVGYSELLRSREG-----DRLS
VRQRMLNE------------------ELNHRVKNILALIGALVAHPTAEGQ------TLH
RSNEELEAFAH---------------VASHDIKEPLRHIEAFAGMLGES---------IR
--------------------------ARL-ALHDPLTGLPNRIYLL-DNLT-----V---
SDQPVIIADARGRVLVCNAAFNR---MLPSSRA-ELVTMHDLPP----------------
ARQDLLIA------------------ELNHRIRNILGLIRGVITQSRDSAT------SIE
RSNKELESFSY---------------SVSHDLRAPFRHIVGYAELLQELEA-----DQLS
ERQELLIA------------------ELNHRVRNILSLVRALLTQSRAGVT------RVE
KSNKELEAFSY---------------SISHDLRAPFRHIVGFSQLLTEREK------NLD
VRQRMLNE------------------ELSHRVKNILAVIKSLVTSPQHHKN------TLE
RSNKELEAFSY---------------SVSHDLRAPLRHIAGYTELLGEIEG-----QGLS
VRQRMLNE------------------ELNHRVKNILSLIGALVAHPTSEHQ------TLN
RSNKELEAFSY---------------SVSHDLRAPFRHIVGYANLLKTREG-----AQLS
ERQELLIA------------------ELNHRVRNILNLIRGVVTQSRASVG------DAE
RSNEELESFAH---------------VASHDIKEPLRHIEAFAGLLADN---------IR
ASHSELSRYTD---------------VASAELKEHLRGIHHLTTSLRRRQG-----EVLD
-ENSSLRRFAH---------------MAAHDLKAPLRGISSALQWMEEDEA-----DPAS
DQQELLIA------------------ELNHRVRNILNLIRGLVSQGKESVK------SAE
RAHDALGRSNAELQRRNEELAQFAY-VASHDLQEPLRILGTYSDILLHRYQ-----GQLD
RSNNALDTFSY---------------TLTHDLKNPLSSIQLGAQMILMKKN-----LSEE
LLNNTLDTYSS---------------TVTHDLKNPLSTIKLSAQLMKMRKE-----IDPT
RSNNALDTFSY---------------TLTHDLKNPLSSIQLGAQMILMKKN-----LSEE
LLNNTLDTYSS---------------TVTHDLKNPLSTIKLSAQLMKMRKE-----IDPA
ELNTELDSFAY---------------AASHDLKEPMRGIHHLATYLRRGLD-----GVLT
RSNKELEAFSY---------------SVSHDLRAPLRHIAGYTELLDEIEG-----QNMG
VRQRMLNE------------------ELNHRVKNILSLIGALVAHPTSENQ------TLN
RSNKELEAFSY---------------SVSHDLRAPFRHIVGFAQLLREREG------ELD
VRQRMLNE------------------ELNHRVKNILSVIKSLIGRPVDTQQ------GLD
GARSELGHYAD---------------TASHELKEHLRGIHHLTTALRRRHG-----DVLD
SDHPVVIADIEGKILLVNEAFTA---LLPKECT-PIRRLDDLAS----------------
RSNKELEAFSY---------------SVSHDLRAPLRHIAGYAELLTDMEQ-----GNLT
RLRDELVA------------------VVSHDLRNPMSIIIMQCGMLQRWATSDATVENG-
AKSRFLA-------------------HMSHELRTPLNAVLGFSEMLGMGIY-----GQVV
------------------------------------------------------------
YRNEFLA-------------------TLAHELRNPLGPITSGASIL-ESVD-----D--E
RKHEILIS------------------ELNHRVRNILNLVNAIVMQTEQAGR------TLD
AKDQFLA-------------------SISHELRSPLNSIVGWTDLALMDVK-----N--V
KRLELLIG------------------ELNHRVRNILNLVSAIIGQTSQH------KKDIN
AKDQFLA-------------------SISHELRSPLNSIVGWTDLALMDVT-----N--V
KRLELLIG------------------ELNHRVRNILNLVSAIIGQTSQN------KKDID
EAVGQLTGGIAHDFNN----------LLA-GIVGSLEMLRTRVAQ-----G------RVG
----KL--------------------AGL-RHYDALTGLPNRRLLE-ERLA-----ARR-
------------------------------------------------------------
RKHEVLIS------------------ELNHRVRNILNLVNAIVMQTEQADR------DLE
AKDQFLA-------------------SISHELRSPLNSIVGWTDLALMDVK-----N--V
KRLELLIG------------------ELNHRVRNILNLVGAIIGQTSQH------KKSID
EIRTPL--------------------NAVLGMAH----LMRQQALLPT--------QAER
------------------------------------------------------------
AKDQFLA-------------------SISHELRSPLNSIVGWTDLALMDVD-----N--V
ERLELLIG------------------ELNHRVRNILNLVSAIIGQTSQS------KTDLN
QERQELMIA-----------------ELNHRVRNILSLVRALVAQSKETAT------GIE
QERQELMIA-----------------ELNHRVRNILSLVRALVAQSKETAT------GIE
ERQELLIA------------------ELNHRVRNILNLIRGVVTQSRSSEL------SGE
ERQELLIA------------------ELNHRVRNILNLIRGIVAQSRSRAT------SVE
ARQELLIA------------------ELNHRVRNILGLIRGLIRQSLPAGG------DIA
DKDDLLRQKDFLLR------------EVNHRVQNSLALAAGFLTIQMKTIE-----DP-A
ARQELLIA------------------ELNHRVRNILGVIRGLIRQSQPSDD------AVK
DNESLLVQKDYLMK------------EVHHRVQNSLQLVSSFLGLQGRAVG-----DP-I
QKHEILIS------------------ELNHRVRNILNLVNAIVVQTEQSGR------SLG
------------------------------------------------------------
ARQELLIA------------------ELNHRVRNILGLIRGLIRQSLPAGG------DIA
DKDDLLRQKDFLLR------------EVNHRVQNSLALAAGFLTIQMKAIE-----DP-A
ARQELLIA------------------ELNHRVRNILGLIRGLIRQSLPAGG------DIA
DKDDLLRQKDFLLR------------EVNHRVQNSLALAAGFLTIQMKAID-----DP-A
AEKDVLIEQKDVLMK-----------EVNHRVQNSLQMVSAFLALQAKAAG-----DA-N
ERSTLLIA------------------ELNHRVRNILTLVRGLIARTGQSAT------GVA
ADKDALIAQKDVLMK-----------EVNHRVQNSLQLVAAFLSLQAKSSD-----DA-K
ARQELLIA------------------ELNHRVRNILGLIRGLIRQSLPAGG------DIA
HDRDKLMMA-----------------ELDHRVKNTLANIQALVVHSSRH------AESLT
AQQDLLMA------------------ELDHRVKNTLANIQALVRHTKSGAG------NLE
----------------------------E-------------------------------
ARQELLIA------------------ELNHRVRNILGVIRGLIRQSQPDDP------AAA
ERLELLIG------------------ELNHRVRNILNLVGAIIGQTSQK------KENLD
------------------------------------------------------------
ARQDMVIA------------------ELNHRVRNILTLIRGLIGQTAIDGI------GTE
ADKDALIAQKDVLMK-----------EVNHRVQNSLQLVAAFLSLQAKSSD-----DA-K
QERQELMIA-----------------ELNHRVRNILSLVRALVAQSKDTAG------SVD
SEQPVIIADVEGRILLLNEAFEQ---QLRAPHP-HLPHLRDLGS----------------
QKQELLIA------------------ELNHRVRNILGLIRGLVAQSRLSAQ------DVD
ADKDVLIAQKDVLMK-----------EVNHRVQNSLQLVAAFLALQAKASD-----DA-K
GRQELLIA------------------ELNHRVRNILGVIRGLVRQSQPDED------AVK
ADKDRLIAQKDTLLR-----------EVNHRVQNSIQLIMAFLNMQSRATE-----NG-A
ARQEVLIA------------------ELNHRVRNVLGVIRGLIRQSQPAEN------VVQ
ERQDLLIA------------------ELNHRVRNILALIRGLITQTGGASP------AMA
EQRRLLNS------------------ELNHRVKNILALVKSIASQTGANAD------TVD
VRQRMLNE------------------ELNHRVKNILSVIKALVGHPVDDSR------PIS
RKQEVLIS------------------ELNHRLRNVFGLVSGIVAQADP------------
QERQELMIA-----------------ELNHRVRNILSLVRALVAQSKDTAK------NVE
SEQPVIIADIDGKILLVNEAFKTLLP---KDHT-AFDRLDELAG----------------
------------------------------RYYDPLTRLANRSLLQ-QRLD-----VPD-
------------------------------------------------------------
KQQDMLIA------------------ELNHRVRNILNLIRGLVTQSKEGAE------TID
QQEQLLMA------------------ELDHRVKNTLASIQAMVAQTSRSAS------SLA
AEKDVLIEQKDVLMK-----------EVNHRVQNSLQMVSAFLALQAKAAG-----DA-N
ARQEMLIA------------------ELNHRVRNILGVIRGLIRQSQPDSP------EVK
AEKDGLIQQKDHLLR-----------EVNHRVQNSLQLVQSFLALQARGGI-----ET-S
QERQELMIA-----------------ELNHRVRNILSLVRALVAQSKDTAT------SVE
QERQELMIA-----------------ELNHRVRNILSLVRALVAQSKDTAT------SVE
QRRRILNA------------------ELNHRVKNILSLVKSIARQTGMGAQ------SVE
QERQELMIA-----------------ELNHRVRNILSLVRALVAQSKDTAT------TVE
SEQPVIIADIDGKILLMNEAFKT---LLPKDHS-AFGRLDELAG----------------
VRQRMLNE------------------ELNHRVKNILAVIKSLVGHPVQEKR------GIK
ENESLLRQKDYLLK------------EVNHRVQNSLQLVSAFLRLQAKDAK-----SP-E
QERQELMIA-----------------ELNHRVRNILSLVRALVAQSKDTAK------TVD
SEQPVIIADIDGKILLVNEAFKT---LLPKDHS-AFGQLEELAG----------------
ERQELLIA------------------ELNHRVRNILSLISGLIRQSRGTTD------STD
ENETLLRQKDFLLK------------EVNHRVQNSLQLVAAFLRLQGKTSG-----DD-A
QSQELLIA------------------ELNHRVRNILALIRALVTQSKATAT------GID
RENDRLIRQKDFLLK-----------EVNHRVQNSLSLVNSFLRMQAREAA-----GS-E
VRQRMLNE------------------ELNHRVKNVLAIIKSLVGNPTQEGR------TLQ
KENESLIKQKDYLLK-----------EVNHRVQNSLQLVSAFLRMQGRAAG-----DE-A
QERQELMIA-----------------ELNHRVRNILSLVRALVAQSKDTAK------NVE
SEHPVIIADTNGNILLMNEAFKT---LLPKDHT-GFDRLDELAG----------------
QQKDVLIH------------------ELNHRVRNILGLMSSIVSQTSSVSG------DVN
------------------------------------------------------------
RKHEILIS------------------ELNHRVRNILNLVNAIVMQTEQSNR------SIQ
------------------------------------------------------------
ADQPAVIADAEGRVLMANAAFGR---LLPGRQEVPLERLADLLP----------------
ALTRALEQKEVLAR------------EVDHRVKNSLQIVASVMRLQGRAVA-----D--L
------------------------------------------------------------
ELAAKLEAANAELENFNW--------ISAHDLKEPLRKIQLFASRTFYSEV-----S--L
------------------------------------------------------------
VLNERLQQANQELSNINW--------ITSHDLKEPLRKIQLMSSRIVYEGG-----DNLS
------------------------------------------------------------
VLNEKLVKANEELANINW--------ITTHDLKEPIRKILVFASRVMDEEG-----RSLS
------------------------------------------------------------
VLNEKLMKANQELANINW--------ITTHDLKEPLRKILVFASRIAGEED-----AQLS
------------------------------------------------------------
AANAELENFNW---------------ISAHDLKEPLRKIQVFASRTFYGEA-----S--L
------------------------------------------------------------
VANQELDSFAY---------------AASHGLKEPLRGIHHHASMIESEALP----NNDT
------------------------------------------------------------
ELAAKLEAANAELENFNW--------ISAHDLKEPLRKIQLFASRTFYSEV-----S--L
------------------------------------------------------------
QMTEILKEVNSELENINW--------ISTHDLQEPLRKIQIITSYV-LSVE-----NTLS
------------------------------------------------------------
ELAAKLEAANAELENFNW--------ISAHDLKEPLRKIQLFASRTFYSEV-----S--L
RARDELVA------------------VVSPDF----------------------------
RLRDELVA------------------VVSHDLRNPMSIIIMQCGMMQRWALGDTHFENR-
VQRSLLP-------------------ESIPALPD-WHLSA----HYEPAAG-----DNVG
-----L--------------------AHL-GMHDPLTGLPNRHHLS-SVMA-----N---
-----L--------------------AHL-GLHDALTGLPNRRLLM-DRLE-----H---
VQRSLLP-------------------ESIPALPD-WHLSA----HYEPAAG-----DNVG
-----L--------------------AHL-GMHDPLTGLPNRHHLS-SVMA-----A---
---------------------------DL------NRGREVQRALH-PKET-----APSV
-----L--------------------AVQ-ATIDPLTGLGNRRSLS-SAIE-----GEI-

----DTGKRY---LN------VIVDAA----NSA--GTLVDNLLHFSQ--MGRSE----L
---------------EFAE-----IVG----GRI-----QALARAHDQ--LTAE------
---------------SYSR-----SLK----GRI-----EALAYAHDQ--VVRG------
---------------DFAG-----IIG----GRI-----QALARAHDQ--ITSA------
----DKSLHY---LQ------MISEAA----LGA--GKLVDDLLNFSQ--LGRAQ----I
---------------EYVT-----ALK----GRI-----QALSFAHDQ--IIRG------
K----T-------RKRVTA--IINRQA----EYM--SKLINDLMDVSR--ITRGK-V-KL
EA--QR-------DGTAVL--CLFIDL----DGF---KPVNDAYGHGV----GDE-V--L
RG--PVGE-------GGKA--MLFVDL----DGF---KNVNDTHGHDA----GDA-V--I
---------------SYVD-----SLS----GRV-----QALARAHDR--ITRQ------
---------------DYVT-----SLK----GRV-----HALSHAHDQ--VIRG------
--------------GDWYD-LVPLPG-----GKL--AVVVGDVAGHGL--AAAS-VT-AQ
---------------EFAG-----VLG----GRV-----QALARAHDQ--ITNL------
-------------ITQY------LTDA------R--SRIAAVALVHRR--LYSDS-----
GA--------------------------------------YCTAP----AEF--RANLDD
---------------EFAS-----VLG----GRI-----QALARAHDQ--ITNL------
--------------QEWAR--AARYA-----RSL--AAVAVDVDHFK------------K
-------------ARAP------LEEA------S--RRLTAVGLVHRR--LYRGD-----
------DG-----Q-SAAA--LLFIDL----DRF---KAVNDSMGHGV----GDG-L--L
--------EN---AAQMIR--FMLDET----ARL--RSLTGDLHTYTA--LLSA-P--AV
S----PDSPQ---TERITG--FLLRET----SRL--RSLTQDLHTYTA--LLSA-P--PP
------------------------------------------------------------
A----V-------RERVIQ--TMTRQV----DSM--TRMIDDLMEVSR--VTQGK-I-RL
RA--KR-------TNEKVV--VLFLDL----DGF---KPVNDQYGHEV----GDR-I--L
--------AD---GVHKLQ--TLVRLS----QRM--EGLISSLFELSQ--VGRT-D---L
EA--QR-------YKKQFG--ILLFDL----DKF---KSVNDTYGHNI----GDQ-I--L
--------------GDWWD-AVELSG-----GRV--AFVVGDVAGHGV--QAAT-AM-AQ
--------------GDWYD-VMPLRD-----GRV--ALVVGDVTGHGL--DAAA-AM-GQ
NA--ER-------YGQPFS--LLLFDL----DHF---KMINDTYGHEV----GDR-I--L
----RSPP-----AARRFA--LLFLDL----DRF---KQINDAYGHHR----GDL-V--L
MS--AEDY-------DTTS--VIFLDV----DDF---KGINDTHGHAT----GDT-V--L
--------------GDWYD-AFELRD-----GRL--VVLLGDVAGHGL--AAAG-TM-AQ
---------------DYVA-----SLQ----GRI-----QALAVAHDQ--VARG------
RA--RR-------EHTGGA--VLFMDL----NGF---KPINDQHGHDA----GDL-I--L
RA--RR-------ERSGGA--VLFLDL----NGF---KPINDQYGHDT----GDV-V--L
LL--NGSE-------AAVA--VVFLDL----DDF---KLINDTYGHEM----GDA-V--L
---------------QHI-----SASS----SRM--ERLVSQILDMSR--LQSGIGL-TV
--------------LEAA----ELIGR----DLE--RLYDADSSPE-------Q--M-AQ
---------H---IQRALG--TIEKAT----TRM--NSLLEDLLDTAKIDGGRYQ----L
QY--EQ-------TGGRMA--AVMIDL----DDF---KPVNDQYGHSI----GDE-V--L
---------R---ISTAID--TMQQAA----SRM--NVLLEDLLDTSKIEAGRYT----I
---------N---IRRALG--TIEKAT----TRM--NSLLEDLLDTAQIEAGRYQ----L
--------------YEWAR--AQRHS-----TSL--SLITLDLDFFK------------Q
----------------------FLDDP----EHA--RLRLAALVEENR--PWRGE-A-TI
---------------DYIR-----QIE----GRV-----QSLARAHDQ--ITRD------
----------------------FFVES----NDF--LRNVAELIDHGR--GWRGE-V-LL
----EMGDER---LGVMVS--GIEKSS----RRL--RNLINDLAEFSQ--LGRRS----K
----PEARSR---LSLMVN--GIEASS----RRL--RALINDLAEYSR--IGRQA----R
---------------EFAS-----ALR----GRI-----MALSFAHDQ--VVRS------
---------------EFAS-----ALR----GRI-----MALSFAHDQ--VVRS------
----------------------LFHDS----AEM--RQRIVDLTGAHR--TWRGE-V-HL
NA-----------ETRPSA--LVHIDL----DRF---KQVNDTMGHSA----GDE-L--L
----------------------LFANL----AEM--RQRLRDLTLQHR--TWRGE-V-RL
----DRARRY---LA------HVKEAS----AFA--GHLVDALLDFSR--MGRSA----I
---------------HRI-----QRSS----TRM--QRLIAQVLDTSR--LQAGLGL-GF
----ATAKER---LD------TVVRLT----QRM--ESLINSLLHYAQ--VGRTE----L
----QEGRAH---VE------ALDWLA----QRS--GDMLDGLFEYSR--MGRVD----L
-----TTS-----G-PGAS--LLFLDL----DGF---KAVNDSMGHDI----GDG-L--L
------------------------------------------------------------
------------------------------------------------------------
RV--GR-------HGHSLG--LLFTDL----DGF---KAINDSLGHDA----GDR-V--L
--------------QEVAA--AERYG-----RPC--ALVMFDIDHFK------------R
-------------ARDA------LAEA------E--RRIAAVGLVHRQ--LYGGE-----
--------------SDVA----ELIGR----ELQ--TLYASDAPRA-------N--V-EL
----PTNHKR---MD------TVVRLT----QRM--ESLINSLLHYAQ--VGRTE----L
----EEGRRQ---LE------EVRWLA----ART--QGQMDALFEYSR--AGRVE----L
--------PE---GLQKLS--TLLRLT----RRM--QSLIDSLLHFSR--LGKA-P---L
----PETRER---LS------FIQKLG----VRM--VELLEGLFHYSR--MGRIQ----L
KN---K---------NKIN--SIIDEI----DNM--AEMMQNVLQLSR--AKHSE----I
KN---I---------KLIN--NVLNEI----DNM--SDMMANVLRLSR--LKYSE----Y
---------------KRI-----QSST----SRM--QRMISQVLDMSR--IDGGLGL-GV
----ED-------GQYGTA--LMLLDL----DHF---KKINDTYGHET----GDQ-V--L
----ERGQRF---LK------HIGEAA----HFA--GSLVDNLLNFSQ--MGRSA----L
---------------DYVG-----KLK----GRI-----QALSLAHDQ--VVRG------
----KRAGRY---VD------TIIDSA----LSA--GRLVDDLLGFSQ--MGRTK----L
---------------DFGR-----IIS----GRV-----QALARAHDQ--LTAD------
----ETERRF---LA------TIVESA----KSA--GTLVDDLLSFSQ--MGRST----L
--------------TEVA----DLIGC----DIL--SLLASDAAPS-------K--V-EL
---------R---ISTAID--TMQQAA----SRM--NVLLEDLLDTSKIEAGRYT----I
---------N---IRRALG--TIEKAT----TRM--NSLLEDLLDTAQIEAGRYQ----L
---------R---ISTAID--TMQQAA----SRM--NVLLEDLLDTSKIEAGRYT----I
---------N---IRRALG--TIEKAT----TRM--NSLLEDLLDTAQIEAGRYQ----L
---------R---ISTAID--TMQQAA----SRM--NVLLEDLLDTSKIEAGRYT----I
---------N---IRRALG--TIEKAT----TRM--NSLLEDLLDTAQIEAGRYQ----L
---------R---ISTAID--TMQQAA----SRM--NVLLEDLLDTSKIEAGRYT----I
---------N---IRRALG--TIEKAT----TRM--NSLLEDLLDTAQIEAGRYQ----L
--------EN---GKKMLS--RILTGA----DKM--NFLIKEILNLAR--VGRS-E---L
------------------------------------------------------------
---------------RRI-----KASS----GRM--ERLISQVLDMSM--INGGMRL-GG
----AL-------GQFDCA--LMLLDL----DHF---KKINDTYGHDT----GDQ-V--L
----EKGRHY---VD------TIIEAA----FSA--GTLVDNLLSFSQ--MGRHA----L
---------------DFAR-----VLG----DRV-----QALARAHDQ--ITTT------
----EKSRHY---LR------TISDSA----LAA--GRLVDGLLNFSQ--LGRAS----I
---------------SYVE-----SLG----GRV-----QALARAHDR--VTRQ------
----DKGRHY---VE------TIIEAA----FSA--GTLVDNLLTFSQ--MGRHA----L
---------------EFAE-----VVG----ARI-----QALARAHDQ--ITTT------
----DRSRHY---VD------SIIEAA----IAA--GQLVDDLLNFSQ--LGRAA----L
--------------RHGD----AR-ST----EVP--SLFVQAPL----------------
----ERGRRY---LG------HVKEAA----AYA--GQLVDALLDFSR--LGRAA----L
---------------LDP-----RPAG----SRM--QRLVAQVLDAAR--VRGGAGL-DL
----ERGKRY---LG------HVKEAA----AFA--GQLVDALLDFSR--LGRAA----L
---------------VDP-----DPAG----GRM--QRLVAQVLDAAR--VRGGTGL-DL
----ATEDRW---VN------NIIESS----EYA--GQLVDKLLGYSR--LGRAE----L
--------ED---VRSRIA--FLRQNV----QRM--DDLLEALLRLSR--AGRR-D---L
------GDER---LTSSLE--VIETAA----QRM--NALISDLLDLSKIESERLL----L
--------------RQAVGPGAALPGE----HR-----FVGTLRR--Q--PGGQ-PA-EL
----ETGRRY---VD------TIADAA----LSA--GKLVDNLLNFSQ--MGRNS----L
---------------DFTA-----VVG----ERI-----QALARAHDQ--VTSS------
----EKGRRY---VD------TIIDSA----YTA--GTLVDNLLRFSH--MGRTA----L
----DRGVRF---LE------NISDSA----RFA--GTLVDNLLSFSQ--MGRSA----M
---------H---IRRALG--TIEKAT----TRM--NSLLEDLLDTAQIEAGRYQ----L
LL---A---------KSMK--NILEAT----QLM--RDMMDRVYQMSK--VNHVD----F
ML---R---------KMAL--NIMDAT----ALI--TEMMDKVYQLTQ--SNYVA----F
----DTERRF---LD------TIVDSA----KSA--GRLVDDLLSFSQ--LGRST----M
----DNERRF---LD------TIVDSA----KSA--GELVDDLLSFSQ--MGRST----L
--------------SDTS----DMIGR----EMR--ALLDRTVPAE-------Q--L-GL
---------------SRI-----QASS----TRM--ERLISQVLDMSR--INGGLGL-GV
--------EE---HRKKLE--GLMRLT----VRM--DGLLDSLLHFSR--VGRT-A---L
----EMGDER---LGLMVS--GIEKSS----QRL--RILINDLAEFSQ--LGRRS----K
--------DE---GQQQVV--TILKLT----QRM--ESLVDALLEQAQ--TSRS-E---L
----AVPRER---LD------TVVRLT----QRM--ESLINSLLHYAQ--VGRTE----L
----PEGRGH---ME------SLLWLA----QRS--GDMLDGLFEYSR--MGRVD----L
----PTNRTR---MD------TVVRLT----QRM--ESLINSLLHYSQ--VGRME----L
----VEGRKQ---LE------EVRWLA----GRT--QGQMEALFEFSR--VGRVE----L
LL---A---------KSMK--NILEGT----QLM--RDMMDRVYQMSK--VNHVD----F
ML---R---------KMAT--NIIDAT----GLI--TEMMDKVYQLTQ--SNYVA----F
----PTNHKR---MD------TVVRLT----QRM--ESLINSLLHYAQ--VGRTE----L
----EEGQRQ---LE------EVRWLA----ART--QGQMDALFEYSR--AGRVE----L
LL---A---------KSMK--NILDGT----QLM--RDMMDKVYQMSK--VNHVD----F
------------------------------------------------------------
--------PN---AIRMLD--RINAGA----DKM--NGMIQEVLEYSR--INRS-D---L
----DTERRF---LD------TIVDSA----KSA--GRLVDDLLSFSQ--LGRST----M
--------------HRVE----SLAGL----HIG--SILVGDDAM-----------F-AR
----ERGRRF---LS------HIDEAA----HFA--GSLVDNLLNFSQ--MGRSA----L
---------------DYVA-----TLK----GRI-----QALSFAHDQ--VIRG------
----ERERHY---LD------SIIEAA----SSA--GRLVDGLLHFSQ--LGRTT----L
---------------QFAA-----IVA----GRI-----EALARAHDQ--ITAD------
---------------GYIA-----TLR----GRI-----QALSMAHDQ--IVRG------
---------R---ISSAID--TMQQAA----SRM--NVLLEDLLDTSKIEAGRYT----I
---------N---IRRALG--TIEKAT----TRM--NSLLEDLLDTAQIEAGRYQ----L
----PSNRTR---MD------TVVRLT----QRM--ESLINSLLHYSQ--VGRME----L
----SEGRKQ---LE------EVRWLA----GRT--QGQMEALFEYSR--VGRVE----L
----ERERHY---LD------SIIEAA----SSA--GRLVDGLLHFSQ--LGRAT----L
---------------QFAA-----IVA----GRI-----EALARAHDQ--ITAD------
--------QE---SRQKLD--GLVRLT----QRM--DSLLDSMLHFSR--VGGT-D---L
----EA-------RQFDAA--LLLFDL----DHF---KRINDAYGHAT----GDQ-V--L
----EA-------RQFDAA--LLLFDL----DHF---KRINDAYGHAT----GDQ-V--L
---------------QRI-----QSSS----SRM--QRLVSQVMDMSR--LQSGLGL-DL
---------------QRI-----QSSS----SRM--QRLVSQVMDMSR--LQSGLGL-DL
---------------EFTA-----VVG----GRI-----QALARAHDL--ITAE------
----------------------AFHEP----YDF--LRNIGELL----------------
----DRERHY---LD------SIIEAA----GSA--GTLVDGLLHFSQ--LGRAT----L
---------------QFAA-----IVA----GRI-----EALARAHDQ--ITAD------
---------N---IRRALG--TIEKAT----TRM--NSLLEDLLDTAQIEAGRYQ----L
------------------------------------------------------------
----EKGRHY---IN------TIIEAA----FSA--GTLVDNLLRFSQ--MGRNA----L
---------------EFSA-----LVG----SRI-----QALARAHDQ--ITTS------
----PIGDGR---LRNLVG--GIESSS----RRL--RNLINDLAEFSQ--VGRRA----K
AL--DLGGSDLKVRQNAVS--MLFIDL----DGF---KAVNDTHGHDI----GDE-L--L
----ETGRRY---VD------TIAEAA----LSA--GKLVDNLLNFSQ--MGRNA----L
---------------DFTE-----VVG----DRI-----QALARAHDQ--VTSA------
---------------DFTE-----VVG----DRI-----QALARAHDQ--VTSA------
----DKGRHY---VD------TIIEAA----FSA--GTLVDNLLTFSQ--MGRNS----L
---------------AYV-----HSFE----QRI--QAM---AASHNL--LSDA------
----DKGRHY---VD------TIIEAA----FSA--GTLVDNLLTFSQ--MGRNA----L
----ERGRRY---VD------TIIEAA----FSA--GTLVDNLLTFSQ--MGRNA----L
---------------AFAA-----TVG----DRI-----QALARAHDQ--ITSS------
----DRERHY---LD------SIIEAA----GSA--GTLVDGLLHFSQ--LGRAT----L
---------------HFAA-----IVA----ARI-----EALARAHDQ--ITAD------
----ERGKRF---LQ------HIGEAA----NFA--GSLVDNLLNFSQ--MGRSA----L
---------------DYVA-----TLK----GRI-----QALSLAHDQ--VVRG------
----EKSLHY---LQ------MISEAA----LGA--GRLVDDLLNFSQ--LGRTQ----I
---------------EYVT-----ALK----GRI-----QALSFAHDQ--IIRG------
----ERGQRF---LG------TIGESA----KFA--GTLVDNLLSFSQ--MGRSA----M
--------AD---GVQKLQ--TLVRLS----HRM--EGLIESLLQLSR--VGHT-D---L
----ERGNRY---ID------TIVESA----ISA--GELVDDLLSFSQ--MGRAA----L
----------------------LFEEA----GEV--RFRVAELADQHR--TWRGE-V-RL
---------------SFTE-----VVG----GRI-----QALARAHDQ--ITAD------
----RSGDTR---LGAMVG--GIESSS----RRL--RNLINDLAEFSR--LGRQA----Q
----------------------LFVDA----AEV--RQRMIDLARDHR--TWRGE-V-QL
---------------TFTE-----VVG----GRI-----QALARAHDQ--ITAD------
----AKSRHY---VQ------SISEAA----VAA--GRLVDDLLNFSQ--MGRAS----L
-------------LQAA------LEEA------R--RRLGAVAMAHRR--LYRAD-----
----PKSLHY---LN------TISESA----LAA--GRLVDDLLNFSQ--LGRTS----I
-------------VKAT------LDEA------Q--KRLNAVALVHRR--LYQDD-----
---------------DYIA-----ALK----GRI-----QALALAHDQ--VVRG------
----ERGLRF---LD------NIGDAA----RFA--GTLVDNLLSFSQ--MGRAA----L
---------------EFTR-----EVE----RRI-----QALASAHDQ--INAP------
----ERSRHY---LQ------MISDSA----LAA--GELVDDLLTFSH--LGRAA----I
---------------DYVA-----TLQ----GRI-----EALSVAHDQ--VVRG------
----EKSRHY---LH------NISDSA----LAA--GRLVDDLLNFSQ--LGRTS----I
-------------VRLQ------LEEA------D--KRLSAVALVHRR--LYRDD-----
---------------DYVG-----SLK----GRI-----QALAFAHDQ--VVRG------
------NRDR---LWHALE--RIEAAG----NRM--RSLIEDLLLANRFETGSFA----L
AH--ER-------YGTPCS--LLLFDI----DHF---KAVNDQYGHEA----GDQ-V--L
----EKSLHY---LQ------MISEAA----LGA--GRLVDDLLNFSQ--LGRTQ----L
---------------EYVT-----ALK----GRI-----QALSFAHDQ--IIRG------
---------R---LLSAIN--IIQTVA----TRM--NSMIGDLLDLSKIESGRFQ----I
---------------DFTV-----DLE----HRI-----NALAQAHDQ--MNQV------
---------R---ISTAID--TMQQAA----SRM--NVLLEDLLDTSKIEAGRYT----I
---------N---IRRALG--TIEKAT----TRM--NSLLEDLLDTAQIEAGRYQ----L
---------R---ISTAID--TMQQAA----SRM--NVLLEDLLDTSKIEAGRYT----I
---------N---IRRALG--TIEKAT----TRM--NSLLEDLLDTAQIEAGRYQ----L
---------R---ISTAID--TMQQAA----SRM--NVLLEDLLDTSKIEACRYT----I
---------N---IQRALG--TIEKAT----TRM--NSLLEDLLDTAQIEAGRYQ----L
----TRELHY---LD------TIIDAA----TSA--GQLVDGLLQFSH--LGRAS----L
---------------DFAA-----ILS----GRI-----DSLARAHDQ--ITAE------
----ADGRQQ---LE------ALAWLA----KRT--YSLIDDLFEYSR--LGRLE----L
----ADGRQQ---LE------ALAWLA----KRT--HDLLDSLFEYSR--LGRLD----L
LL---A---------KSMK--NILEGT----QLM--RDMMDRVYQMSK--VNHVD----F
ML---R---------KMAT--NIIDAT----GLI--TEMMDKVYQLTQ--SNYVA----F
----ERGIRF---LD------NIGDAA----RFA--GTLVDNLLSFSQ--MGRAA----L
---------------SFTE-----EVE----RRI-----QALASAHDQ--INAP------
----ERARRY---ID------TIIESA----VSA--GGLVDDLLSFSQ--MGRAT----L
---------------AIRH--QFELAR----QRV--MAV---AMAHR------R------
----DEERRY---LS------TIVESA----TSA--GTLVDDLLSFSQ--MGRSV----I
----AKSKHY---LE------TISDAA----LAA--GRLVDDLLNFSQ--LGRAA----I
---------------DYIA-----TLK----GRI-----QALAFAHDQ--VVRG------
----AAGQER---LA------TILRLT----RRM--DELIESLLQYSR--VGRID----L
------------------------------------------------------------
----PKSRHY---LE------TISESA----LAA--GRLVDDLLSFSQ--LGRAT----I
---------------DYIA-----TLK----GRI-----QALAFAHDQ--VVRG------
---------------KRI-----QSSS----NRM--QRLIGQVLDMSR--IDGGLGL-GL
----ED-------GQYNTA--LMLLDL----DHF---KKINDTYGHET----GDL-V--L
RFSYEWAVPR---LE------TAMRQV----ERT--GQLIDYLLDISRIRSGRLT----L
--------PQ---GMARIE--SLLRLT----VRM--DGLLEALLHFSR--VGRV-D---S
----ERGKRF---LQ------HIGEAA----HFA--GNLVDNLLHFSH--MGRSA----L
---------------GYVS-----TLQ----GRI-----QALSLAHDQ--VVRG------
----SRRSRF---LK------NIKDSA----RFA--GKLVDDLLSFSQ--MGRAS----L
------------------------------------------------------------
RFL-AAASHDLR-QPLQAG--VIFHSVLSRRNQDPRQAEVIEQLGRS------LE-V--L
---------------SLQG--DGIEDP----DT--------------R--RQFA------
------------------------------------------------------------
----ERERHY---LD------SIIEAA----SSA--GRLVDGLLHFSQ--LGRTA----L
---------------QFAA-----IVA----GRI-----EALARAHDQ--ITAD------
----DRERHY---LD------SIIEAA----SSA--GTLVDGLLHFSQ--LGRAT----L
---------------QFAA-----IVA----GRI-----EALARAHDQ--ITAD------
----AEGRDK---LE------TLVRLS----QRL--EDIVESLLHYSR--LGRVD----L
---------A---VQQAVE--VIERNA----RAQ--AAMVEDLLDASR--IASG-KL-RI
----EKGRHY---VD------TIIEAA----FSA--GTLVDNLLSFSQ--MGRHA----L
---------------DFAR-----VLG----DRV-----QALARAHDQ--ITTT------
----EKSLHY---LQ------MISEAA----LGA--GRLVDDLLNFSQ--LGRTQ----I
---------------EYVT-----ALK----GRI-----QALSFAHDQ--IIRG------
----ERGRRF---LA------HIEEAA----RFA--GSLVDNLLNFSQ--MGRSA----L
---------------SYVA-----TLR----GRI-----QALSLAHDQ--VVRG------
--------EE---ERGRIE--TILRLT----RRM--DDLTDALLQYSR--VGRT-E---V
-----AGL-----MPQRVT--LVFLDL----DRF---KQVNDTLGHAA----GDA-L--L
----------------------FFAEP----AEA--RRRLKDVLAERR--TWRGE-V-QL
---------R---ISTAID--TMQQAA----SRM--NVLLEDLLDTSKIEAGRYT----I
---------N---IRRALG--TIEKAT----TRM--NSLLEDLLDTAQIEAGRYQ----L
--------DD---ARRILK--KVIGGA----DKL--NFLIKEVLNYSR--VGRA-E---I
------------------------------------------------------------
----EKGRHY---VD------TIIEAA----FSA--GTLVDNLLSFSQ--MGRNS----L
---------------SYV-----HSFE----QRI--QAM---AASHNL--LSDA------
----ERGRRY---VG------TIAEAA----ETA--GRLVDALLNFSQ--MGRSS----M
----------------------FFADP----TEI--GRRLRDVLDNRR--SWRGE-A-RL
----------------------ILLSN----DETSERGRVIDLMDNAV----SEAQR--A
---------------SYA-----IALE----QRI--SAL---AAAHDL--AVSN------
----NKGRHY---VD------TIIEAA----FSA--GTLVDNLLAFSQ--MGRNA----L
---------------GYVA-----TLK----GRI-----QALSLAHDQ--IVRG------
----PIGDGR---LHNLVG--GIESSS----RRL--RNLIKDLAEFSQ--VGRRA----K
AL--DSDGSA---GRPAVS--LLFIDL----DRF---KAVNDTHGHAA----GDE-L--L
----------------------LFEEA----GEV--RFRVAELADQHR--TWRGE-V-RL
---------------SFTE-----VVG----GRI-----QALARAHDQ--ITAD------
----ATGKRY---LG------VIVDAA----NSA--GTLVDNLLHFSQ--MGRSE----L
---------------EFAE-----IVG----GRI-----QALARAHDQ--LTAE------
----ERSRHY---LK------MISDSA----LAA--GELVDDLLTFSH--LGRAT----L
---------------QYVA-----TLQ----GRI-----EALAIAHDQ--VVRG------
----ERGRRF---LK------HIEEAA----QFA--GSLVDNLLNFSQ--MGRSA----L
---------------GYVA-----TLK----GRI-----QALSLAHDQ--VVRG------
----DKGRHY---VE------TIIEAA----FSA--GTLVDSLLSFSQ--MGRHA----L
---------------DFTE-----VVG----DRI-----QALARAHDQ--VTSA------
----EMGDER---LGVMVS--GIEKSS----RRL--RNLINDLAEFSQ--LGRRS----K
--------EE---GRQQVA--TILKLT----QRM--DALVDALLDRSR--G-GS-E---A
VE---E---------HRHL--AAQ-QA----QKL--QRLTESLLELAV--LQEQK----P
---------------AFGE-----VLD----ARI-----HALARAHDQ--LTGS------
E----RA-------QGYLR--HIGEQV----FRA--RQLVRDVLTLSN--VTAQ-P--PL
LL---N---------RLGT--NILEAS----NLI--TEMINKVHELSK--SNSVA----L
FL---N---------KVST--NILDAV----SLM--ENMMSKILEFSR--ARVYN----F
LL---H---------RLGT--NILEAS----NLI--TEMINKVHELSK--SNSVA----L
FL---N---------KVST--NILDAV----SLM--ENMMSKILEFSR--ARVYN----F
----DDARQQ---LD------TIKKLA----RRM--DDLIEALLSYSQ--TGRAE----L
----ERGRRF---LT------HIEEAA----RFA--GSLVDNLLNFSQ--MGRSA----L
---------------DYVA-----TLK----GRI-----QALSLAHDQ--VVRG------
----EKSRHY---LS------NISESA----LAA--GRLVDDLLNFSH--LGRTA----I
---------------TYIA-----SLK----GRV-----QALSLAHDQ--IVRS------
--------DE---GQQQVV--TILKLT----QRM--ESLVDALLEQAQ--TSRS-E---L
----------------------AFLEP----YDF--MRSVGELINHQR--GWRGE-L-LL
----ERGQRF---LG------TIGESA----KFA--GTLVDNLLSFSQ--MGRSA----M
---------R---IRRALG--TIEKAT----TRM--NSLLEDLLDTAKIDTGRYQ----L
Q----R-------QSEAIG--HVRDAA----RHL--LNMINDVLDLSK--IEAGG-F-DI
------------------------------------------------------------
A----T-------RKRVTA--IISRQA----NYM--SKLVNDLMDVSR--ITQGK-V-KL
---------------EFIQ-----VLS----GRL-----VALASAHDQ--LTAS------
E----R-------MTDALG--VIKRAA----STQ--AALINDILDLSR--IISGT-M-KL
---------------EFV-----SSLS----SRI--SAL---ALGHDQ--LTHA------
D----R-------MSDALG--VIKRAA----STQ--AALINDILDLSR--IISGT-M-KL
---------------EFV-----VSLS----SRI--SAL---ALGHDQ--LTHA------
---------E---LERYLG--AALGSA----NRA--AALTHRLLAFSR--RQTL-D----
-----ADK-----DASPAT--MIFLDL----DRF---KTVNDSLGHAA----GDD-L--L
------------------------------------------------------------
---------------DFVR-----ILS----GRM-----MALASAHDQ--LTAS------
D----R-------MTDALG--VIKRAA----STQ--AALINDILDLSR--IISGT-M-KL
---------------EFV-----SSLS----SRI--SAL---ALGHDQ--LTHA------
--------------LDKI----EVAGR----HLL--DLINAILDLSKI--EDGK--M-AL
------------------------------------------------------------
D----R-------MKDALG--VIKRAA----STQ--AALINDILDLSR--IISGT-M-KL
---------------DFV-----ASLS----SRI--TAL---ALGHDQ--LTHS------
---------------EFAS-----VLG----GRI-----QALARAHDQ--ITNL------
---------------EFAS-----VLG----GRI-----QALARAHDQ--ITNL------
---------------EFAA-----LVG----SRI-----QALARAHDQ--ITTS------
---------------EFSS-----VIG----ERI-----QALARAHDQ--ITTT------
---------------EFVK-----VVD----GRI-----HALARAHNQ--ITDD------
-------------ARAP------LEEA------S--RRLTAVGLVHRR--LYRGD-----
---------------DYVK-----MVD----GRI-----HALARAHNQ--ITDD------
-------------LTGH------LEEA------Q--RRLSAVAMVHRR--LHTDE-----
---------------DFVE-----VLT----GRL-----VALASAHDQ--LTAS------
------------------------------------------------------------
---------------EFVK-----VVD----GRI-----HALARAHNQ--ITDD------
-------------ARAP------LEEA------S--RRLTAVGLVHRR--LYRGD-----
---------------EFVK-----VVD----GRI-----HALARAHNQ--ITDD------
-------------VRAP------LEEA------S--RRLTAVGLVHRR--LYRGD-----
-------------VTAH------LAEA------Q--ARLSAVALVHRR--LYRDD-----
---------------QYTS-----SLN----GRV-----QALARAHDY--VTRS------
-------------VREH------LAEA------Q--ARLSAVALVHRR--LYRDD-----
---------------EFVK-----VVD----GRI-----HALARAHNQ--ITDD------
---------------SFV-----HGLD----KRL--YAM---AKAHSL--LTQS------
---------------GFVH-----DFD----RRI-----RAMAVAHSL--LTST------
------------------------------------------------------------
---------------EFIR-----VVD----GRV-----HALARAHNQ--ITDD------
---------------EFV-----ASLS----SRI--SAL---ALGHDQ--LTHS------
------------------------------------------------------------
---------------DYVA-----ALG----GRV-----QALARAHDH--ATRG------
-------------VKEH------LAEA------Q--ARLAAVALVHRR--LYRDD-----
---------------EFAS-----VLG----GRI-----QALARAHDQ--ITNL------
----------------------YFTSP----ADF--RANLEDMLRNKR--SWRGE-L-QI
---------------TFTS-----VLG----DRI-----HALARAHDQ--ITAK------
-------------VKEH------LAEA------Q--ARLSAVALVHRR--LYRDD-----
---------------EFVE-----VVD----GRI-----HSLARAHNQ--ITDD------
-------------ARES------LEEA------Q--RRLAAVALVHRR--LYADD-----
---------------DFVK-----VVD----GRI-----HALARAHNQ--ITDD------
---------------RYTK-----ALG----GRI-----QALARAHDR--ITRQ------
---------------DYAA-----SFE----GRL-----RALSFAHDQ--TFGA------
---------------DYVG-----SLK----GRI-----QALAFAHDQ--VVRS------
-----------------NG-----EAG----GRI-----RALARANDQ--LTRA------
---------------EFAS-----VLG----GRI-----QALARAHDQ--ITNL------
----------------------AFQQS----DRF--LRDVADLIRHHR--AWRGE-L-LL
-----REG-----R-PATA--LVFLDL----DRF---KAVNDTLGHDA----GDT-L--L
------------------------------------------------------------
---------------QFAE-----IIG----SRI-----HALARAHDQ--VTQT------
---------------AFTH-----GLD----RRI-----RSMSRAHSL--LTQS------
-------------VTAH------LAEA------Q--ARLSAVALVHRR--LYRDD-----
---------------DFVR-----LVD----GRI-----HALARAHNQ--ITDD------
-------------LEET------LNEA------Q--RRISAVALVHRR--LYQAD-----
---------------EFAG-----VLG----GRV-----QALARAHDQ--ITNL------
---------------EFAG-----VLG----GRI-----QALARAHDQ--ITNL------
---------------DYGQ-----TLE----GRL-----RALASAHDQ--SLDG------
---------------EFAG-----VLG----GRI-----QALARAHDQ--ITNL------
----------------------AFQQS----DRF--LRDVAELIRHHR--PWRGE-L-LL
---------------DYVV-----SLK----GRI-----QALAFAHDQ--VVRG------
-------------AKDS------LDEA------Q--KRLNAVALVHRR--LYQDD-----
---------------EFAG-----VLG----GRI-----QALARAHDQ--ITNF------
----------------------AFQQS----DRF--LSDVADLIRHHR--PWRGE-L-LL
---------------EFIG-----HLE----GRV-----QALSRAHDQ--ITRD------
-------------VRLQ------LEEA------D--RRLSAVALVHRR--LYRDD-----
---------------DFSK-----IVS----GRI-----QALARAHDQ--ITDE------
-------------AVAH------LTVA------Q--QRIGAVSLVHRR--LYSGT-----
---------------EYVS-----ALK----GRI-----QALSFAHDQ--VVRG------
-------------VSTH------LEEA------Q--KRLNAVALVHRR--LYQDD-----
---------------EFAS-----VLG----GRI-----QALARAHDQ--ITNL------
----------------------AFQQS----DRF--LSDVGDLIRHHR--AWRGE-L-LL
---------------EYKS-----MLG----GRI-----QSLAVAQSK--LTEK------
------------------------------------------------------------
---------------EFVS-----VLT----GRL-----VALASAHDQ--LTAS------
------------------------------------------------------------
----------------------HFADR----ADM--AMRLRDLLQNGR--SWRGE-V-TL
E----A-------RT---A--------------F--EDTYARVMSVAR--VHDSL-GRSE
------------------------------------------------------------
--------EV---YKDSLV--KIQHAA----SKI--QLLLDSMLSFAT--MSKS-N---E
------------------------------------------------------------
--------DV---IKIHIE--KIRNSA----SRM--QHLVDDILSYSM--MNNR-N---N
------------------------------------------------------------
--------DN---IVHSLG--RIQQSA----QRM--RSLVEDLMAYRL--LDNS-E---S
------------------------------------------------------------
--------AN---LLHSLN--RIQQSA----RRM--QTLVEDLMAYRL--LDVN-E---S
------------------------------------------------------------
--------EV---YKDSLL--RIQNSA----HRI--QLLLDSMLSFAG--MRSS-G---E
------------------------------------------------------------
--------EG---AINSVR--SILRLT----ERM--EELIESLMHYSQ--MART-T---F
------------------------------------------------------------
--------DI---YKDSLV--KIQLAA----SKI--QLLLDSMLSFAT--MSKT-N---E
------------------------------------------------------------
EA-----------SYEKLQ--KINKSA----NRM--QALISDILRYTK--LKASTEI--L
------------------------------------------------------------
--------DV---YKDSLV--KIQNAA----SKI--QLLLDSMLSFAT--MSKS-N---E
------------------------------------------------------------
---------N---IRRALG--TIEKAT----TRM--NSLLEDLLDTAQIEAGRYQ----L
--------------GDWYD-AFKLRD-----GRL--VVLIGDVAGHGI--TAAG-TM-AQ
ML--AGAS-----SAAPVA--AIFIDL----DRF---KAVNDKYGHEA----GDC-V--L
AL--HRHA-----RGTSVA--LLFIDL----DRF---KLVNDSFGHDV----GDN-L--L
--------------GDWYD-AFELRD-----GRL--VVLIGDVAGHGI--TAAG-TM-AQ
ML--AGAS-----SSAPVA--AIFIDL----DRF---KAVNDKYGHEA----GDC-V--L
GY--DVAGACM--PARTVG--GDFYDWYSTEDGL--AITLGDVMGKGV----GAA-M--I
----RSLS-----ASHGFA--LLFIDL----DRF---KQINDAHGHHK----GDL-V--L

TPVSV---------------------------DMNTLV-AEVRETL--------------
NWKPS---------------------------PLRPLIAAEVDAYL--------------
DGG-G---------------------------LLSDLLTAELSPYR--------------
DAGAV---------------------------TLHDIVRTEVSAYI--------------
SMKPV---------------------------DMKKLV-SEVRRSV--------------
EGG-G---------------------------ALRDLLEAELSPHR--------------
EFEKL---------------------------SIQDVL-SDSLEIV--------------
----K---------------------------ILAERL-AETLRGS--------------
----L---------------------------EVARRL-VESSREQ--------------
SWGPA---------------------------PLAGLFEDEIAAHD--NA----------
SGS-G---------------------------QLSELLQAELGPYR--------------
LRHAL---------------------------RAQLLRAAGPAAAL--------------
NWAPV---------------------------ALRSLVESEAGAYL--------------
YVGSV---------------------------DLARYL-DELSNEL--------------
LMRNKR--SWRGE-L-TLTGGATPQRPLMVRADPVIAPHDRVLGFVLIFSDLTERKTAEA
NWAPV---------------------------ALRSLLESEAGAYL--------------
FNDR---------------------------------FGHP-------------------
QLETV---------------------------SLDRYL-VELAEEL--------------
----I---------------------------EVARSL-VATVRPH--------------
ARRRF---------------------------SLTAVV-QDVLVKV--------------
VRRPT---------------------------PLGRVV-DDVLQDL--------------
------------------------------------------------------------
DLRTL---------------------------AIQDVI-RDALETC--------------
----Q---------------------------AAAQRF-DDVLRDA--------------
VVVDL---------------------------DAGEVL-AEATDLL--------------
----Q---------------------------NTCAAV-SETLRDT--------------
[truncated: 326,072 more chars]
